# Supplementary material for: Metabolic Effects of FecB Gene on Follicular Fluid and Ovarian Vein Serum in Sheep (Ovis aries)
Source: Int J Mol Sci. 2018 Feb 11;19(2):539. doi: 10.3390/ijms19020539 (PMC5855761; doi:10.3390/ijms19020539)
Supplement: Supplementary file 1 [file ijms-19-00539-s001.zip]

Archive with 4 entries (3 files):
- ijms-268234-Supplementary/Figure S1 Scatter plots for the correlation between ovulation rate and metabolite levels.pdf
- ijms-268234-Supplementary/Table S1-Metabolites Data for FF.xlsx
- ijms-268234-Supplementary/Table S2-Metabolites Data for OVS.xlsx
- ijms-268234-Supplementary/
