# Supplementary material for: Metabolic Effects of FecB Gene on Follicular Fluid and Ovarian Vein Serum in Sheep (Ovis aries)
Source: Int J Mol Sci. 2018 Feb 11;19(2):539. doi: 10.3390/ijms19020539 (PMC5855761; doi:10.3390/ijms19020539)
Supplement: Supplementary file 1 [file ijms-19-00539-s001.zip › ijms-268234-Supplementary/Table S1-Metabolites Data for FF.xlsx]

## Sheet: Explanation
	OrigScale		Values are normalized in terms of raw area counts.
			For a single day run, this is equivalent to the raw data.
	ScaledImpData		Each biochemical in OrigScale is rescaled to set the median equal to 1.
			Then, missing values are imputed with the minimum.
			Heat map of statistically significant biochemicals profiled in this study (ANOVA)
			0.55	Green: indicates significant difference (p≤0.05) between the groups shown, metabolite ratio of < 1.00
			0.76	Light Green: narrowly missed statistical cutoff for significance 0.05<p<0.10, metabolite ratio of < 1.00
			1.71	Red: indicates significant difference (p≤0.05) between the groups shown; metabolite ratio of ≥ 1.00
			1.32	Light Red: narrowly missed statistical cutoff for significance 0.05<p<0.10, metabolite ratio of ≥ 1.00
			1.2	Non-colored text and cell: mean values are not significantly different for that comparison
				Blue: indicates significant (p≤0.05) ANOVA effect.
				Light Blue: indicates 0.05<p<0.10 ANOVA effect
		* indicates compounds that have not been officially confirmed based on a standard, but we are confident in its identity

## Sheet: OrigScale
												ID	1	2	3	4	5	6	7	8	9	10	11	12	13	14	15	16	17	18	19	20	21	22	23	24	25	26	27	28	29	30
PATHWAY SORTORDER	BIOCHEMICAL	SUPER PATHWAY	SUB PATHWAY	COMP ID	PLATFORM	CHEMICAL ID	RI	MASS	CAS	PUBCHEM	KEGG	Group HMDB	BB	BB	BB	BB	BB	BB	BB	BB	+B	+B	+B	+B	+B	+B	+B	+B	+B	+B	+B	++	++	++	++	++	++	++	++	++	++	++
41	glutamine	Amino Acid	Glutamate Metabolism	53	LC/MS Pos	563	684	147.2	56-85-9	5961	C00064	HMDB00641	1.02182e+06	975047	882874	880740	841582	705393	821112	839207	845198	808381	898792	1.21514e+06	1.03093e+06	805989	850503	1.04319e+06	1.08342e+06	808935	598514	993841	877376	1.09116e+06	949074	614970	781457	1.00759e+06	709676	776691	928991	1.09642e+06
196	tryptophan	Amino Acid	Tryptophan Metabolism	54	LC/MS Pos	565	2445	205.1	73-22-3	6305	C00078	HMDB00929	2790560	2256813	1.65154e+06	2.05938e+06	2168324	1655009	2621818	2.07949e+06	2.82608e+06	2.13585e+06	2.18306e+06	1.27563e+06	1.91162e+06	2.19357e+06	2.25924e+06	1.5518e+06	1.6782e+06	1.81371e+06	2.24546e+06	2.11436e+06	1.51569e+06	1.8577e+06	1.74246e+06	1.79031e+06	2275979	2.02324e+06	1.04576e+06	1.79567e+06	773795	2.08915e+06
40	glutamate	Amino Acid	Glutamate Metabolism	57	LC/MS Pos	561	700	148.1	56-86-0	611	C00025	HMDB00148	741758	868988	745587	600835	675834	699123	713229	671330	497187	501548	455522	587344	447194	508097	522330	768798	439758	682607	790629	447462	357492	434977	610391	367410	494960	462827	465532	569588	686896	506208
62	histidine	Amino Acid	Histidine Metabolism	59	LC/MS Neg	355	757	154.1	5934-29-2	6274	C00135	HMDB00177	34992.2	23249.6	23760.7	27463.8	24104	21474	25689.8	27695.8	26300.5	27409.2	25355	20361.5	27579.5	30261.8	23683	31384.8	37085.5	25992.4	23909	24177.5	17588.7	25310.5	36824.7	24989.3	24318.7	22272.7	22466.4	22040	20445.4	38382.7
243	leucine	Amino Acid	Leucine, Isoleucine and Valine Metabolism	60	LC/MS Pos	397	1674	132.2	61-90-5	6106	C00123	HMDB00687	6336814	4372557	3.24052e+06	4.05777e+06	3.67502e+06	4.0882e+06	3.29792e+06	4.62403e+06	5036621	5790203	3983151	1.92972e+06	3.70164e+06	3.96671e+06	4786596	6.58271e+06	5460265	2694447	3.48907e+06	3.77262e+06	3.28582e+06	2266161	3225259	2.48407e+06	3.13012e+06	3.7238e+06	2.87205e+06	4.10454e+06	3.69793e+06	5.45034e+06
2401	cholesterol	Lipid	Sterol	63	GC/MS	266	2316.9	329.3	57-88-5	11025495	C00187	HMDB00067	2.06971e+06	3.2518e+06	987832	2.1251e+06	2.14364e+06	3.0586e+06	2.17446e+06	2.3089e+06	2.13973e+06	2298874	3252856	2.69811e+06	1.70899e+06	1.96862e+06	1433640	1.68995e+06	1.86096e+06	2.53658e+06	3.98326e+06	1.72683e+06	802932	1.8099e+06	2218678	2.02361e+06	2.27858e+06	1.69448e+06	1.34409e+06	1854830	3.5301e+06	3285990
109	phenylalanine	Amino Acid	Phenylalanine Metabolism	64	LC/MS Pos	460	2056	166.1	63-91-2	6140	C00079	HMDB00159	3.46948e+06	2.11445e+06	3.01369e+06	2.92576e+06	2.28814e+06	2.10318e+06	2.32599e+06	2.65494e+06	2.33694e+06	3.84545e+06	2767473	1.38422e+06	3.04579e+06	2.55114e+06	2.29653e+06	3.6431e+06	2925499	2.44689e+06	2.20151e+06	2.78796e+06	2.01604e+06	2328170	2.26654e+06	2.63448e+06	2.24356e+06	2.61352e+06	2.0722e+06	2.56439e+06	2.68916e+06	3.89705e+06
380	creatinine	Amino Acid	Creatine Metabolism	513	LC/MS Pos	275	730	114.1	60-27-5	588	C00791	HMDB00562	568800	733562	724661	749940	783835	716173	702146	947996	896758	544365	865002	908420	805124	648365	1123895	604783	850490	750608	990456	700288	686770	965900	734555	697387	714420	835168	865207	733896	696477	895128
3325	cytidine	Nucleotide	Pyrimidine Metabolism, Cytidine containing	514	LC/MS Pos	827	1065	244	65-46-3	6175	C00475	HMDB00089	116908	136670	84930.8	138876	178636	164713	137500	142988	97999.2	118972	121018	78397.5	104896	94732.1	94920.9	148747	76102.4	166172	201298	114721	44367.5	69654.8	89230.9	39513.9	62999.2	66607.9	50076.7	34933.2	55997.7	46614.9
890	lactate	Carbohydrate	Glycolysis, Gluconeogenesis, and Pyruvate Metabolism	527	GC/MS	482	1102.8	116.9	79-33-4	612	C00186	HMDB00190	191788944	138407632	171541296	182863040	110616128	168080976	147973168	290081280	56411076	64275640	308927584	106544720	28267278	63731964	202858208	130349088	91236080	227089280	165657696	198521696	164563808	112169032	231919376	84874400	143964224	180113600	104435936	102387208	130836944	77033856
119	4-hydroxyphenylacetate	Amino Acid	Phenylalanine Metabolism	541	GC/MS	144	1630.6	179	156-38-7	127	C00642	HMDB00020	53820.8	245987	66357.5	58416.2	117407	50740.7	63896	129574	32505.7	121076	111141	101341	164575	40397.4	32895.2	41159.8	76102	33679.2	100547	50320.9	60456.4	45180.5	41050.1	64531.3	27861.3	59899.3	86810.7	64135.7	81135.6	97713.7
1391	3-hydroxybutyrate (BHBA)	Lipid	Ketone Bodies	542	GC/MS	254	1203.5	116.9	625-72-9	441	C01089	HMDB00357	9354437	12244277	10444909	6077374	8579690	10411387	9892743	7.37434e+06	8406977	7316825	4.83773e+06	9619645	5934465	8.14052e+06	13924480	18199626	8936685	6423043	4919112	8650249	13194282	8228797	9856243	13393445	8489210	11247740	9513172	9945232	7282565	7.03176e+06
3232	adenine	Nucleotide	Purine Metabolism, Adenine containing	554	GC/MS	880	1804.2	264	73-24-5	190	C00147	HMDB00034	18232.6	21477.4	12772.7	16611.8	26752.6	24489	24648.8	39922.5	33975.4	15222.6	21508.3		16332.9		14140.5	28174.8	12057.1	30052.3	37261.8	19416.1	6509.51	17359.8	10577.5		15845.5	14634.2	16048.1	13464	12476.3	10303.5
915	arabinose	Carbohydrate	Pentose Metabolism	575	GC/MS	828	1631.6	217	28697-53-2	66308	C00216	HMDB00646	47784.4	45929.2			48771.6	51155.7	48823.1	77310.8	25595.1	20756.2			44581.6		25869.2	29378.2	24313.7	22714.4	51865.2		38724.2	58881.4		30963.1	33362.6	29747.5		32242.4	31898.6
979	fructose	Carbohydrate	Fructose, Mannose and Galactose Metabolism	577	GC/MS	878	1758	217	57-48-7	5984	C00095	HMDB00660	784061	1.5812e+06	1.48783e+06	1.0005e+06	1001487	929380	1.36362e+06	1.0932e+06	1.31478e+06	870476	783086	1.44487e+06	686888	898129	1133281	842165	650393	919151	734708	1.40593e+06	2451111	1082074	1.36554e+06	1.11463e+06	1.4536e+06	1.34278e+06	968947	1.27139e+06	1.24138e+06	1.13951e+06
985	mannose	Carbohydrate	Fructose, Mannose and Galactose Metabolism	584	GC/MS	803	1753.5	204	3458-28-4	18950	C00159	HMDB00169	5.01548e+06	5.27358e+06	4905611	4.98389e+06	4.33796e+06	3.68808e+06	5.87407e+06	5291987	4.59287e+06	4.54625e+06	3945226	5017596	3.15651e+06	5066237	4988412	6557176	3488400	4.79697e+06	4.31015e+06	6201099	5823786	6.22316e+06	8.08718e+06	6804906	4.81814e+06	6146754	4.81452e+06	6.59596e+06	6.44125e+06	6500787
3356	nicotinamide	Cofactors and Vitamins	Nicotinate and Nicotinamide Metabolism	594	LC/MS Pos	432	1267	123.1	98-92-0	936	C00153	HMDB01406	185245	155061	167054	217501	210935	217476	143994	226957	139002	130405	110397	91575.6	117472	116862	146398	152344	80494.4	124017	148844	58886.7	73167.9	46770.5	106776	64352.2	121053	68689.1	88725.3	67179.3	41939.3	86657.5
889	pyruvate	Carbohydrate	Glycolysis, Gluconeogenesis, and Pyruvate Metabolism	599	GC/MS	823	1130.6	217	127-17-3	1060	C00022	HMDB00243	863876	457963	454832	554763	444471	466931	606811	411391	526734	609049	873564	699489	360794	506389	504400	575011	437267	942219	709659	669933	710140	643528	856788	576123	844231	711981	722769	566754	696975	542916
3297	uridine	Nucleotide	Pyrimidine Metabolism, Uracil containing	606	LC/MS Neg	535	1430	243.1	58-96-8	6029	C00299	HMDB00296	42572.4	33125.5	21429.8	33198.1	55053.9	51581.4	47748.1	54933.4	25532.5	37110.2	30516.1	26323.3	29163.9	25062.9	23842.9	38097.1	24513.6	37691.7	57560.5	20274.5	6604.68	8086.51	25556	8122.43	30192.8	9436.42	14866.6	10320.4	10489.9	14873.4
1162	linoleate (18:2n6)	Lipid	Polyunsaturated Fatty Acid (n3 and n6)	1105	LC/MS Neg	180	5533	279.3	60-33-3	5280450	C01595	HMDB00673	963121	1.82518e+06	1031417	937065	1.45423e+06	1.37288e+06	1.44508e+06	1.21265e+06	2.03587e+06	467856	1.47293e+06	977607	511840	677582	2.26719e+06	2.13668e+06	886997	974153	1.00307e+06	1.47321e+06	741592	511054	1.33843e+06	930496	1.05321e+06	1062636	795994	724581	1.90867e+06	2.78799e+06
3219	allantoin	Nucleotide	Purine Metabolism, (Hypo)Xanthine/Inosine containing	1107	GC/MS	1002	1809.8	518.3	97-59-6	204	C02350	HMDB00462	263233	187075	165254	258633	252471	209479	175558	262481	171296	209270	269921	54508.9	195001	161538	178071	107970	188144	159989	224256	108407	48790	159029	74424.4	148457	203731	86204.6	166970	153352	123494	114050
1167	arachidonate (20:4n6)	Lipid	Polyunsaturated Fatty Acid (n3 and n6)	1110	LC/MS Neg	229	5525	303.4	506-32-1	444899	C00219	HMDB01043	382908	367368	147303	150773	415418	262101	196535	475489	349267	64661.8	564605	184861	82314.6	85175.4	549179	285898	114588	141328	149963	495216	102413	74545.4	120365	59714	138166	255047	93153.3	115830	216127	1.08526e+06
2602	deoxycholate	Lipid	Secondary Bile Acid Metabolism	1114	LC/MS Neg	302	5268	391.4	83-44-3	222528	C04483	HMDB00626	81081.2		59249.6	63318.1	56563.6	47364.3	95604.1	73854	63622.4		48603	78216.9	44383.8	35181.4	30762.9	25292.1	70357.1	31624.9	73893	31615.7	85190.4		16504.7	85048.4	29314.8	26502.9	46640	104072	45744.8	33083.9
1120	margarate (17:0)	Lipid	Long Chain Fatty Acid	1121	LC/MS Neg	891	5733	269.3	506-12-7	10465	.	HMDB02259	113521	312028	189753	127795	184559	162467	198908	149549	274522	86968.7	146409	142058	99002.8	103781	360394	373469	131767	151852	141599	152145	211128	94950.2	348299	158681	240782	209908	119370	132473	585844	310710
3208	inosine	Nucleotide	Purine Metabolism, (Hypo)Xanthine/Inosine containing	1123	LC/MS Neg	361	1600	267.2	58-63-9	6021	C00294	HMDB00195	114719	118899	75525.5	86020.1	130543	121172	91055.5	145656	71858.7	50591.2	123253	79824.3	47418.1	41114.4	70992.1	95687.3	48751.2	75505.7	107183	62494.6	55337.4	28247.4	87149	37156.6	68315.8	63631.9	48197.6	40877.3	65686.8	50033.2
277	isoleucine	Amino Acid	Leucine, Isoleucine and Valine Metabolism	1125	LC/MS Pos	376	1614	132.1	73-32-5	6306	C00407	HMDB00172	3.36489e+06	3.06912e+06	2757969	3.27496e+06	2.59314e+06	2.60064e+06	2.75141e+06	2.40912e+06	3258655	2.51074e+06	3.21232e+06	1.58312e+06	2.6843e+06	2.41158e+06	3.10697e+06	3.36442e+06	3991626	1.86425e+06	2313431	2765179	2379681	1.78826e+06	2.23862e+06	1.80326e+06	2.28731e+06	2768090	1.97645e+06	3.07229e+06	1.82423e+06	2.38642e+06
28	alanine	Amino Acid	Alanine and Aspartate Metabolism	1126	GC/MS	811	1147.6	115.9	56-41-7	5950	C00041	HMDB00161	1730326	1856997	2.31968e+06	1.54247e+06	1757408	1.89359e+06	1546618	3.3147e+06	519740	1.20851e+06	1.64483e+06	592520	1.06922e+06	1.19303e+06	3.26791e+06	1658663	1.82957e+06	1.47842e+06	1.45289e+06	1.97597e+06	644709	1.28131e+06	1.95462e+06	1.15403e+06	1.52146e+06	1.35707e+06	843440	1.01253e+06	929950	1380914
16	threonine	Amino Acid	Glycine, Serine and Threonine Metabolism	1284	GC/MS	564	1412.3	218.1	72-19-5	6288	C00188	HMDB00167	150194	219073	51286.4	185071	104070	156251	92229.9	129687	47198.2	107526	120080	42714.8	128182	176547	148385	143383	128355	107708	81417.1	141563	4083.66	78844.8	70178.4	40046.2	112395	89147.1	51821.5	59997.3	17848.8	254554
124	tyrosine	Amino Acid	Tyrosine Metabolism	1299	LC/MS Pos	815	1516	182.1	60-18-4	6057	C00082	HMDB00158	1.80899e+06	1.16464e+06	1.42395e+06	1.42247e+06	1.50159e+06	960120	1.32704e+06	1.48129e+06	1.24543e+06	1.7416e+06	1.60818e+06	854711	1.60436e+06	1.42166e+06	1.47403e+06	1253964	1.82851e+06	1.66822e+06	1.70715e+06	1.31677e+06	652219	1153159	1.25654e+06	1.09292e+06	1885393	1.06178e+06	759083	769236	989494	1.39204e+06
84	lysine	Amino Acid	Lysine Metabolism	1301	LC/MS Pos	407	603	147.2	56-87-1	5962	C00047	HMDB00182	68739.3	89971.8	57690.7	79542.3	65924	61167.1	52197.6	73699	42758.2	144765	70731	41236.5	139441	70152.5	74072.7	134014	94249.6	55997.5	82061.7	53534	31583.2	40911.9	37056.5	25883.2	62094.5	65436	43341.4	57041.4	29922.6	47315
309	methionine	Amino Acid	Methionine, Cysteine, SAM and Taurine Metabolism	1302	LC/MS Pos	415	1252	150.1	63-68-3	6137	C00073	HMDB00696	628412	382613	228624	428542	410763	352372	354436	433888	300161	375812	418333	223981	635753	469873	378683	423062	457456	483562	475883	392346	137485	374939	329903	374072	350558	409008	233437	256184	282623	559804
1072	malate	Energy	TCA Cycle	1303	GC/MS	409	1502	233	6915-15-7	525	C00149	HMDB00156	243964	298232	352847	195592	297442	259489	236363	437779	209578	134280	303666	177845	99163.7	117559	309798	349584	142145	313151	283293	211102	230178	134798	272391	181575	176709	202466	140489	121214	180327	169242
1117	palmitate (16:0)	Lipid	Long Chain Fatty Acid	1336	LC/MS Neg	424	5619	255.3	57-10-3	985	C00249	HMDB00220	2981585	4.89314e+06	3.53132e+06	3.36073e+06	4880676	3.5792e+06	3.9115e+06	4073242	4.42452e+06	2562718	3996095	4255101	2.23015e+06	2.68607e+06	6.98823e+06	7174409	2.83889e+06	3117894	3.11547e+06	4761191	4.43566e+06	3046380	5.69846e+06	3.79908e+06	3.49213e+06	4880301	3553789	3357949	7678539	7217641
1132	nonadecanoate (19:0)	Lipid	Long Chain Fatty Acid	1356	LC/MS Neg	892	6073	297.3	646-30-0	12591	C16535	HMDB00772	8848.66	16565.6	11139.1	10196.8	10924.3	13683.7	15758.2	11219.1	13498	10409.2	7274.89	10015.9	13587.8	9869.76	13171.1	13794.3	16910.7	10212.9	13474.1	9835.23	15220.8	10337.2	19520.6	12020.3	23558.8	8356.65	9091.17	8127.23	21653.3	10506.8
1123	stearate (18:0)	Lipid	Long Chain Fatty Acid	1358	LC/MS Neg	439	5886	283.4	57-11-4	5281	C01530	HMDB00827	2.17546e+06	3.63915e+06	2.79634e+06	2.29742e+06	2.83879e+06	3.10135e+06	3.38728e+06	2.91163e+06	3.35018e+06	1.82143e+06	2084118	2.9771e+06	1.99999e+06	1.92397e+06	4315748	4.33893e+06	2.96714e+06	2.39734e+06	2.39924e+06	2.4312e+06	3383660	2268505	4.21295e+06	2.85727e+06	3852167	2.60839e+06	2.34232e+06	2.34638e+06	5325199	4024683
1126	oleate (18:1n9)	Lipid	Long Chain Fatty Acid	1359	GC/MS	442	1984.4	339.2	112-80-1	445639	C00712	HMDB00207	1.0333e+06	2.43625e+06	1.45024e+06	1.12506e+06	1763270	1.46117e+06	1674740	1.60981e+06	2.34896e+06	702217	1.49876e+06	1.89811e+06	876353	883107	2285709	3012141	993844	1.16904e+06	1.33241e+06	1.86698e+06	2.02049e+06	855496	2.78278e+06	1.72006e+06	1494709	1825541	1.0958e+06	1.27175e+06	3951485	3.11432e+06
1116	pentadecanoate (15:0)	Lipid	Long Chain Fatty Acid	1361	LC/MS Neg	980	5522	241.3	1002-84-2;10002-84-2	13849	C16537	HMDB00826	92289.9	123934	80435.9	88788.1	143419	77795.3	88294.7	108615	121587	174054	110125	96908	80349.3	86797.4	150140	173619	82283	121562	86896.6	131083	95797.3	122580	150863	85867.1	151614	101305	91217.4	127726	189424	166974
103	pipecolate	Amino Acid	Lysine Metabolism	1444	LC/MS Pos	1025	1120	130.1	4043-87-2	849	C00408	HMDB00070	24823.9	61222.7	32677.4	22264.5	183829	35660.5	47212.9	31000.9	24099.4	37422.1	28983.1	17925	76273	38142.5	36655.3	41090.2	46349.2	33772.7	28731.3	52462.6	124773	42775.8	49703.6	32384.4	47880.4	45205.8	25858.2	36599	43048.6	49749.5
349	ornithine	Amino Acid	Urea cycle; Arginine and Proline Metabolism	1493	GC/MS	444	1763.8	142	3184-13-2	6262	C00077	HMDB03374	225042	248623	142629	164197	196165	246017	135970	188441	166209	202495	206134	176247	256469	188875	137523	254159	127831	186007	308748	111389	94216.1	135331	150602	94565.5	183862	149062	129778	106020	159041	168069
415	5-oxoproline	Amino Acid	Glutathione Metabolism	1494	LC/MS Neg	1021	744	128.2	98-79-3	7405	C01879	HMDB00267	25965.9	20402.4	27347.2	21020	25966.8	18792.2	23696.2	24309.4	32411.4	28116.5	18591.3	34973.3	17449.5	25671.2	21273.1	29823.7	26583.5	29291.5	19856	26938.9	29543.3	30303.5	25008.2	19647.3	26478.7	35147.2	28066	35254.7	35227.2	26713.7
3383	pantothenate	Cofactors and Vitamins	Pantothenate and CoA Metabolism	1508	LC/MS Pos	1024	2218	220.1	137-08-6	6613	C00864	HMDB00210	31237.8	19740.7	36674.3	22006.2	23150.7	21906.4	27708.6	33433.1	25653.5	20877.6	18191.8	16061.7	40358.5	16186.7	28208.2	15000.8	24816	35420.3	27293	27588.7	18389.4	37120.5	27216.7	24399.6	19173.3	22664.2	19419.3	21720	23837	27395.8
400	4-acetamidobutanoate	Amino Acid	Polyamine Metabolism	1558	LC/MS Pos	1113	1724	146.1	3025-96-5	18189	C02946	HMDB03681	22475.9	32817.9	36841.7	22273.6	33780.1	21046.4	28863.5	28724.6	15924.9	36980.3	29023.8	30691.2	28314.7	30535.5	33459	31172.1	28754.7	32104.9	30266.2	20991.2	18806.1	28386.7	20035.9	19771.8	23876.9	23103.7	23317.3	29408.1	23575	28885.9
3401	alpha-tocopherol	Cofactors and Vitamins	Tocopherol Metabolism	1561	GC/MS	1105	2305.4	502.5	59-02-9;10191-41-0	14985	C02477	HMDB01893	65398.6	77253.5	34116.7	44026.4	64576.4	92109.5	82717.1	74481	54949.9	64875.1	105409	72504.6	54721.6	75641	76326.8	62408.7	67538.4	86464.5	117647	46785	25723	104071	58829.6	52490.7	101803	66290.7	68888.8	64425.7	92392.8	98534
1061	citrate	Energy	TCA Cycle	1564	GC/MS	1124	1763.4	273.1	77-92-9	311	C00158	HMDB00094	6.66953e+06	7.48679e+06	7635436	4700903	9852623	7390869	8865483	6.91704e+06	11147701	4587917	10455489	3.00827e+06	4796398	8575339	7.47931e+06	3.42407e+06	4433367	8699618	10707580	9266023	1.1804e+06	7.3537e+06	3892298	5.98406e+06	5.94009e+06	7.55218e+06	2.89559e+06	1.90048e+06	4765731	5.59647e+06
893	glycerate	Carbohydrate	Glycolysis, Gluconeogenesis, and Pyruvate Metabolism	1572	GC/MS	1052	1360.7	189	600-19-1	752	C00258	HMDB00139	190419	259013	166284	199273	280113	203346	188892	235160	180422	203827	151979	176223	147737	198904	175404	190869	136645	202046	163203	154904	148785	149788	192047	86769	144273	138380	108553	141552	116069	109996
3264	guanosine	Nucleotide	Purine Metabolism, Guanine containing	1573	LC/MS Neg	1099	1675	282.1	118-00-3	6802	C00387	HMDB00133	14288.2	17692	9708.61	14420.3	22009.7	17029.4	14437.5	19951.2	11586.2	9043.42	15310.2	10124.2	7924.16	5784.59	8974.52	19684.1	6324.08	15389.7	19638.9	10739.7	3500.89		11763.1	2210.78	8502.37	4907.4	4948.1	2680.59	7272.71	5009.97
3218	urate	Nucleotide	Purine Metabolism, (Hypo)Xanthine/Inosine containing	1604	GC/MS	1134	1928	441.2	69-93-2;120K5305	1175	C00366	HMDB00289	112489	81283.4	74393.3	75979.8	78172.8	82130.8	75856.9	105766	65137.4	71901.1	109597	120254	150423	82262.2	112892	118221	109078	110913	90881	90662.9	114104	108256	171417	51134.1	115223	85863.8	94214.2	88015	74910.8	80908.1
345	arginine	Amino Acid	Urea cycle; Arginine and Proline Metabolism	1638	LC/MS Pos	231	650	175.2	1119-34-2	232	C00062	HMDB00517	365534	285315	204741	309268	291754	254239	252732	387389	273802	325250	211159	205803	362929	323801	264388	274160	307690	270639	263240	188555	176965	213312	251120	227111	297746	248698	213286	292228	183705	238732
1106	caprate (10:0)	Lipid	Medium Chain Fatty Acid	1642	LC/MS Neg	888	5092	171.2	112-37-8	2969	C01571	HMDB00511	36231.6	44176.2	34598.2	37068.4	57055.3	38938.4	35477	38750	39392	53724.5	39509.3	50002.5	29988.9	40148.5	46559	31754.5	33656.2	45219.8	30791.3	43868.8	46411.7	31988.4	47839.9	30898.1	27533.5	33688	43027.5	36861.1	36508	47263.7
1103	heptanoate (7:0)	Lipid	Medium Chain Fatty Acid	1644	LC/MS Neg	925	3695	129.2	111-14-8	8094	C17714	HMDB00666	9199.78		2803.24	3967.19	6672.84		7000.95	3442.56	8828.18	4635.1	2806.12	6341.93		7274.5		3556.16		5396.58		6639.45		3719.17	3419.56			7553.84	5607.62	6559.48	6152.91	3253.87
9	serine	Amino Acid	Glycine, Serine and Threonine Metabolism	1648	GC/MS	503	1389.1	204	56-45-1	5951	C00065	HMDB00187	180756	249220	356850	228181	336467	240786	232192	373530	152102	297749	183142	259539	260011	281649	368510	283094	384866	199620	153829	203550	26342.1	303473	240749	154651	180891	271261	146978	256052	148036	244455
297	valine	Amino Acid	Leucine, Isoleucine and Valine Metabolism	1649	LC/MS Pos	566	1040	118.1	72-18-4	6287	C00183	HMDB00883	4812825	4.06366e+06	3.42897e+06	4.20012e+06	3555481	3.73481e+06	3.19404e+06	3.65919e+06	3683228	5.91994e+06	3.72298e+06	2.13172e+06	3.27583e+06	3.55107e+06	3.90623e+06	4673714	3691872	2.75611e+06	3.09962e+06	2.97457e+06	2.6837e+06	2.56453e+06	2.61497e+06	2384344	3.44671e+06	4341383	2.87359e+06	3173868	2.56952e+06	4.55879e+06
347	urea	Amino Acid	Urea cycle; Arginine and Proline Metabolism	1670	GC/MS	533	1223.9	171	57-13-6	1176	C00086	HMDB00294	2.08055e+06	2.17284e+06	1.14503e+06	2.10458e+06	4292106	2.10949e+06	2517098	2.88049e+06	1.21641e+06	4101255	2.31697e+06	1032845	2.4997e+06	2.95918e+06	3.1479e+06	2.56186e+06	1.91993e+06	2409463	2.61559e+06	3.08466e+06	141509	2.89471e+06	612286	9355658	2435622	3.2929e+06	2.43813e+06	2.69368e+06	2.46556e+06	2.26591e+06
2500	cortisol	Lipid	Corticosteroids	1712	LC/MS Pos	356	4573	363.2	50-23-7	5754	C00735	HMDB00063	12051.5	22254.2	17149.7	13778.6	13350.8	24019	16171	20579.4			13336.1	13543			21290.1	15779.7		7928.3			30534	13743.7			13826.8		17590	16147.9	25368.6
74	carnosine	Amino Acid	Histidine Metabolism	1768	LC/MS Neg	249	813	225.2	305-84-0	439224	C00386	HMDB00033	21612.7	30196.8	26534	24238.3	27129.2	23268.5	34037.9	28033.4	27317.6	21143.8	30867.6	17423.8	24122	19260.9	31780.9	21564	17068.6	35680.9	32605.9	20891.9	12017	23867.3	27360.2	27067.4	29284.4	36238.5	29875.9	17713.2	16806.6	28674.8
356	proline	Amino Acid	Urea cycle; Arginine and Proline Metabolism	1898	LC/MS Pos	480	796	116.1	147-85-3	145742	C00148	HMDB00162	1.762e+06	1521895	1.09055e+06	1.31879e+06	1.1206e+06	1.21711e+06	1.18312e+06	1.31081e+06	913771	1.354e+06	1.36455e+06	875092	1584738	1.27717e+06	1.26667e+06	1.38407e+06	1.61354e+06	1.10644e+06	1.42114e+06	1.21258e+06	776740	1054494	1.18652e+06	1.04961e+06	1.22083e+06	1.1808e+06	1.0004e+06	1.11131e+06	785915	1.45674e+06
353	citrulline	Amino Acid	Urea cycle; Arginine and Proline Metabolism	2132	LC/MS Pos	391	715	176.1	372-75-8	9750	C00327	HMDB00904	1.47396e+06	1.47275e+06	1042976	1.8602e+06	1.41734e+06	1.45163e+06	1.10602e+06	2232272	1.18967e+06	1.90119e+06	1.62556e+06	1.2954e+06	2184331	1.5375e+06	1.17284e+06	1.04689e+06	1.88289e+06	1304392	1.84956e+06	1057253	999658	1.85604e+06	722065	1.64849e+06	1.84507e+06	1029756	1605294	1.17131e+06	699901	1.46817e+06
220	serotonin	Amino Acid	Tryptophan Metabolism	2342	LC/MS Pos	504	1660	177.1	153-98-0	5202	C00780	HMDB00259		42176.6	16815.9	19478.4	9498.78	12083.4		14061	12913.3	58319.1		21924.2			14557.9		9885.19		65182.9				288854		70050.2		14246		250566
430	gamma-glutamylglutamine	Peptide	Gamma-glutamyl Amino Acid	2730	LC/MS Pos	1140	806	276.1	10148-81-9	150914	C05283	HMDB11738	121954	115726	81661.7	114508	113920	118340	148000	125258	86238.9	102987	139302	108455	95305.6	81393.2	90602.4	139951	96219.3	99681.9	137423	105279	54260.5	77087.6	121478	51878.7	112331	80511.1	69749.5	73948.9	66735.3	107242
441	gamma-glutamyltyrosine	Peptide	Gamma-glutamyl Amino Acid	2734	LC/MS Pos	1102	2073	311.2	7432-23-7	94340	.	HMDB11741	14537.7	13592	13395.3	18869.2	18224.7	16226.6	15450.7	19093.1	14898.7	27895.6	19491.2	9555.29	14574.9	15155	11324.5	23176.5	18572	19253.6	21418.3	16319.5	7819.21	13099.3	15962.8	9486.98	20905.7	10786.5	8221.05	10415.1		18070.2
3227	adenosine 3',5'-cyclic monophosphate (cAMP)	Nucleotide	Purine Metabolism, Adenine containing	2831	LC/MS Neg	207	1979	328.1	60-92-4	6076	C00575	HMDB00058																					15826.8								11968.3
3259	guanosine 5'- monophosphate (5'-GMP)	Nucleotide	Purine Metabolism, Guanine containing	2849	LC/MS Pos	347	1300	364	5550-12-09	6804	C00144	HMDB01397	20610.9	12632.8	12189.8	14586.6	23210.1	21667.5	15958.8	25850.9	20116.9	17113.2	35210.2	17682.6	17698.9	15293.3	18100.7	17486.2	13509.6	21295.7	25492.7	15049.5	14539	16226.5	15760.9	11498.8	19083.3	12152.6	13393.2	10160.9	9971.02	26476.6
3323	cytidine 3'-monophosphate (3'-CMP)	Nucleotide	Pyrimidine Metabolism, Cytidine containing	2959	LC/MS Pos	105	1181	323.9	84-52-6	66535	C05822		28816.9	16423.4	6219.61	23705.8	34813.7	32336.2	29535.4	29485.8	21713.7	21554.4	30364.4	20547.4	14742.7	20226.4	30822.8	30535.9		21580.9	28127.4	22100.6	21981.5	18544.4	29785.2	7035.2	16332.1	22840.1	18691.6	17506.2	16670.3	14283.6
3209	hypoxanthine	Nucleotide	Purine Metabolism, (Hypo)Xanthine/Inosine containing	3127	GC/MS	171	1759.2	265	68-94-0	790	C00262	HMDB00157	532303	487506	360641	630142	901561	765114	641236	1.1441e+06	550419	446756	970672	532471	370298	294587	358569	657036	332773	823022	807673	535941	159944	463420	695249	222179	445651	305114	260008	200608	355446	532791
6	betaine	Amino Acid	Glycine, Serine and Threonine Metabolism	3141	LC/MS Pos	799	721	118.2	107-43-7	247	C00719	HMDB00043	1.84385e+06	1770959	1.32461e+06	1.60246e+06	1847662	1.50092e+06	1546452	1.65243e+06	1.80106e+06	1.54055e+06	2.08287e+06	1.72584e+06	1.34238e+06	1.64164e+06	1785545	1966408	1.70716e+06	1.54411e+06	2.09213e+06	1.50322e+06	1.52283e+06	1.45143e+06	1456905	1821799	2.09113e+06	1.43539e+06	1.85062e+06	1.82337e+06	1913351	1.84825e+06
914	xylitol	Carbohydrate	Pentose Metabolism	4966	GC/MS	543	1677.6	307.2	87-99-0	6912	C00379	HMDB02917	20804.4	16293.5	35178.4	19849.5	18415.2	20137.7	16373.1	9185.68	10590.5	15260.2	17721.7	39481.1	4336.24	14413.5	8011.07	28020.4	15898.6	17036.2	18354.9	18310.3	19184.6	23493.4	30461.7	17414.3	3262.33	33214.5	23945.8	19404.4	19114.5	17267.1
5	dimethylglycine	Amino Acid	Glycine, Serine and Threonine Metabolism	5086	GC/MS	806	1030	57.9	1118-68-9	673	C01026	HMDB00092	281928	405512	349508	314883	351955	211320	330016	285605	408535	259815	374278	287292	384588	311827	305680	522802	290138	296559	506504	299760	337520	232378	324024	353601	420229	306935	430267	406252	414680	329558
2460	17alpha-hydroxyprogesterone	Lipid	Progestin Steroids	5969	LC/MS Pos	69	5133.8	331.3	68-96-2	6238	C01176	HMDB00374	77302.2	23163.8		18264.5	44449.6		42861.2	21710.7	52336.3	25247.6		134122				182366	20129.1	21241.5	15584.9	13163.8	30104.3	14545.1		15954.1		105358	26780.1		51317.8	128239
95	2-aminoadipate	Amino Acid	Lysine Metabolism	6146	LC/MS Pos	381	794	162.1	542-32-5;1118-90-7	469	C00956	HMDB00510	94213.2	92665.9	54100.6	62885.6	57954.8	80934.1	89897	71224.4	64043.8	127974	67119	44514.1	87618.2	50472.4	56263.2	93355.1	73617.3	90076.3	68134.6	87426	41491.2	67812.1	97219.8	57481.2	84054.2	100667	70522.7	59848.1	70581.5	53508.7
1086	phosphate	Energy	Oxidative Phosphorylation	11438	GC/MS	461	1307.7	298.9	7664-38-2	1061	C00009	HMDB01429	46196416	28519886	15943022	33840128	43699396	45226064	30304802	47334952	39098428	31307622	44472776	83915184	32219004	20749724	34840896	45910540	29060164	26806176	32956794	14492734	19949386	28506908	32836064	18236646	49249856	14283694	26745698	23579770	29573762	27468130
1	glycine	Amino Acid	Glycine, Serine and Threonine Metabolism	11777	GC/MS	340	1166	101.9	56-40-6	750	C00037	HMDB00123	498449	1.07454e+06	707313	664584	840046	739192	681658	1.26826e+06	572840	637185	603116	502753	819930	622862	1.42989e+06	892540	870059	584253	570503	890721	247872	1.02679e+06	739253	781028	704225	1.04009e+06	583964	740727	385444	802506
907	ribose	Carbohydrate	Pentose Metabolism	12083	GC/MS	914	1652	204	50-69-1	5779	C00121	HMDB00283	103978	95355.6	82186.3	163970	222717	104835	147112	116916	120944	76701.8	146221	56702.4	64375.6	61041.6	65252.7	134526	37760.1	223861	180831	106135	19438.6	25882.9	78394.4	32593.1	94274.1	38432.8	55253.9	31547.4	51808.3	58566.1
2605	taurodeoxycholate	Lipid	Secondary Bile Acid Metabolism	12261	LC/MS Neg	1668	5243	498.3	207737-97-1	2733768	C05463	HMDB00896	346878	152688	115948	108995	134089	148176	89686.9	93929.2	63147.6	148122	181772	124643	159899	34925.9	100553	210369	171790	61234.1	278015	55585.7	169200	31191.1	61759	49098	77185.7	20865.5	79648.5	58838.4	52576.1	153547
982	sorbitol	Carbohydrate	Fructose, Mannose and Galactose Metabolism	15053	GC/MS	506	1843	319.1	6706-59-8	5780	C00794	HMDB00247	30661.8	17595.1	34022.2	29497	36695.2	45670	55184.1	63028	29528.5			21951.3	9268.56		41812.4	23610.2	12059.3		50704.1	46315.1	44580.3	16443.2	50221.6	14981.6	21366.4	31939.1	13504.5	29076.3	40978.4
2141	glycerol	Lipid	Glycerolipid Metabolism	15122	GC/MS	1254	1311	205	56-81-5	753	C00116	HMDB00131	3.86126e+06	8573052	8270159	5.40219e+06	6.43496e+06	4755460	7.28447e+06	11626758	4.95448e+06	2.40942e+06	6825191	7.49019e+06	2.06441e+06	3.35473e+06	14828363	8.34582e+06	4412715	8366830	4.29944e+06	8967702	11444194	5.82305e+06	13716199	21554064	5.6581e+06	13390373	6.76484e+06	7185909	8.2819e+06	10089477
207	kynurenine	Amino Acid	Tryptophan Metabolism	15140	LC/MS Pos	100000265	1902	209.1	2922-83-0	161166	C00328	HMDB00684	333161	244706	361158	243977	315596	155178	307332	296626	231621	361184	273429	227570	407181	256703	177403	268158	442125	371196	283528	182088	167128	176131	153368	143605	306656	143901	92135.4	135486	146563	207879
2142	glycerol 3-phosphate	Lipid	Glycerolipid Metabolism	15365	GC/MS	100000258	1719.7	357.1	29849-82-9	754	C00093	HMDB00126	855887	751250	217650	549626	1.3101e+06	1.32958e+06	794782	995138	615285	529797	616504	494897	430697	314342	389378	711772	350412	704760	1.06288e+06	320046	92158.9	172494	416686	214021	607871	160510	262712	308751	290459	224041
1031	glucuronate	Carbohydrate	Aminosugar Metabolism	15443	GC/MS	100000257	1888	217	207300-70-7	444791	C00191	HMDB00127	443258	588200	596286	527600	614069	415536	648136	600485	503983	569405	539722	564953	498198	398248	624871	381583	414580	772481	454035	447065	365250	616996	484294	506371	473942	540428	484824	402691	451921	774810
1386	carnitine	Lipid	Carnitine Metabolism	15500	LC/MS Pos	100000007	702	162.2	461-05-2	10917	C00318	HMDB00062	1.01952e+06	979546	1.09177e+06	1.09476e+06	685825	848391	898191	1109103	1.12334e+06	808330	575445	905133	1.00359e+06	1.06524e+06	830374	773922	818043	1.16247e+06	561649	1209514	1.08258e+06	977008	1.25892e+06	1.27388e+06	772067	1.39566e+06	997520	1.12012e+06	732626	1.21927e+06
1604	choline	Lipid	Phospholipid Metabolism	15506	LC/MS Pos	1256	674	104.2	67-48-1	305	C00114	HMDB00097	308793	302653	251087	294943	465221	373738	305838	289074	258799	190731	333692	306080	201151	206766	228780	303975	143080	282492	319957	304454	186565	231959	232881	191217	214933	235879	164669	169801	302857	315679
3237	N1-methyladenosine	Nucleotide	Purine Metabolism, Adenine containing	15650	LC/MS Pos	1242	1356	282.1	15763-06-1	27476	C02494	HMDB03331	21631.7	23859.3	22202	27053.5	23939	28314.7	27262.7	30343.7	24576.9	30194.6	34612.8	22626	33618.4	32090.5	34006.6	24912.3	33054.4	31165.9	32382	29375.6	20645.8	32730.8	29737.7	29326.7	34061.9	27817	25387.5	24597.9	24951	29820.8
280	3-methyl-2-oxovalerate	Amino Acid	Leucine, Isoleucine and Valine Metabolism	15676	LC/MS Neg	100000036	2106	129.2	1460-34-0;51829-07-3	47	C00671	HMDB03736	40584.2	44829.7	33543.2	36466	34468.8	46969	42590.6	49553.7	53733.7	18929.8	42247.7	35118.4	26853.8	32663.1	56812	31412.5	32751.4	41959.6	37245.7	61810.9	34065.4	25923.4	42573	42822.4	40604.7	47311.4	41219.5	42385.2	30855.2	47210.1
64	3-methylhistidine	Amino Acid	Histidine Metabolism	15677	LC/MS Neg	100000042	911	168.1	368-16-1	64969	C01152	HMDB00479		3490.64	3899.32						3163.33								3569.29			3116.86	3238.37	3364.61	4897.67			3255.38		5061.88		3624.28
447	anserine	Peptide	Dipeptide Derivative	15747	LC/MS Neg	100000044	1126	239.2	10030-52-1	112072	C01262	HMDB00194		4956.74	2480.55	3760.02		3100.3	4673.82	5199.11				2713			3435.97			4640.33		3038.41			2697.37		2542.96			2928.15
3554	3-phenylpropionate (hydrocinnamate)	Xenobiotics	Benzoate Metabolism	15749	LC/MS Neg	100000010	2830	149.1	501-52-0	107	C05629	HMDB00764	10163.9	7826.18	2634.84	9373.39	7622.9	4727.16	5990.28	9798.47	7929.96	10124.7	9342.14	6567.13		2132.28	5793.77			6385.94	6171.54	4896.69	3000	3063.32			5862.14	4638.38			3066.39	4153.89
3471	hippurate	Xenobiotics	Benzoate Metabolism	15753	LC/MS Neg	100000014	2136	178.1	495-69-2	464	C01586	HMDB00714	310858	329424	207656	380593	359031	255661	287097	403945	254596	477022	408539	585231	438931	323388	239562	89405.5	271952	361273	265674	233430	137816	443154	172183	179391	302742	237162	294472	182421	145078	231808
908	ribitol	Carbohydrate	Pentose Metabolism	15772	GC/MS	100000406	1692.4	217	488-81-3	6912	C00474	HMDB00508	60307.8	53044.7	48754.4	74015.9	119306	47294.3	67181.5	99754.8	79215.2	24641.2	43500.8	54794.2	52099.7		71480.5	60452.5	60680.7	68661.7	56253.2	66979.6	51686.7		52115.9	59227.1	46076.9	38928.2	57854.4	77341	56450.5	54173.6
942	maltose	Carbohydrate	Glycogen Metabolism	15806	GC/MS	913	2142.1	204.1	6363-53-7	10991489	C00208	HMDB00163	1.08619e+06	1.87897e+06	139108	736186	984534	590899	498389	1.79834e+06	296581	61862.6	175717	161765		245033	348359	637925	33067.3	150372	96229.4	401617	43766.1		40911.4	39714.4	138235	155801	106670			56536.6
3335	2'-deoxycytidine	Nucleotide	Pyrimidine Metabolism, Cytidine containing	15949	LC/MS Pos	100000125	1256	228	951-77-9	13711	C00881	HMDB00014	33785.1	14621.4	23255.1	23029.5	17344	20560	18119.7	23118.6	23542.3	30270.1	22018.5	30848.4	16629	13186.9	16207.9	13953.9	14381	31221.6	23032.3	15466.5	11781.4	12649.4	20377.4	15253.7	21212.6	21168	13678.6	17745.8	11599.7	57576.3
118	phenylacetate	Amino Acid	Phenylalanine Metabolism	15958	LC/MS Neg	100000011	2127	135.1	103-82-2	999	C07086	HMDB00209	5823.22	10617.8		5421.89	10368.8	8296.49	6166.14	6666.9	7717.1	8914.42	6013.98	13900.5	9081.13	7809.51	8581.38	5199.12	9908.01	11485.7	10264.8	7875.13	7688.77	9684.89	4073.06	8464.05	10726.4	6691.31	9058.13	10492.2	9255.75	8416.44
1608	glycerophosphorylcholine (GPC)	Lipid	Phospholipid Metabolism	15990	LC/MS Pos	100000269	694	258.1	28319-77-9	71920	C00670	HMDB00086	771206	679720	294931	576369	1.00178e+06	1.14558e+06	636385	743958	519359	414659	465465	490235	375776	311897	381358	563184	317301	521984	824838	299374	176920	102749	398893	148750	520843	172410	226038	227602	280404	146385
34	aspartate	Amino Acid	Alanine and Aspartate Metabolism	15996	GC/MS	234	1529.7	232	56-84-8	5960	C00049	HMDB00191	127490	190147	133810	113347	193290	133460	130796	194575	78797.6	113362	97794.9	77060.3	63190.6	56746	177447	188776	63081.2	82741.3	167859	46809.6	10468.3	49238.8	101860	47345.8	66746.5	82184.7	42357.4	62147.5	95746.8	94887.6
1171	dihomo-linoleate (20:2n6)	Lipid	Polyunsaturated Fatty Acid (n3 and n6)	17805	LC/MS Neg	1231	5722	307.3	2091-39-6	6439848	C16525	HMDB05060	23237.1	23758.2	12268.1	16498.5	28281.1	21116.3	16100.4	15744.1	30680.3	11695	24548.2	17929	18913.6	13749.2	25740.6	28333.1	12609.3	22525	14283.7	27985.7	10367.2	8951.49	14977.5	9216.08	12987.5	17181.2	7306.77	6714.85	22225.6	65279.5
1410	2-hydroxystearate	Lipid	Fatty Acid, Monohydroxy	17945	LC/MS Neg	1239	5705	299.4	629-22-1	69417	C03045		11410.2	9154.62	10857.8	14854.7	10509.1	10569.4	18102.3	13961.8	14044.5	7243.1	12690.5	11589.8	9678.12	10112.8	20217.6	15634.4	12134.3	12090.3	14493.2	11354.9	8816.03	11190.2	8305.62	17402.3	14739.1	8007	8810.47	8156.49	13531.8	20767
107	5-aminovalerate	Amino Acid	Lysine Metabolism	18319	LC/MS Pos	100000454	860	118.1	660-88-8	138	C00431	HMDB03355	18848.1	56814.3	33468	29814.4	43368.3	24269.1	37091.5	66600.7		23825.4	29729.4	53487.9	24868.7	15903.2	34662.7	25349.1	34221.3	15712.3	52566.1	33507.5	31706	20294.5	42167.5	64855.9	42186.9	25782	36900.4	61695.9	59877.8	53062.3
1258	azelate (nonanedioate)	Lipid	Fatty Acid, Dicarboxylate	18362	LC/MS Neg	2029	1322	187.2	123-99-9	2266	C08261	HMDB00784	5577.49	4811.82	2329.23	3576.23	4262.97	3747.2	4171.31	3748.87	3522.37	4544.21	4324.5	5173.76	4061.21	3270.06	3545.93	3285.58	4129.5	3365.87	4494.73	2735.33		3701.77			3701.61	2798.22
434	gamma-glutamylleucine	Peptide	Gamma-glutamyl Amino Acid	18369	LC/MS Pos	1268	2744	261.2	2566-39-4	151023	.	HMDB11171	57351.6	39144.8	43240.5	47961.5	43689.2	44408.1	44723.9	40765.7	37360.5	65824.5	45971.1	23233.9	31844	35086.6	39310.4	98657.8	41912.9	39990.5	41124.5	36412.6	22400.1	28777.2	28726.5	21746	41400.5	32087.1	37732.9	48242.3	33989	55881.7
1156	eicosapentaenoate (EPA; 20:5n3)	Lipid	Polyunsaturated Fatty Acid (n3 and n6)	18467	LC/MS Neg	2050	5442	301.3	10-2005-9;10417-94-4	446284	C06428	HMDB01999	40826.6	48402.7	28769.6	36403.5	71678.3	49919.4	28270.9	54073.3	66226.8	24180.4	62746.1	44013.7	23349.8	19824.9	58179.1	40867.9	42069	31613.7	25344.9	53954.9	13045	19665.2	32242.6	25145.8	23712.5	37448.4	23630	21460.8	31838.4	100571
2586	glycocholate	Lipid	Primary Bile Acid Metabolism	18476	LC/MS Neg	342	5104	464.4	475-31-0;863-57-0	10140	C01921	HMDB00138	314570	224622	423138	229604	289474	375020	440972	379331	80050.2	615624	84989.5	85636	719965	254146	178931	116919	329486	83490.3	268902	156781	189896	223662	7352.8	76732.7	303252	148121	107664	80690.1	46473.2	162493
2604	glycodeoxycholate	Lipid	Secondary Bile Acid Metabolism	18477	LC/MS Neg	100000436	5265	448.4	360-65-6	3035026	C05464	HMDB00631	74471.3	105627	101442	65581.5	96126.1	98029.6	119940	112598		179106	23486.8	52934.1	190393	40964.9	51635.7	36445.2	113000	34105.1	101267	54927.4	86297.9	96844.6	3731.39	47240.9	76380.6	49608.7	57756.5	61401	18743.1	45064.7
2590	taurochenodeoxycholate	Lipid	Primary Bile Acid Metabolism	18494	LC/MS Neg	1629	5218	498.3	6009-98-9	387316	C05465	HMDB00951	299444	180946	296827	355450	198467	167363	197885	369804	253766	96630	204604	253838	158245	169203	117419	205075	261553	115189	258080	240574	256342	41055.9	207467	209994	78025.4	36081	116868	139983	211837	333132
2587	taurocholate	Lipid	Primary Bile Acid Metabolism	18497	LC/MS Neg	1648	5122	514.3	145-42-6	6675	C05122	HMDB00036	629897	152899	309607	186457	202034	258853	179379	312801	66341.5	202603	351973	140122	233465	80267.8	175064	540264	349972	62655.1	335724	111013	266687	28114.4	96139.7	62938.7	100324	23585.3	92170.9	53283.1	152941	334422
1158	docosahexaenoate (DHA; 22:6n3)	Lipid	Polyunsaturated Fatty Acid (n3 and n6)	19323	LC/MS Neg	100000665	5518	327.3	6217-54-5	445580	C06429	HMDB02183	86259.4	51444.6	25481.5	29155.2	71792.3	33192.2	38674.5	51907.3	136148	17331	72937.1	46858.5	23338	22176.2	96871	80857.2	26588.6	25894.9	20071.3	94426.1	24509.6	21620.4	25752.5	21249	39579.5	45744.3	19521.5	19062.1	24923.8	238287
2004	1-stearoyl-GPI (18:0)	Lipid	Lysophospholipid	19324	LC/MS Neg	100000656	5800	599.4	796963-93-4	.	.	HMDB61696	8562.99	7555.24	5592.29	5879.23	8834.64	4787.34	11182.6	6774.36	8346.99	8260.57	8510.33	8193.13	4117.98	9727.23	7724.74	9156.33	5720.49	15047.3	10786.5	11547.7	4295.68	8141.35	5701.83	10821.2	6150.96	10819.8	4139.92	13458.9	9715.56	14608.3
2272	stearoyl sphingomyelin (d18:1/18:0)	Lipid	Sphingolipid Metabolism	19503	GC/MS	1538	2645	311.3	85187-10-6;85187-10-6	6453725	C00550	HMDB01348	308391	415608	319665	370576	320779	474453	588436	594638	414919	333958	553353	599225	177433	426247	333515	276848	527964	468138	570021	305723	309594	320579	343934	523461	480130	405219	315332	485849	968009	769280
1575	myo-inositol	Lipid	Inositol Metabolism	19934	GC/MS	363	1924.9	217	87-89-8	892	C00137	HMDB00211	9473548	6.53325e+06	3782147	6.2854e+06	17510928	6447201	7569443	11941040	7091547	6.29604e+06	4600427	7059353	2.12643e+06	2.7811e+06	4.54463e+06	9428651	1.91032e+06	5.33192e+06	5687468	3.2309e+06	1.30373e+06	1.1058e+06	8.05433e+06	1.49933e+06	3.07259e+06	2.82637e+06	2.06129e+06	2853806	3.41259e+06	3088643
873	glucose	Carbohydrate	Glycolysis, Gluconeogenesis, and Pyruvate Metabolism	20488	GC/MS	572	1866.8	217.1	50-99-7	79025	C00031	HMDB00122	87707344	136989680	102871192	99750488	94270464	89622016	113640992	138852480	85047104	72623192	96786064	96865544	61925752	76512192	123397576	91168528	71968464	96851576	80685136	118816632	89897920	104176160	129274248	96778960	102803440	105448752	86579456	89540000	94181432	108237496
3778	erythritol	Xenobiotics	Food Component/Plant	20699	GC/MS	100000846	1517.5	217	149-32-6	222285	C00503	HMDB02994	177007	177372	179178	157059	181298	174513	153488	260690	166388	163664	178234	180965	157849	127114	210045	147650	200158	178603	181406	184746	247138	215053	216765	207702	250486	169746	214947	162174	177623	265131
417	2-hydroxybutyrate (AHB)	Amino Acid	Glutathione Metabolism	21044	GC/MS	100000933	1169.4	131	3347-90-8	440864	C05984	HMDB00008	747044	942078	1.33998e+06	685748	582424	1.09786e+06	1.06831e+06	874146	971326	542641	559135	673403	425936	546136	1.02062e+06	2.14667e+06	924011	1.14601e+06	843528	1.45154e+06	1.7033e+06	839023	1.51252e+06	1.51469e+06	1.24256e+06	1.93711e+06	1.42539e+06	1.64422e+06	1.57169e+06	978753
300	3-methyl-2-oxobutyrate	Amino Acid	Leucine, Isoleucine and Valine Metabolism	21047	LC/MS Neg	100000936	1489	115.1	3715-29-5	49	C00141	HMDB00019	10750.4	14293.9	12585.1	10548.3	10557.7	9723.5	12079.1	11353.4	14233	8008.92	12143.5	9681.34	6903.49	7722.41	11287.5	12321.8	6313.69	11365.8	8408.36	16244.8	9439.65	6578.18	8161.65	10301	9736.14	15110.3	8432.6	9232.33	8398.53	15871.1
4452	2-hydroxyisobutyrate	Xenobiotics	Chemical	22030	GC/MS	100000748	1107.5	130.9	594-61-6	11671	.	HMDB00729	366612	349188	337651	327066	557524	337625	360716	482229	339134	536625	453357	324178	418118	340752	382997	234838	327972	377765	430317	295328	173402	377420	371698	548177	396959	387782	487688	434448	265409	447789
246	4-methyl-2-oxopentanoate	Amino Acid	Leucine, Isoleucine and Valine Metabolism	22116	LC/MS Neg	100000551	2200	129.2	816-66-0	70	C00233	HMDB00695	75501.9	72931.5	46556.6	60185.5	56783.8	75187.3	68798.5	83603.7	90078.5	48986.9	89043.5	52875	41294.3	53112.8	87732.4	73984.6	50152.9	68441.5	69157.7	110141	50707	27760.5	65090.8	53934.3	66325	75971.2	70347.8	62126.4	54209.9	129730
355	homocitrulline	Amino Acid	Urea cycle; Arginine and Proline Metabolism	22138	LC/MS Pos	100000963	832	190.1	1190-49-4	65072	C02427	HMDB00679	114997	104348	57304.2	51090.1	72974.7	47365.2	105183	80831.8	80684.1	81385.8	103269	77260.1	70230.6	68190.3	48668.1	103105	58899.1	58714.7	93681.2	62282	48374.1	50760	53720.6	70097.6	64530.1	106609	48139.3	71370.1	37477.3	163441
1221	isocaproate	Lipid	Fatty Acid, Branched	22273	LC/MS Neg	100000806	2605	115.1	646-07-1	12587	.	HMDB00689	37792.4	29967.5	2176.55	8364.95	29316.3		11995.6	8635.19	18156	5448.39	5562.47	26941.3			7046.02	59570.1	3746.61	11393.1	5531.43	12156.5	12632.3	4585.7	2992.91		3321.39	57921.2	5138.04		18498.2	38649.4
2585	cholate	Lipid	Primary Bile Acid Metabolism	22842	LC/MS Neg	136	5148	407.4	81-25-4	221493	C00695	HMDB00619	491100	160935	365797	387070	383627	381290	475499	423322	254989	629628	418240	244796	250529	229472	191603	125707	393423	118137	329558	169550	156954	238940	37009.6	186778	201906	121511	190990	229128	155631	142336
228	indoleacetate	Amino Acid	Tryptophan Metabolism	27513	LC/MS Pos	100001034	3760	176.1	6505-45-9	802	C00954	HMDB00197	17644.2	21817	16081.1		28679.3		17736.8	42626.2	16739.9	19812.1	27773	39630.4	19103.8		26850.2	21217			18718.8	18648.2	22744.7	17317.2	23893.9	19552.4	16482.4		24629.7	24668	15138.8	37982.1
240	3-indoxyl sulfate	Amino Acid	Tryptophan Metabolism	27672	LC/MS Neg	100000467	2258	212	2642-37-7	10258	.	HMDB00682	16543.3	19090.9	13359.9	11880.9	23039.5	13832.5	19008.2	19316.5	13177.6	25842.3	14718	34125.9	26510.5	13050	26111.6	20477.7	21788.6	25356.4	27140.4	21066.6	13222.8	24129.1	9049.98	19512.4	14382.1	14748	16733	12408	12940.2	17898.3
2	N-acetylglycine	Amino Acid	Glycine, Serine and Threonine Metabolism	27710	GC/MS	100001006	1396.4	143.9	543-24-8	10972	.	HMDB00532	123309	551944	333259	268024	341475	495396	776119	410410	578241	125479	106181	267210	161937	217541	1.23544e+06	1.56701e+06	190657	658004	329975	873075	202773	1.87461e+06	959086	694486	856346	3.15061e+06	1.50271e+06	1227729	723200	812390
3438	bilirubin (Z,Z)	Cofactors and Vitamins	Hemoglobin and Porphyrin Metabolism	27716	LC/MS Neg	1090	4812	583.2	635-65-4	5280352	C00486	HMDB00054	3060.8		3331.62							5415.21		4073.35				22435			2703.27				2940.54	2953.63	2736.91	3343.07		2911.3		15894.5
379	creatine	Amino Acid	Creatine Metabolism	27718	LC/MS Pos	1221	758	132.1	57-00-1	586	C00300	HMDB00064	3.78062e+06	5285275	3.15782e+06	3.70019e+06	4.01622e+06	3.45493e+06	3.83529e+06	4.68795e+06	5061072	2.93528e+06	3.1906e+06	4.91478e+06	4473492	3.66059e+06	4.58662e+06	4953703	4039362	4.32765e+06	4109532	3.3504e+06	3578405	3787516	2381576	4341375	3.49342e+06	4413230	4.50701e+06	4.33067e+06	4193718	5.20626e+06
408	glutathione, oxidized (GSSG)	Amino Acid	Glutathione Metabolism	27727	LC/MS Pos	448	1535	613.1	103239-24-3	65359	C00127	HMDB03337	111209	105784	18038.5	93440.9	420711	209194	136012	251377	28503.6	50513.5	41665.5	56188	38964.2	18597.6	32932.6	112192	14749.4	58743.4	248945	9696.05		1475.02	22200.2		76823.7		9685.7	3721.22	6754.44	9008.81
3396	threonate	Cofactors and Vitamins	Ascorbate and Aldarate Metabolism	27738	GC/MS	100001022	1560.7	292.1	70753-61-6	151152	C01620	HMDB00943	1.74324e+06	1.939e+06	648112	802851	1.67593e+06	1.36727e+06	1.43109e+06	1.48612e+06	1.4586e+06	731844	1.07439e+06	1.1276e+06	814371	702352	1.31264e+06	1.04832e+06	748220	1.08641e+06	1.27884e+06	804719	447597	1.0138e+06	929956	378460	1.05097e+06	1.22736e+06	534119	795839	486248	777386
63	1-methylhistidine	Amino Acid	Histidine Metabolism	30460	LC/MS Neg	100001051	1245	168.2	332-80-9	92105	C01152	HMDB00001	6592.99	8733.38	11087.6	5963.42	7265.85	3127.36	6971.19	8642.16	11999.1	7724.43	7620.64	5938.69	6031.38	9714.65	4790.31	4584.31	7668.3	9437.29	10117.6	6241.25	5663.43	7418.22	4309.16	8711.65	7440.2	7807.43	6571.38	9468.11	7183.86	14580.3
874	glucose 6-phosphate	Carbohydrate	Glycolysis, Gluconeogenesis, and Pyruvate Metabolism	31260	GC/MS	291	2042.7	387.2	103192-55-8	5958	C00668	HMDB01401	50705.5	38507.6	4143.52	28379.4	49010	56946.5	18592.8	81249.5	41653.3	31870.8	44889.8	27001.3	22700		7808.99	57621.5	16501.4	28874.4	65608.1	16674			18124.8	11358.3	33630.3		6043.88	3444.27	7381.47
326	cysteine	Amino Acid	Methionine, Cysteine, SAM and Taurine Metabolism	31453	GC/MS	800	1560.1	218	52-90-4;56-89-3	5862	C00097	HMDB00574	229709	316463	113654		262438	252671	257147	329397	237332	131520	183436	135261	149360	132977	248237	217050	102618	154305	254277	136930	79239.2	100232	186997	53810	178568	174558	78266.3	76123.9	60570.9	128276
3469	pyridoxate	Cofactors and Vitamins	Vitamin B6 Metabolism	31555	LC/MS Neg	100001121	2210	182.1	82-82-6	6723	C00847	HMDB00017	5557.25	5026.7		4675.87	5492.7	3733.9	5636.52	4065.17	3186.61	4487.93	5895	3601.39	5021.86	3744.21	6037.22	2609.32	4198.41	4219.03	3074.76	4800.65		5420.44	4323.17	4709.58	2946.86	4049.42	5365.57			3026.06
3271	N1-methylguanosine	Nucleotide	Purine Metabolism, Guanine containing	31609	LC/MS Pos	100001122	1850	298.1	2140-65-0	96373	.	HMDB01563	10806.3	9773.49	5952.14	11915.6	11593.8	7870.42	13156	14533.5	12990.4	9937.83	12249	15235.4	9827.74	7240.25	17166.4	9478.63	8489.72	18868.8	13794.4	10671.5	8881.35	14274.3	14499.4	9842.38	12732.1	10562.9	12036.8	7182.58	9398.35	14455.1
2635	7-ketodeoxycholate	Lipid	Secondary Bile Acid Metabolism	31904	LC/MS Neg	100001063	4840	405.4	911-40-0	188292	.	HMDB00391	9117.09	4283.63	12919.1	15486	10376.3	4761.2	14164	9793.7	14657.8	10605.4	7774.18	16870.9	3893.14	5450.59	7370.01	13864	24115.6	3514.81	14346	4628.6	18088.4	4344.91		36947.3	8448.35	9289.74	9815.57	16753.9	27193.8	5118.74
135	3-(4-hydroxyphenyl)lactate	Amino Acid	Tyrosine Metabolism	32197	LC/MS Neg	240	1395	181.1	6482-98-0	9378	C03672	HMDB00755	2055.88	3196.16	3151.04	2678.22		2622.77	5099.75	4771.91	2741.49	2716.15	3770.43	2037.82	3229.41	2490.72	3813.28	2425.34	4417.2	5110.82	4480.24	3143.41			2773.66		2875.78			2374.72
1336	acetylcarnitine (C2)	Lipid	Fatty Acid Metabolism(Acyl Carnitine)	32198	LC/MS Pos	100000802	1203	204.2	5080-50-2	1	C02571	HMDB00201	737943	1.03731e+06	993608	891873	851300	915095	1.08555e+06	1.49365e+06	1.21409e+06	451799	774107	1.27242e+06	674955	689414	1.37632e+06	1.25491e+06	1.07565e+06	1.01865e+06	870592	1.29648e+06	1.48664e+06	1.02271e+06	1.67273e+06	1.72434e+06	830904	1.90348e+06	1179090	1.48611e+06	664765	1.60027e+06
416	2-aminobutyrate	Amino Acid	Glutathione Metabolism	32309	GC/MS	1128	1537.5	246.2	1492-24-6	439691	C02261	HMDB00650	714290	799852	595070	636590	690462	517834	601619	571175	866719	806672	533408	428190	506146	590113	596221	1.06492e+06	801314	727561	735891	523423	286362	482534	712526	770751	566163	762336	528357	969042	819702	930112
367	trans-4-hydroxyproline	Amino Acid	Urea cycle; Arginine and Proline Metabolism	32319	GC/MS	1001	1733.1	274.1	51-35-4	5810	C01157	HMDB00725	1.28125e+06	915184	1.02038e+06	905290	1296100	772389	1.10125e+06	1.50945e+06	905404	931094	1.39779e+06	995793	1.29e+06	1.16013e+06	1.4204e+06	1.06336e+06	1.58482e+06	1214682	1.26439e+06	1.32239e+06	779078	1.582e+06	1725596	1.53606e+06	1.60284e+06	1.25829e+06	860842	1.22964e+06	1.00543e+06	1556465
1340	hexanoylcarnitine (C6)	Lipid	Fatty Acid Metabolism(Acyl Carnitine)	32328	LC/MS Pos	100000781	3174	260.2	6920-35-0	6426853	.	HMDB00705		21625	17147.1	13462.3	12972.4	18037.8	21479.4	32830.8	10986.8	11137.2		19817.9		12774.1	24225.7	26764.9	21140.4	19988.6	15978.5	16459.1	16891.6	16032.8	36486.3	26644.2	13265.6	25973	17679.4	23494.3	14300.2	28527.8
2589	glycochenodeoxycholate	Lipid	Primary Bile Acid Metabolism	32346	LC/MS Neg	1628	5245	448.4	16564-43-5	12544	C05466	HMDB00637	73447.1	92930.8	181667	120667	92828.7	124080	182162	152414	141022	97703.9	19700	73813	147428	122017	68482.5	46095.9	122618	41279.2	119155	92869.8	104479	102564	6110.14	122274	85647.4	146773	57664.2	93699.8	51718.3	63056.7
3265	guanine	Nucleotide	Purine Metabolism, Guanine containing	32352	LC/MS Pos	172	1022	152.1	73-40-5	764	C00242	HMDB00132	42487.8	44598.3	21380.4	75950.4	84139.3	72563.1	68870.9	104678	71125.6	47641.4	18005.8	50068	23288.9	22656.6	20755.9	73332.5	31352.7	53919.5	76622.1	26166.1	8788.87	20818.1	24130.2	36037.1	24385.6	18667.7	18929.6		15305.6	31259
1578	scyllo-inositol	Lipid	Inositol Metabolism	32379	GC/MS	100001215	1893.8	318.2	488-59-5	892	C06153	HMDB06088	114254	72676.9	43961.1	99670.2	168259	79964.2	85319.5	117267	70248	34503.1	20517.8	93202.8	16690.1	36668.8	73932.8	127607	47502.6	51431.8	39033.6	38971.4	19921.8	15960.4	110589		36182.5	25669	12244.1	45310.3	57077.5	36798.5
442	gamma-glutamylvaline	Peptide	Gamma-glutamyl Amino Acid	32393	LC/MS Pos	100001126	2040	247.2	2746-34-1	7015683	.	HMDB11172	32310.8	27887.9	23046.5	25764.2	33324.8	21336.2	25471.1	27677.8	20258.7	42647.1	28944.6	23543.5	18784.3	28047.8	26173.9	35800.5	24625.3	26584.9	28982.4	23744.2	12875.6	21162.9	21121.8	18425.5	29751.2	36051.3	26324.6	26215.4	18402.6	36892.5
288	3-hydroxy-2-ethylpropionate	Amino Acid	Leucine, Isoleucine and Valine Metabolism	32397	GC/MS	100001170	1269	247.1	4374-62-3	188979	.	HMDB00396	206621	118301	195126	126421	156571	261750	166533	124256	205934	173056	76976	162767	89246.1	239030	120297	125887	269319	210981	209605	80855.5	155113	196981	169177	151869	120198	271058	193317	282758	204209	210904
230	indolepropionate	Amino Acid	Tryptophan Metabolism	32405	GC/MS	100001083	1925	202.1	830-96-6	3744	.	HMDB02302	157663	112971	22106.1	47693.5	76163.8	69924.7	130788	55640	223545	47166.3	56424.4	31354.4	38919.3	63347.7	85230	51076.2	172890	69140.5	62985.1	158028	22225.1	35265.4	13643.6	64987.1	56855.7	51237.2	65812.5	36665.9	44181.2	35474.5
1315	butyrylcarnitine (C4)	Lipid	Fatty Acid Metabolism (also BCAA Metabolism)	32412	LC/MS Pos	100001054	2007	232.2	25576-40-3	439829	C02862	HMDB02013	40392.2	43740.2	30416.8	33522.3	33075.6	31822.8	35418	51438.6	30415.5	36774	33476.4	34193.3	41405.9	35119.4	29112.1	35653.9	41340.1	50121.5	45068.1	31764.8	28024.5	38506.5	40829.8	43018.3	35215.3	49356.3	38085.4	31235.6	23999.2	54236.5
1113	myristoleate (14:1n5)	Lipid	Long Chain Fatty Acid	32418	LC/MS Neg	100001198	5338	225.3	544-64-9	5281119	C08322	HMDB02000	11023.9	34606.2	29724.2	22593.8	41791.7	23785.1	15971.4	29626.9	40390.4	37089.2	26631.9	29606.9	17584.8	17499.5	51618.1	68150.4	17821	30516	16261.7	48053.7	47316.4	31527.9	33786.2	26329.9	32933.5	59312.9	30547.8	34957.3	73827.1	70137.8
1318	propionylcarnitine (C3)	Lipid	Fatty Acid Metabolism (also BCAA Metabolism)	32452	LC/MS Pos	100001162	1589	218.2	17298-37-2	107738	C03017	HMDB00824	126730	133865	141922	172642	108009	113009	131232	189681	158999	147795	108988	203379	141340	107447	85995	125508	134070	158124	104572	169426	136021	116247	169293	125303	110657	150838	119632	172388	69257.5	124460
1102	caproate (6:0)	Lipid	Medium Chain Fatty Acid	32489	LC/MS Neg	926	2766	115.2	142-62-1	8892	C01585	HMDB00535	16474.8	14711.1	6707.21	11265.1	15310.8	7547.39	10031.3	7166.19	17787	9320.2	7744.08	12505.8	6273.18	12784.3	8427.97	9677.41	10308	8660.23	7138.41	8778.11	5271.03	5951.47	7239.37	6953.51	6799.24	13949.9	10789.5	7356.28	13981.4	9399.14
1104	caprylate (8:0)	Lipid	Medium Chain Fatty Acid	32492	LC/MS Neg	932	4367	143.2	124-07-2	379	C06423	HMDB00482	21177.8	15164.4	5066.72	20153.3	27884.2	23753.7	17875.7	11365.1	25913.7	17093.6	11638.6	23311.8	13999.8	21375.7	15725.9	7942.61	11882.2	16119.6	9857.21	19241.5	9586.39	15743.5	13814.3	7155.34	9084.91	14929.5	25599.4	13804.4	26600.6	12586
1108	10-undecenoate (11:1n1)	Lipid	Medium Chain Fatty Acid	32497	LC/MS Neg	100001197	5086	183.3	1333-28-4	14891	C13910	HMDB33724	5929.4	3935.76	5761.85	4260.87	4717.27	3391.5	6006.81	4519.85	6572.49	5738.81	6521.11	3954.37	4506.01	4880.03	3914.13	2950.12	2788.04	5122.17	6829.39	6431.87	11037.7	5209.73	6368.27	9240.56	4281.85	6495.53	5333.29	6963.9	4630.37	8596.7
1157	docosapentaenoate (n3 DPA; 22:5n3)	Lipid	Polyunsaturated Fatty Acid (n3 and n6)	32504	LC/MS Neg	100001181	5574	329.4	2234-74-4	6441454	C16513	HMDB06528	54528	47141.8	24409.2	30248	59461.1	28999.8	27161.2	45646.1	77053.2	20691	64012	20892.4	10848.6	18634.2	82873.6	30652.4	26673.5	20829.6	25042.9	43905.7	14405.3	11211.3	24689	10059.4	31313.9	32767.2	13668	12096.2	34087.1	179088
139	phenol sulfate	Amino Acid	Tyrosine Metabolism	32553	LC/MS Neg	100001510	2150	173.1	937-34-8	74426	C02180	HMDB60015	6754.59	5009.47	13064.2	8347.76	19577.2	7114.51	9328.34	14772	7517.13	17393.5	7526.76	14463	45838.4	4001.31	15368.7	5150.16	8468.28	11245.4	9467.79	18605	8225.99	15037.4	7117.08	4185.86	21021.1	9386.12	11824.6	8699.32	13299.8	10468.2
1974	1-linoleoyl-GPE (18:2)*	Lipid	Lysophospholipid	32635	LC/MS Neg	100001570	5725	476.3		52925130	.	HMDB11507	5184.54	8541.49	4314.63	5374.05	2500.27	5625.42	8076.58	4794.46	3827.53	6245.36				5023.88	5191.1		5181.37	4018.61	5018.82		36713.6	5491.32	3094.77	5601.43			8468.65	2740.65	3539.54	3911.81
49	pyroglutamine*	Amino Acid	Glutamate Metabolism	32672	LC/MS Pos	100001540	764	129.2	2353-44-8	134508	.		65705.5	80719.5	90097.9	74849.8	105694	76472.6	99681.2	135287	119754	105036	106705	113675	143522	105859	103668	69983.4	112861	111341	164005	118528	73778.7	86855	73459.4	73940.5	127559	90985.4	130602	85122.8	79893.5	176233
1168	adrenate (22:4n6)	Lipid	Polyunsaturated Fatty Acid (n3 and n6)	32980	LC/MS Neg	100001193	5684	331.3	2091-25-0	5497181	C16527	HMDB02226	130706	172895	96212.4	73596.3	102877		108203	155602	172618	80147	130369	85974.2		388793	123820	168074	32835	48779.2	151439	119707	60064.5	402429	105191	92323.1	155869	44918	95343.4		139015	242543
3802	homostachydrine*	Xenobiotics	Food Component/Plant	33009	LC/MS Pos	100001550	1199	158.2	1195-94-4	441447	C08283	HMDB33433	210180	136460	40358.8	56039.4	229084	223835	93833.7	97355.5	85481.7	198587	335239	15794.9	169358	104550	93891.7	88182	174483	89244.1	441556	127894		77475.7	20247.7	126671	221170	10921.2	49419.3	28975.7	116879	138412
1949	1-arachidonoyl-GPC (20:4n6)*	Lipid	Lysophospholipid	33228	LC/MS Pos	100001551	5554	544.3		.	C05208	HMDB10395	97263.4	212201	78236	100457	51652.8	93322.8	347168	78738.6	242368	213714	148597	101106	225381	159678	130912	47069	171966	155623	131299	97225.2	102024	236953	58207.7	325512	265865	173596	167154	157795	185239	103544
1923	1-palmitoleoyl-GPC (16:1)*	Lipid	Lysophospholipid	33230	LC/MS Pos	100001511	5524	494.3		24779461	.	HMDB10383	45597.6	80452.6	52207.1	48336.2	41788.3	80875.1	111309	35587.6	60058	170995	50056	41917.1	109818	98723.2	40378.9	29249.8	58335	53297.5	76185.8	53334.7	30671	157706	26194.2	134465	173226	77655.1	88853.9	65490.9	47451.7	29983.2
438	gamma-glutamylphenylalanine	Peptide	Gamma-glutamyl Amino Acid	33422	LC/MS Pos	100000491	2846	295.1	7432-24-8	111299	.	HMDB00594	24778.7	46060.2	30597.5	21322	37313.8	18831.9	24482.3	16571.5	31974.8	40488.9	38297.6	14213.7	25651.3	19987.8	38139.4	51711.1	17289.2	47922	53086	27852.4	39230.6		19968.2	13371.4	19254.2	21959	21297.5	17660.4	22633.6	31248.1
303	isobutyrylcarnitine (C4)	Amino Acid	Leucine, Isoleucine and Valine Metabolism	33441	LC/MS Pos	100001055	1941	232.2	25518-49-4	168379	.	HMDB00736	47995	51237.3	43579.1	46639.9	44984.3	33015.5	46531.3	68676.3	90509.1	52216.7	40353.7	51890.2	54856.8	64458.4	48664.5	67953.8	63381.7	51962.1	55503.8	38251.1	44394.2	83066.5	53716.9	65370.1	45763.9	67993.5	59842.1	66035.9	46136.2	61372.6
3299	pseudouridine	Nucleotide	Pyrimidine Metabolism, Uracil containing	33442	LC/MS Neg	821	1104	243.1	1445-07-4	15047	C02067	HMDB00767	12109.6	10912.9	13224.4	10431.5	13152.2	10894.5	11408.8	18699.7	12011.4	14130.8	15325.7	13132.2	14945.8	12982.1	13539.8	12668.9	14631.2	13135.1	14035.3	11696.3	10729.7	16505	10925	14736.5	14681.5	13314	12351.3	12555.1	11095.1	14900.9
1118	palmitoleate (16:1n7)	Lipid	Long Chain Fatty Acid	33447	LC/MS Neg	452	5477	253.3	373-49-9	445638	C08362	HMDB03229	569161	989076	471799	416118	778609	477803	487992	685071	1.19951e+06	439658	924611	1.02055e+06	268504	267426	1.03971e+06	1.75379e+06	334694	397866	374112	1.41848e+06	891173	507485	560211	462931	466975	1.62087e+06	547508	659879	1.69999e+06	1.95901e+06
1067	alpha-ketoglutarate	Energy	TCA Cycle	33453	GC/MS	93	1779	419.1	305-72-6;328-50-7;22202-68-2	51	C00026	HMDB00208	208530	205912	229041	215639	249522	260565	197546	206403	206570	91530.5	208737	157731	98800.2	115795	163202	233614	113346	263900	236445	225324	127704	184526	166960	143164	138133	190255	106636	168579	150785	168460
1054	erythronate*	Carbohydrate	Aminosugar Metabolism	33477	GC/MS	100001320	1546.9	292.1	88759-55-1	2781043	.	HMDB00613	135308	97955.1	88766.3	74394.2	100428	72076.1	106765	123898	125203	114544	116882	73740.1	107936	81136.7	110413	117108	102978	139871	116308	90049.6	32131.6	108954	109558	72546.4	132802	91100.3	101122	85170.2	109912	125272
1139	eicosenoate (20:1)	Lipid	Long Chain Fatty Acid	33587	LC/MS Neg	100001335	5955	309.4		5282768	C16526	HMDB02231	15523.6	19292.9	11883.8	16449	24674.7	21974.8	13792.2	16103.7	25892.5	17524.4	12394.7	20803.9	18949.6	20475.3	17962	19996.9	12054.1	26341.3	16632.9	19141.9	10360.8	10570.5	26220.3	10867.3	16668.4	7607.32	9491.4	9025.32	27692.3	33377.3
875	glucose 1-phosphate	Carbohydrate	Glycolysis, Gluconeogenesis, and Pyruvate Metabolism	33755	GC/MS	1233	1853	217.1	56401-20-8	65533	C00103	HMDB01586	616903	689205	635547	722319	591641	500286	615308	663476	608727	559012	547824	526992	411478	684275	755410	765934	419930	717935	499830	787518	754316	835733	1.05997e+06	658492	633595	686544	779711	686543	727222	948467
1341	octanoylcarnitine (C8)	Lipid	Fatty Acid Metabolism(Acyl Carnitine)	33936	LC/MS Pos	100001247	4100	288.3	3671-77-0	123701	C02838	HMDB00791	8675.52	32200.2	18260	23298	23120.9	21146.4	22280.2	30037.3	21654.5			20324.2	8754.19		19053	64828.4	17281.1	21887.8	17202	22774.6	22696.1	19839.8	70882.8	29373.2	18342.7	26092.7	23245.9	32078.1	14836.4	31119.5
281	alpha-hydroxyisovalerate	Amino Acid	Leucine, Isoleucine and Valine Metabolism	33937	GC/MS	100001300	1208	145.1	600-37-3	99823	.	HMDB00407	114567	121321	94061.5	126261	98542.4	137239	179795	103462	187021	64269.8	74584.5	77921.6	65924.1	96447.4	182041	207199	107131	225927		151243	140744	75753.9	248384	156743	51085.1	129821	134844	194158	127903	230138
1343	decanoylcarnitine (C10)	Lipid	Fatty Acid Metabolism(Acyl Carnitine)	33941	LC/MS Pos	100001251	4700	316.3	1492-27-9	10245190	.	HMDB00651		23286.4	17582.2	15983.5	14601	22908.3	22414.2	37063.2	14347.5		13924.2	28940.9			26885.2	57549.7	30400.6	22118.4	14091.6	20310.4	24461.2	17598.6	48695.2	42667.1	21878.4	17807.9	18381	20443.6	14980.5	24060.9
862	phenylacetylglycine	Peptide	Acetylated Peptides	33945	LC/MS Neg	100001275	2377	192.1	500-98-1	68144	C05598	HMDB00821	130907	111080	59122.7	84235.9	130825	111721	99713	152971	72935	181998	110962	202746	133936	115442	166260	119611	170069	136169	135227	104725	66971.5	147834	81002.6	107102	121671	116379	109415	87570.9	110025	115520
1921	1-palmitoyl-GPC (16:0)	Lipid	Lysophospholipid	33955	LC/MS Pos	100001263	5671	496.4	17364-16-8	86554	.	HMDB10382	772291	1.37759e+06	718833	657936	371397	939272	1.7528e+06	886973	1369873	2.12904e+06	994098	692151	1.37939e+06	1.29358e+06	585125	285894	1.03586e+06	1292650	943410	984932	510424	2.92532e+06	516202	2.32203e+06	2.47812e+06	1.66797e+06	2.0023e+06	1.47774e+06	1.04813e+06	584985
1930	1-oleoyl-GPC (18:1)	Lipid	Lysophospholipid	33960	LC/MS Pos	100001272	5700	522.4	19420-56-5	16081932	.	HMDB02815	472730	1.10742e+06	460973	396052	203558	715575	1.09744e+06	443573	1144109	1.35263e+06	454845	575450	1133329	1.04157e+06	439548	149668	769661	922088	628877	577979	395076	1.98825e+06	375832	1.877e+06	1.5849e+06	1.01847e+06	930100	1083948	1.05661e+06	443052
1928	1-stearoyl-GPC (18:0)	Lipid	Lysophospholipid	33961	LC/MS Pos	100001271	5844	524.4	19420-57-6	497299	.	HMDB10384	746000	1.20365e+06	668380	584841	411866	1101198	1.82641e+06	714788	1.55672e+06	1.6193e+06	967744	561484	1352451	1.5433e+06	778084	274949	922558	1.22095e+06	947921	801181	464559	2.3958e+06	430689	2.08074e+06	2.55924e+06	1.91259e+06	1.46883e+06	864386	890138	557166
1121	10-heptadecenoate (17:1n7)	Lipid	Long Chain Fatty Acid	33971	LC/MS Neg	100001278	5558	267.3	29743-97-3	5312435	.	HMDB60038	120236	280703	138400	112546	230303	115175	163060	152036	341811	100351	196049	190043	67449.1	85123.9	289410	342728	86573.3	110292	131326	273691	208615	106196	318620	170044	152344	311375	137159	154497	485661	479945
1133	10-nonadecenoate (19:1n9)	Lipid	Long Chain Fatty Acid	33972	LC/MS Neg	100001277	5775	295.4	73033-09-7	5312513	.	HMDB13622	30005.4	59696	31741.9	28579.8	47202	37827.6	40266.1	35349.3	61927.3	29564.9	29586.3	36433.1	30923.7	25665	57961.7	56927.6	28184	35515.8	30944.2	49752.7	41850	26035	76718.8	26173.6	49972.1	45081.8	25699.7	34397.9	75197	85337.5
1164	linolenate [alpha or gamma; (18:3n3 or 6)]	Lipid	Polyunsaturated Fatty Acid (n3 and n6)	34035	LC/MS Neg	100001337	5450	277.3		5280934	C06426	HMDB03073	120158	257977	128434	114735	244554	184068	174078	159244	343816	62274.1	205203	145776	64614.4	68385.4	314201	329002	113510	87308.8	104767	248675	138551	68261.6	143979	101946	127294	170120	99338	68876.6	238851	390926
2012	1-arachidonoyl-GPI (20:4)*	Lipid	Lysophospholipid	34214	LC/MS Neg	100001654	5479	619.4		.	.	HMDB61690	8984.48	9563.54	5002.43	8128.73	11310.6	8998.06	13399.2	10113	8069.86	17741.7	12311.6	6919.53	23431.7	13106.2	10554.8	7504.78	14297	23499.3	41318.6	11796.9	6532.08	13961.8	6234.38	12384.1	10578.4	9436.42	8102.38	13692.2	7660.26	11472.6
38	asparagine	Amino Acid	Alanine and Aspartate Metabolism	34283	GC/MS	917	1854	232.2	70-47-3	6267	C00152	HMDB00168	471527	404139	320457	329865	252175	274207	269738	324781	285945	328907	262739	336391	437146	294131	267634	289061	454918	244676	379670	159194	328100	238706	233816	181230	261416	191130	175776	260765	172567	367386
3890	stachydrine	Xenobiotics	Food Component/Plant	34384	LC/MS Pos	100001296	860	144.1	4136-37-2	115244	C10172	HMDB04827	147006	194557	86793.1	73850.5	206245	235520	109884	172444	108298	156951	329765	40835.8	167641	100722	169250	88949.9	210102	100115	440814	80516.2	21640.8	110168	36170.7	158858	121448	25397.2	90755.6	61491.7	90195.4	151695
1605	choline phosphate	Lipid	Phospholipid Metabolism	34396	LC/MS Pos	267	695	184.1	72556-74-2	1014	C00588	HMDB01565	156100	109475	46448.1	97879.6	184438	198487	102414	169840	92472.2	77381.9	99544.7	138422	55514.4	58152.6	60293.7	114509	49502.2	79301.5	117928	40778.7	28667.4	11313.3	52949.1	8776.77	79121.9	29719.4	35559	36388.2	32158.5	40654.8
254	isovalerylcarnitine (C5)	Amino Acid	Leucine, Isoleucine and Valine Metabolism	34407	LC/MS Pos	100001393	2533	246.2	31023-24-2	6426851	.	HMDB00688	36034.3	27727.9	20489.5	28909.2	25311.1	59242.3	22713.6	43852.8	38395.1	41669.5	20300.8	31039.2	42726.3	35115.1	30235.3	69268.9	29235.7	48904.6	51402.2	22643.1	25045.4	30700.4	32119.6	23837.2	26414	33799.9	23606.8	30721.1	17234.7	29909.9
1933	1-linoleoyl-GPC (18:2)	Lipid	Lysophospholipid	34419	LC/MS Pos	100001395	5574	520.4		11988421	C04100	HMDB10386	236179	664487	190536	239119	128794	326548	839164	244203	586483	689900	217361	177792	540195	454592	225815	55796.5	496714	372361	563662	168249	112700	519453	119403	834675	781021	282266	292730	194199	397259	140019
433	gamma-glutamylisoleucine*	Peptide	Gamma-glutamyl Amino Acid	34456	LC/MS Pos	100001485	2644	261.2		14253342	.	HMDB11170	14125	11923.6	15163.8	17589.7	14879		11855.5	12459.2	15572.9	21271.8	16110.6	12191.4	13905.6	9881.11	17928.7	18949.9	18728.3	12813.1	20717.7		6812.58	11088.7	9829.35	9208.66	22219.5	10788.8	7486.02	14762.9	9254.67	12080.5
1346	laurylcarnitine (C12)	Lipid	Fatty Acid Metabolism(Acyl Carnitine)	34534	LC/MS Pos	100001392	5066	344.3	25518-54-1	10427569	.	HMDB02250	15412.9		14714.3	8452.01		38274.1	11043.2	28164.6		13239.6		17092.8	24069.1	38095.5	25783.2	30047.5	24069.9	17887.5	16095.8		23292.6	19891.6	39695.2	36258.6		46564.7	31264
420	ophthalmate	Amino Acid	Glutathione Metabolism	34592	LC/MS Pos	100001311	1457	290.1	495-27-2	7018721	.	HMDB05765	53894.1	92121.7	25706.6	56867.4	163082	55039.7	41709.6	111580	60194.7	44064.8	16383.3	65360	25171.8	23430.8	20502.6	72620.6	31599.1	74179.8	73117.1	15860.2	7164.25	7976.28	26072	8887.06	57318.6	16429.3	25159.6	26173.4	22802.1	8706.3
252	isovalerate	Amino Acid	Leucine, Isoleucine and Valine Metabolism	34732	LC/MS Neg	100000708	1623	101.2	503-74-2	10430	C08262	HMDB00718	7650.33	5127.01	3876.06	3572.72	5204.91	3482.95	4823.87	3978.11	5619.91	6607.87	3445.06	6221.97	3842.63	4020.52	4657.59	3953.17	5047.03	5672.5	4216.72	2233.38	4217.35			4878.85	3931.22	3736.32	3871.16	3055.19		4389.05
860	phenylacetylglutamine	Peptide	Acetylated Peptides	35126	LC/MS Pos	100001417	2868	265.2	28047-15-6	92258	C04148	HMDB06344	14338.6	21940.3		12124.1	18848.1	18260.8	15281.4	22784.6	5449.46	28560.5	29015.9	36251.4	20549.6	16681.9	14649.4	7233.5	40459.2	17601.5	29352.8	21147		14325.5			10511.8	17265.1	17448.2	14160	11841.6	15254.4
369	pro-hydroxy-pro	Amino Acid	Urea cycle; Arginine and Proline Metabolism	35127	LC/MS Pos	100001167	960	229.2	18684-24-7	11673055	.	HMDB06695	201966	90910.1	141795	123544	191651	90495	130714	239748	73939.2	134424	151205	149442	93825.9	130641	188208	138272	87492.8	95591.6	60840.9	127040	109476	162009	118727	117155	122312	119002	97538.5	110562	115281	91919.6
3329	N4-acetylcytidine	Nucleotide	Pyrimidine Metabolism, Cytidine containing	35130	LC/MS Pos	100001413	2030	286.1	3768-18-1	107461	.	HMDB05923	26239.8	15327.3	25013.1		18061.3	15486.5		21999.1	19350.8		23804.4	38087.3	20419.7	19368.7	28788.3	17670.7	23478.9	19748.3			19063.1	21010.9		23932.8		18422.5	20143.3	23474.8	16809.9	23849.6
3273	N2,N2-dimethylguanosine	Nucleotide	Purine Metabolism, Guanine containing	35137	LC/MS Pos	100001412	2157	312.1	2140-67-2	92919	.	HMDB04824	6485.79	5978.43		9267.9	7675.4			8224.7	7457.63	8906.67	10722.1	8629.27	8301.91	6172.74	10365.1		5632.59	10687.7	10645	10189.5		12229.2	6307.64	9800.53	5338.05		11131.3		8368.75	7511.93
410	cysteine-glutathione disulfide	Amino Acid	Glutathione Metabolism	35159	LC/MS Pos	100001437	821	427.1	13081-14-6	4247235	.	HMDB00656	288508	284899	79544.9	193985	457759	342174	328764	416484	139748	192268	207399	115438	181752	98137.8	159773	239297	76271.8	199688	545490	108630	23058	20198.5	130218	17075	236115	30151.9	58220.2	63218.5	46941	92578
1173	mead acid (20:3n9)	Lipid	Polyunsaturated Fatty Acid (n3 and n6)	35174	LC/MS Neg	100001472	5642	305.4	20590-32-3	5312531	.	HMDB10378	86493.3	55071.1	16981.9	43423.9	86645	67082.7	25918.6	76580.7	56956.1	14132.7	80229.9	66043.1	21316.9	22967.5	41428.8	54531.1	10214.2	22696.7	18716.5	120453	24837.8	16164.3	13374.7	4603.36	13752.7	52304.1	13997.7	17519.2	50512	137966
1981	1-arachidonoyl-GPE (20:4n6)*	Lipid	Lysophospholipid	35186	LC/MS Neg	100001571	5731	500.3		42607465	.	HMDB11517	7092.63	5098.27	4154.65	4188.16	4774.47	6541.74	7086.4	4587.28	3625.1	3669.58	4656.28	3665.64	4867.48	4256.22	4572.35	4318.37	3465.78	4322.35	6049.39	3114.25		4597.53	4462.76	4776.11	3165.29	4250.5	2729.24	3692.04	3169.58	6469.17
1922	2-palmitoyl-GPC (16:0)*	Lipid	Lysophospholipid	35253	LC/MS Pos	100001562	5604	496.3		15061532	.	HMDB61702	45801.1	81425.2	39215	45083.9	30682.3	57375.1	112063	45531.5	92555.5	125293	54867.2	57358.8	81323.8	67110	42861	17834.4	38360.9	61262	81435.5	64336.7	34870.2	144560	36151.1	198694	175880	58073.3	152735	74969.5	51771	46753.5
1929	2-stearoyl-GPC (18:0)*	Lipid	Lysophospholipid	35255	LC/MS Pos	100001555	5780	524.4		10208382	.		44943.1	90387	35289.1	49673.6	25041.1	57628.3	87430.2	42712.1	124113	122770	65522.4	38191.4	102971	96294.4	42851.7	15562.7	75585.8	73587.8	72904.6	50065.1	26863.8	137005	27496.2	134374	169795	125972	118096	67760	67738.2	26472
3501	catechol sulfate	Xenobiotics	Benzoate Metabolism	35320	LC/MS Neg	100001605	1928	188.9	4918-96-1	3083879	.	HMDB59724	35342.8	38712.1	26490.3	36661.2	34056	27282.3	34249.1	41887.4	34555	42076	31409.9	48327.2	35897.8	28567.8	24310.7	12082.1	38128.2	25217.7	29905.6	21769.5	22301.9	28902.3	13732	23869	23722.6	22698.2	29934.2	25037.3	18772.7	18842.4
283	2-methylbutyrylcarnitine (C5)	Amino Acid	Leucine, Isoleucine and Valine Metabolism	35431	LC/MS Pos	100001509	2439	246.1	31023-25-3	6426901	.	HMDB00378	78064.3	87341.6	101026	80290	72735.6	94071.5	109389	104709	141223	72363.5	60777	57657.3	88231.7	106052	89348	83541.8	121658	116603	67939.5	58870.1	97429.4	82641.7	72351.2	109857	129585	96540.5	82976.3	81933.2	49652.6	95231.5
262	beta-hydroxyisovaleroylcarnitine	Amino Acid	Leucine, Isoleucine and Valine Metabolism	35433	LC/MS Pos	100001594	1683	262.1	99159-87-2	.	.		52243.4	57212.9	50708.6	41142.3	45141.1	42912	60263.3	66147.8	51699.6	47070.9	46338.1	54896.1	68227.9	55696.2	51303.4	52204.4	46824.9	64130.3	31518.5	61188.2	32738.8	26084.1	57227.8	80753.9	49622.4	73914.5	58106	60370.2	23929.9	86233.3
1327	hexanoylglycine	Lipid	Fatty Acid Metabolism(Acyl Glycine)	35436	LC/MS Pos	100001527	3614	174.1	24003-67-6	99463	.	HMDB00701		11957.1		26395.2	15683.3		16171.3	23174.4							21141.9	45035		20752.6	26673.2	13646.8	41577	58179	25786.8	37116.8	14906.6	40133.3	36593		16637.1
99	glutarylcarnitine (C5-DC)	Amino Acid	Lysine Metabolism	35439	LC/MS Pos	100001593	1565	276.1	102636-82-8	71464488	.	HMDB13130	10237.9	7747.95	9336.45	8002.62	9795.63	7019.65	8271.13	8608.56	11066.5	8248.89	5479.15	9625.17	8986.83	6002.51	10605.7	9767.18	12599	11739.5	7714.88	9106.5	5770.67	7875.63	10343.3	12332.7	6652.15	6277.92		9804.69	8408.92	10131.8
1972	1-oleoyl-GPE (18:1)	Lipid	Lysophospholipid	35628	LC/MS Neg	100001569	5928	478.3	89576-29-4	9547071	.	HMDB11506	6651.33	8227.36	5245.57	7795.13	7409.51	8218.1	9232.93	6295.14	6760.68	9264.22	4548.69	7712.05	4969.81	8601.89	5500.77	5802.49	6489.35	8615.06	8656.89	5693.5	5731.15	8496.92	6152.63	8825.87	5748.87	5744.61	6045.34	9405.44	6457.23	6189.92
1965	1-palmitoyl-GPE (16:0)	Lipid	Lysophospholipid	35631	LC/MS Neg	100001567	5940	452.3	53862-35-4	9547069	.	HMDB11503	5334.01	4729.21	3614.09	4647.5	4971.26	3889.62	4855.69	4216.16	4513.06	5752	4699.11	4130.6	4071.31	4975.52	4654.61	5198.43	4126.19	4593.93	5412.8	4103.28		3798.43		4659.09	3213.2		2915.28	4495.47		4299.29
1409	2-hydroxypalmitate	Lipid	Fatty Acid, Monohydroxy	35675	LC/MS Neg	100001579	5508	271.3	764-67-0	92836	.	HMDB31057	64541.1	70540.3	74986.8	59022.4	73586.2	65233.8	87744.2	79962.4	85043.7	59306.5	110038	114341	84229.3	106928	120132	93969.2	74042.6	107361	181389	121243	81488	106929	95752.3	129942	76867	79233.5	84656.5	92082.9	112753	193854
1264	hexadecanedioate	Lipid	Fatty Acid, Dicarboxylate	35678	LC/MS Neg	100001614	4650	285.2	505-54-4	10459	C19615	HMDB00672	3565.81	21546.2	4345.95	4505.37	5689.87	7604.3	5915.49	5151.18	3940.3	4535.03	4977.13	3312.23	4215.46	3881.11	14363.3	15815.8	8759.85	4989.31	9250.52	6054.21	10467.5	5634.43	12077.2	15530.6	10095.9	3970.49	9512.42	11010.4	11937	7527.63
1166	dihomo-linolenate (20:3n3 or n6)	Lipid	Polyunsaturated Fatty Acid (n3 and n6)	35718	LC/MS Neg	100001739	5600	305.4	17046-59-2	5280581	C03242	HMDB02925	46451.4	41085.7	17846.7	20282.9	64079.1	29394	24292.2	29122	56178.5	13455.6	67052.1	22498	10966.6	13340.5	43519.1	48002.3	12908.8	16408.6	17628.9	53051.1	9652.56	8061.85	12824.3	7932.65	11108.9	38646.9	8492.21	9255.05	27149.6	96624.2
918	threitol	Carbohydrate	Pentose Metabolism	35854	GC/MS	100001419	1513	217.1	2418-52-2	169019	C16884	HMDB04136	57869	72580.6	59491.9	51954.7	58498.7	64907.6	66360.5	95289.2	86608.5	79873.9	67432.4	67843.3	66333.5	63221.6	87006.9	72774.4	91145.9	79102.2	91731.5	68445	56182.7	101095	101923	87981	94316.9	77559.6	67856	78878.7	60047.8	85208.7
3516	4-ethylphenylsulfate	Xenobiotics	Benzoate Metabolism	36099	LC/MS Neg	100001756	3570	201.1	123-07-9	.	C13637		56933	44311.6	21184	39085.6	96343	54433.9	45976.5	58980.1	33698	27826.2	29609.8	35011.1	39585.8	35161.7	21695.1	18425	59425.2	35560.6	32844.7	76022.5	35034.9	25326.6	15487	29888.9	24525.7	14828.2	24356.5	11362.8	10678.2	14781.9
3538	p-cresol sulfate	Xenobiotics	Benzoate Metabolism	36103	LC/MS Neg	100001315	2896	187.1	3233-57-7	4615423	.	HMDB11635	993278	1127762	508380	777130	1.07137e+06	831776	969235	1.11036e+06	756778	1.20843e+06	799557	1.53203e+06	1.17942e+06	993809	1.19747e+06	652985	1631877	894285	1.16086e+06	909940	710567	1.16567e+06	493758	785030	872322	855262	970772	870637	858531	950970
2006	1-oleoyl-GPI (18:1)*	Lipid	Lysophospholipid	36602	LC/MS Neg	100001777	5577	597.4		.	.		6669.61		3601.38		7315.11	6737.65	7635.29	7636.45	5818.12	13573.8	5902.75	8599.84	11777.8	13746.4	7182.31	4131.2	5187.3	8298.1	15922.8	6978.91	4560.79	7876.97	5651.53	9397.84	4352.81	6325.14	5286.01	9878.37	5288.8	5369.98
429	gamma-glutamylglutamate	Peptide	Gamma-glutamyl Amino Acid	36738	LC/MS Pos	331	1036	277.1	1116-22-9	92865	C05282	HMDB11737		14965.3	15899.9		9381.53	11976.8					10807.4					18902	10292.4	12639.6	12481.7			7565.16				5916.42				13235.3
1385	deoxycarnitine	Lipid	Carnitine Metabolism	36747	LC/MS Pos	100001662	759	146.1	6249-56-5	134	C01181	HMDB01161	83588.3	61273.1	82831	75539.3	93365.3	85773.6	67862.2	77933.3	57830.7	133953	98204.4	77911.7	110314	84734.3	83654.3	65675	85464.1	63117.9	93821.5	101260	66327.2	55458.9	69611.1	102201	87578.5	73768.1	71505.2	94917.7	76490.4	90242.1
1265	octadecanedioate	Lipid	Fatty Acid, Dicarboxylate	36754	LC/MS Neg	100001615	5033	313.3	871-70-5	70095	.	HMDB00782	18222.9	33034.2	13950.9	25812.8	21248.7	26919.2	26379	25144.8	24987.3	17650.5	22234.1	22548.6	20416	18786.6	35183.5	53300	32374.7	19191.7	35392	20944.8	41880.2	20227.3	46394.8	67768.6	36881.6	19121.1	32604	46238.6	25007.7	34714.3
2411	7-alpha-hydroxy-3-oxo-4-cholestenoate (7-Hoca)	Lipid	Sterol	36776	LC/MS Neg	100001609	5268	429.4	115538-85-7	3081085	C17337	HMDB12458	22628.1	19570	18568.7	19546.8	31758.6	25090.4	16450.6	23387.6	29334.2	15484.5	39704.2	37696.8	13927.1	15235	32736	18412.8	22868.2	15170.5	15809.7	54794.6	18528	16903.4	20515.1	21698	18403.1	34499	20076.3	20261.3	22153.2	116748
359	dimethylarginine (SDMA + ADMA)	Amino Acid	Urea cycle; Arginine and Proline Metabolism	36808	LC/MS Pos	100001810	812	203.2	102783-24-4	123831	C03626	HMDB01539	247902	218823	260225	192197	200963	151298	283341	272040	207827	230694	273703	200019	243121	242803	212850	258604	271498	225186	234184	198132	221374	199353	187383	228037	264359	239006	180743	283634	143127	265775
2612	taurolithocholate 3-sulfate	Lipid	Secondary Bile Acid Metabolism	36850	LC/MS Neg	100001658	5002	280.8	64936-83-0	440071	C03642	HMDB02580			2665.18	1483.1				3409.04	3224.69		4314.66	4256.22		4789.64		3272.04		2923.86	2978.58		4426.62	1863.64	2367.28	2224.8				2979.26	4152.73	8398.32
1069	succinylcarnitine (C4-DC)	Energy	TCA Cycle	37058	LC/MS Pos	100001948	1401	262.1	256928-74-2	71464481	.	HMDB61717	16134.3	11019.2	14130.4	12456.6	13320	10065.3	14331.2	20012	14952.5	8279.65	13355	12399.8	11250.8	11264.7	14914	10749.8	12571.2	11495	9936.83	14973.4	14229.7	10166.3	20494.5	10066.7	15814.7	12100.5	16429.7	11648	10647.7	15892.6
427	gamma-glutamylalanine	Peptide	Gamma-glutamyl Amino Acid	37063	LC/MS Pos	100001843	1108	219	5875-41-2	440103	.	HMDB29142	24849.5	20356.4	19453.9	20960	22605.1	27048.2	42070.4	25412.8		16691.5	27255.7	8750.1	21119.3	17680.2	17278.8	31536	16797	34130.6	37080.9	21546.2	5747.57	12708.4	23999.3	12217	23018.4		7031.07	18170.9	10654.6	20598.3
205	tryptophan betaine	Amino Acid	Tryptophan Metabolism	37097	LC/MS Pos	100001743	2464	247.1	20671-76-5	442106	C09213	HMDB61115	13183.2	28488.3	18308.1	18864.2	18775	17964.5	19201.7	16437.8	23699.6	14604.3	20735	8296.27	28461.3	15773.3	23949.1	20865.9	27727.1	37391.4	25949.9	37893.9	20620.6	20688	28330.8	36262.4	16580.7	23732.8	23382.7	17392.2	12242.7	28292.3
372	N-methylproline	Amino Acid	Urea cycle; Arginine and Proline Metabolism	37431	LC/MS Pos	100001956	833	130.1	475-11-6	557	.		70437	162709	84829.9	108713	147967	154197	144024	161180	138009	130723	104198		100483	60841.5	161195	90147.5	106248	133406	149936	58568.5	25251.8	107263	59710.6	140937	48739.4	60042.9	118669	28964.9	51508	161653
3776	ergothioneine	Xenobiotics	Food Component/Plant	37459	LC/MS Pos	100002154	847	230.2	58511-63-0	3032311	C05570	HMDB03045	148908	133197	55993.6	146525	104594	109642	79567.5	180781	92924.5	124858	68537.2	125330	119386	144556	71721.8	137110	72731.3	105928	93182.2	87081.8	95193.2	79356.9	44456.2	25911.1	46097.3	63116.3	84560.2	42060.4	77623.5	102433
1169	docosapentaenoate (n6 DPA; 22:5n6)	Lipid	Polyunsaturated Fatty Acid (n3 and n6)	37478	LC/MS Neg	100001580	5625	329.4	25182-74-5	6441454	C16513	HMDB01976	24519.2	25135.7	6194.9	11694.2	32757.1	13838.6	18260	28815.1	14606.8	10821.9	40191.7	11399.8	7496.9	8471.09	62941.9	19677.7	11317.2	13886.6	17288.1	35608.8	8709.89	5140	10495.2	4826.2	22942.7	18798	2969.9	10595.4	11655.8	66581.5
2271	palmitoyl sphingomyelin (d18:1/16:0)	Lipid	Sphingolipid Metabolism	37506	GC/MS	100002107	2524	311.3	6254-89-3	9939941	.		2.89227e+06	3943216	2.48303e+06	3.0587e+06	3016380	4.09012e+06	4.16103e+06	3.88946e+06	3.50686e+06	3.5343e+06	4.47559e+06	4.24935e+06	2627270	2910587	2.8674e+06	2.91566e+06	3422701	4004172	5.86073e+06	3.02676e+06	2.1316e+06	4078393	2.74553e+06	4124503	4705298	3.50445e+06	3.04669e+06	4778169	5720187	5.22271e+06
1434	13-HODE + 9-HODE	Lipid	Fatty Acid, Monohydroxy	37752	LC/MS Neg	100002196	5270	295.2		43013	.		5832.88	14131.2	13450.2	13029.4	12716.5	29386.1	9872.62	10257.8	6591.23	4418.32	8875.93	5309.98	6441.59	8290.89	19692.9	11245.2	6600.56	8492.59	8944.05	10601.1	6281.08	1573.86	13175	7875.73	7606.97	5444.69	8081.52	4522.59	9123.95	10794.6
2588	chenodeoxycholate	Lipid	Primary Bile Acid Metabolism	37789	LC/MS Neg	1123	5250	391.4	474-24-9;474-25-9	10133	C02528	HMDB00518	44114.7	22597.9	106958	131088	60542.5	39724.5	79347.3	91840.7	131502	36348.3	39424.9	61989.6	33508	58135.3	27391.7	17233.9	72681.5	20116.1	48203	44560.6	60612.1	25762.6	18924.4	98295.3	17862.5	43262.5	50435.3	137346	55460.3	25158.7
4403	1,2-propanediol	Xenobiotics	Chemical	38002	GC/MS	100001176	1041	117	57-55-6	1030	C00583	HMDB01881	1.10636e+06	1.85301e+06	976678	1.14662e+06	1.138e+06	538909	2.47065e+06	2.11662e+06		233840			141372		564138		170913	256129	170884	1.49306e+06	482356	262201	63356.9	307018	235875	31533.7	50220.9	190240	37269.3
920	arabitol	Carbohydrate	Pentose Metabolism	38075	GC/MS	100000012	1687.5	307.1	7643-75-6	94154	C01904	HMDB00568		13213.5	16254.2	15858	17290.7	14828.4	27137.2	25087.6	20713.5	24277.9	10265.7	19636.9	25128.4	16917.7	4514.81	14664.6	6484.18	15252.5	13396.2	15368.6	15406.2	21055.1	20138.6	23695.9	12711.4	22072.4	13433	25841.5	14671	32310.7
3803	hydroquinone beta-D-glucopyranoside	Xenobiotics	Food Component/Plant	38160	LC/MS Neg	100002220	1557	271.2	497-76-7	346	C06186	HMDB29943	5028.37		2500.07	3820.68	2807.43	2426.68		3318.43	3811.52		3286.51		2935.28	2875.92	2602.01		6033.93	2044.43			3724.82	2472.72	2316.17	3199.64	2630.55		2266.78	3172.14		3482.75
1549	palmitoyl ethanolamide	Lipid	Endocannabinoid	38165	LC/MS Neg	1489	6416	298.4	544-31-0	4671	C16512	HMDB02100		3937.49	2717.56	2088.98		3011.96	2602.09	3043.52		2940.7			2542.55		3038.98	3581.18	3637.67	2646.89	2333.15		2386.6	2739.02	4589.47		4491.26			2379.46	6116.01
1225	13-methylmyristate	Lipid	Fatty Acid, Branched	38293	LC/MS Neg	100002344	5498	241.3	2485-71-4	151014	.		73272.4	173945	107510	69193.9	114238	90320.5	102246	87481.2	112312	126053	87664.8	87618	75287.5	41767.5	141183	185799	66555.2	115184	79342.4	88629.8	98323.4	91239.7	131401	79124	122291	134070	65162.3	124287	207679	161207
1231	17-methylstearate	Lipid	Fatty Acid, Branched	38296	LC/MS Neg	100002356	5987	297.4	2724-59-6	3083779	.	HMDB37397	9777.62	27926.6	30443.1	16335.6	16097.9	18067.4	30096.6	20074.8	56427.9	8989.78	11152.6	17138.3	14941.3	18593.1	34485.2	29027.5	28335.3	19779.2	20661.5	10093.4	31884.9	15757.6	49090	25346.1	29767.9	19853.6	18617.2	24098.1	60281.4	39169.7
3745	cinnamoylglycine	Xenobiotics	Food Component/Plant	38637	LC/MS Neg	100002253	3139	204.1	16534-24-0	709625	.	HMDB11621	8349.1	29534.9	21244.7	17690.6	22270.4	17909.6	37802.7	21421	18822.9	25490	13202.6	33666.1	19712.2	15765.3	40811.5	13085.7	26404.8	29265.4	12844.6	22682.8	51187.2	61261.3	23314.1	38369.9	34014	79773	39107.8	17231.1	17385.1	16672.7
1228	15-methylpalmitate	Lipid	Fatty Acid, Branched	38768	LC/MS Neg	100002945	5698	269.4		17903417	.		142892	377253	279940	160810	263166	198255	294644	231654	464369	109782	187743	236016	91854	114276	441744	475001	158146	183931	177248	280462	202503	144815	392529	193587	215085	303991	164163	194204	589014	599007
2134	1-(1-enyl-palmitoyl)-GPE (P-16:0)*	Lipid	Lysoplasmalogen	39270	LC/MS Neg	100003000	6153	436.4		.	.						2814.82										3235.34					2547.7										4234.7
3344	thymidine	Nucleotide	Pyrimidine Metabolism, Thymine containing	39539	LC/MS Neg	872	1935	284.8	50-89-5	5789	C00214	HMDB00273	6834.13	5325.69	4961.32	5425.7	4786.82	3828.91	4771.36	5965.1	6369.06	6682.82	8457.87	5249.5	4098.59	4300.26	7077.85	4950.49	5797.56	4803.76	5531.37	3875.71	5522.97	3628.67	3807.33	3564.35	5474.26	3290.66	5192.09	4534.18	5441.28	10890.3
3437	heme	Cofactors and Vitamins	Hemoglobin and Porphyrin Metabolism	41754	LC/MS Pos	100001386	5057	616.2	14875-96-8	26945	C00032	HMDB03178				272046	126611	204995	69849	178763	22551.7	7325.98	4493.06			52825.5			10260.4	11751.4	22929.8	6780.46					15809.5		18116.6
3506	4-methylcatechol sulfate	Xenobiotics	Benzoate Metabolism	42493	LC/MS Neg	100004111	2666.4	203		.	.		11309.6	11792.9	5849.57	12987.5	11435.1	10993	11680.3	8521.6	9178.2	16883.9	10151.7	33606.5	8648.01	7682.25	6724.84	5638.93	17053.9	6402.52	11243.6	6355.56	6153.04	6496.47	4666.21	6838.26	6295.3	5385.04	8388.59	6278.46	3741.46	5323.23
363	N-delta-acetylornithine*	Amino Acid	Urea cycle; Arginine and Proline Metabolism	43249	LC/MS Pos	100004523	836.2	175.1		9920500	.		699701	887938	582652	635169	605296	449967	652503	646768	444404	666198	814661	433643	1.4115e+06	592703	418939	446332	379610	501638	849713	453445	371337	571085	177754	405335	580173	462662	593647	688125	410326	750610
3550	3-hydroxy-3-phenylpropionate	Xenobiotics	Benzoate Metabolism	43497	GC/MS	100002482	1592.8	179.1	2768-42-5	92959	.		94764.2	233712	126293	152121	158011	103291	246101	171606	157268	202068	140923	168750	57242.5	125634	291491	73774.2	469010	178182	204263	158089	499467	378776	164612	194810	100974	208549	320194	165543	101839	279448
1935	1-linolenoyl-GPC (18:3)*	Lipid	Lysophospholipid	44562	LC/MS Pos	100005350	5527.9	518.4		.	.	HMDB10388	18576.3	56376.4	19463.8	30354.7	18154.4	100654	58839.6	22853.9	56968.5	39623.2	18885.3	34748.5	100151	34733.6	25564		63839	27323.6	46855.6	23324.1	39650.4	42703.4	36760.1	61922.6	97502.1	19512.3	55988.4	23145.5	22197.1	16281.1
4414	myristoyl sulfate	Xenobiotics	Chemical	44883	LC/MS Neg	100004570	5465.2	293.2	1191-50-0	5248	.		6929.65	11005.6	9497.58	10438.5	14266.4	13110.9	10601	10121.2	8426.1	8518.86	11335.4	17179.9	5089.93	5187.99	11997.9	5773.62	12167.2	6057.05	6532.51	5213.14		9553.99	8400.04	7370.44	4023.11	5767.25	14376.1	5175.55	6156.37	9357.62
174	p-cresol-glucuronide*	Amino Acid	Tyrosine Metabolism	48844	LC/MS Pos	100006191	3331	302	17680-99-8	154035	.	HMDB11686	33296.1	70798.1	44633.7	36601.7	46585	35797.1	42084	82631.8	17725.7	73395.8	20214	39318.4	61230.4	127109	54643.5	44492.3	65020.2	86590.5	83057.1	42077.1	69821.1	70491.5	63782.8	56074.4	47012.4	53501.9	46457.3	47340.6	50212.8	49380

## Sheet: ScaledImpData
																																											Mean Values			ANOVA Contrasts
												ID	1	2	3	4	5	6	7	8	9	10	11	12	13	14	15	16	17	18	19	20	21	22	23	24	25	26	27	28	29	30				BB/++		+B/++
PATHWAY SORTORDER	BIOCHEMICAL	SUPER PATHWAY	SUB PATHWAY	COMP ID	PLATFORM	CHEMICAL ID	RI	MASS	CAS	PUBCHEM	KEGG	Group HMDB	BB	BB	BB	BB	BB	BB	BB	BB	+B	+B	+B	+B	+B	+B	+B	+B	+B	+B	+B	++	++	++	++	++	++	++	++	++	++	++	BB	+B	++	p-value	q-value	p-value	q-value
41	glutamine	Amino Acid	Glutamate Metabolism	53	LC/MS Pos	563	684	147.2	56-85-9	5961	C00064	HMDB00641	1.1624	1.1092	1.0043	1.0019	0.9574	0.8024	0.9341	0.9547	0.9615	0.9196	1.0224	1.3823	1.1728	0.9169	0.9675	1.1867	1.2325	0.9202	0.6809	1.1306	0.9981	1.2413	1.0796	0.6996	0.889	1.1462	0.8073	0.8835	1.0568	1.2473	0.9908	1.033	1.0163	0.8436	0.3348	0.843	0.5404
196	tryptophan	Amino Acid	Tryptophan Metabolism	54	LC/MS Pos	565	2445	205.1	73-22-3	6305	C00078	HMDB00929	1.367	1.1056	0.8091	1.0089	1.0622	0.8108	1.2844	1.0187	1.3844	1.0463	1.0694	0.6249	0.9365	1.0746	1.1068	0.7602	0.8221	0.8885	1.1	1.0358	0.7425	0.9101	0.8536	0.877	1.115	0.9911	0.5123	0.8797	0.3791	1.0234	1.0583	0.9831	0.8472	0.0476	0.054	0.1342	0.1825
40	glutamate	Amino Acid	Glutamate Metabolism	57	LC/MS Pos	561	700	148.1	56-86-0	611	C00025	HMDB00148	1.3586	1.5917	1.3656	1.1005	1.2379	1.2805	1.3064	1.2296	0.9107	0.9187	0.8344	1.0758	0.8191	0.9307	0.9567	1.4082	0.8055	1.2503	1.4481	0.8196	0.6548	0.7967	1.118	0.673	0.9066	0.8477	0.8527	1.0433	1.2581	0.9272	1.3089	1.0325	0.8998	0.0001	0.0006	0.1	0.1506
62	histidine	Amino Acid	Histidine Metabolism	59	LC/MS Neg	355	757	154.1	5934-29-2	6274	C00135	HMDB00177	1.3913	0.9244	0.9448	1.092	0.9584	0.8538	1.0215	1.1012	1.0458	1.0898	1.0082	0.8096	1.0966	1.2033	0.9417	1.2479	1.4746	1.0335	0.9507	0.9613	0.6994	1.0064	1.4642	0.9936	0.967	0.8856	0.8933	0.8763	0.8129	1.5262	1.0359	1.082	1.0078	0.6244	0.2746	0.2966	0.2997
243	leucine	Amino Acid	Leucine, Isoleucine and Valine Metabolism	60	LC/MS Pos	397	1674	132.2	61-90-5	6106	C00123	HMDB00687	1.6906	1.1666	0.8646	1.0826	0.9805	1.0907	0.8799	1.2337	1.3437	1.5448	1.0627	0.5148	0.9876	1.0583	1.277	1.7562	1.4568	0.7189	0.9309	1.0065	0.8766	0.6046	0.8605	0.6627	0.8351	0.9935	0.7662	1.0951	0.9866	1.4541	1.1236	1.1502	0.922	0.135	0.1096	0.1194	0.1721
2401	cholesterol	Lipid	Sterol	63	GC/MS	266	2316.9	329.3	57-88-5	11025495	C00187	HMDB00067	0.9706	1.5249	0.4632	0.9966	1.0053	1.4343	1.0197	1.0828	1.0034	1.0781	1.5254	1.2653	0.8014	0.9232	0.6723	0.7925	0.8727	1.1895	1.868	0.8098	0.3765	0.8488	1.0405	0.949	1.0685	0.7946	0.6303	0.8698	1.6554	1.541	1.0622	1.0902	0.9622	0.481	0.2475	0.3319	0.3223
109	phenylalanine	Amino Acid	Phenylalanine Metabolism	64	LC/MS Pos	460	2056	166.1	63-91-2	6140	C00079	HMDB00159	1.3564	0.8267	1.1783	1.1439	0.8946	0.8223	0.9094	1.038	0.9137	1.5034	1.082	0.5412	1.1908	0.9974	0.8979	1.4243	1.1438	0.9567	0.8607	1.09	0.7882	0.9102	0.8861	1.03	0.8772	1.0218	0.8102	1.0026	1.0514	1.5236	1.0212	1.0465	0.9992	0.8273	0.3341	0.758	0.5276
380	creatinine	Amino Acid	Creatine Metabolism	513	LC/MS Pos	275	730	114.1	60-27-5	588	C00791	HMDB00562	0.7663	0.9883	0.9763	1.0104	1.056	0.9649	0.946	1.2772	1.2082	0.7334	1.1654	1.2239	1.0847	0.8735	1.5142	0.8148	1.1458	1.0113	1.3344	0.9435	0.9253	1.3013	0.9896	0.9396	0.9625	1.1252	1.1657	0.9887	0.9383	1.206	0.9982	1.1009	1.0441	0.5528	0.2608	0.5925	0.4609
3325	cytidine	Nucleotide	Pyrimidine Metabolism, Cytidine containing	514	LC/MS Pos	827	1065	244	65-46-3	6175	C00475	HMDB00089	1.212	1.4169	0.8805	1.4397	1.8519	1.7076	1.4255	1.4823	1.016	1.2334	1.2546	0.8127	1.0875	0.9821	0.984	1.5421	0.789	1.7227	2.0869	1.1893	0.46	0.7221	0.9251	0.4096	0.6531	0.6905	0.5191	0.3622	0.5805	0.4833	1.427	1.2283	0.6359	2.5816e-06	3.4112e-05	2.1348e-05	0.0013
890	lactate	Carbohydrate	Glycolysis, Gluconeogenesis, and Pyruvate Metabolism	527	GC/MS	482	1102.8	116.9	79-33-4	612	C00186	HMDB00190	1.3584	0.9803	1.215	1.2952	0.7835	1.1905	1.0481	2.0546	0.3996	0.4553	2.1881	0.7546	0.2002	0.4514	1.4368	0.9232	0.6462	1.6084	1.1733	1.4061	1.1656	0.7945	1.6427	0.6012	1.0197	1.2757	0.7397	0.7252	0.9267	0.5456	1.2407	0.9307	0.9857	0.2932	0.1804	0.3329	0.3223
119	4-hydroxyphenylacetate	Amino Acid	Phenylalanine Metabolism	541	GC/MS	144	1630.6	179	156-38-7	127	C00642	HMDB00020	0.8407	3.8426	1.0366	0.9125	1.834	0.7926	0.9981	2.0241	0.5078	1.8913	1.7362	1.5831	2.5708	0.6311	0.5139	0.643	1.1888	0.5261	1.5707	0.7861	0.9444	0.7058	0.6412	1.0081	0.4352	0.9357	1.3561	1.0019	1.2674	1.5264	1.5352	1.2148	0.9644	0.1393	0.111	0.5846	0.4603
1391	3-hydroxybutyrate (BHBA)	Lipid	Ketone Bodies	542	GC/MS	254	1203.5	116.9	625-72-9	441	C01089	HMDB00357	1.0638	1.3924	1.1878	0.6911	0.9757	1.184	1.125	0.8386	0.956	0.8321	0.5502	1.094	0.6749	0.9257	1.5835	2.0697	1.0163	0.7304	0.5594	0.9837	1.5005	0.9358	1.1209	1.5231	0.9654	1.2791	1.0818	1.131	0.8282	0.7997	1.0573	0.9993	1.1045	0.7628	0.3155	0.2261	0.2587
3232	adenine	Nucleotide	Purine Metabolism, Adenine containing	554	GC/MS	880	1804.2	264	73-24-5	190	C00147	HMDB00034	1.0976	1.2929	0.7689	1	1.6105	1.4742	1.4838	2.4033	2.0453	0.9164	1.2948	0.3919	0.9832	0.3919	0.8512	1.6961	0.7258	1.8091	2.2431	1.1688	0.3919	1.045	0.6367	0.3919	0.9539	0.881	0.9661	0.8105	0.7511	0.6203	1.3914	1.2135	0.7834	0.0131	0.0203	0.0994	0.1506
915	arabinose	Carbohydrate	Pentose Metabolism	575	GC/MS	828	1631.6	217	28697-53-2	66308	C00216	HMDB00646	1.4323	1.3767	0.6221	0.6221	1.4619	1.5333	1.4634	2.3173	0.7672	0.6221	0.6221	0.6221	1.3363	0.6221	0.7754	0.8806	0.7288	0.6808	1.5546	0.6221	1.1607	1.7649	0.6221	0.9281	1	0.8916	0.6221	0.9664	0.9561	0.6221	1.3536	0.8375	0.9233	0.0466	0.054	0.5366	0.4423
979	fructose	Carbohydrate	Fructose, Mannose and Galactose Metabolism	577	GC/MS	878	1758	217	57-48-7	5984	C00095	HMDB00660	0.7103	1.4324	1.3478	0.9063	0.9072	0.8419	1.2353	0.9903	1.191	0.7885	0.7094	1.3089	0.6222	0.8136	1.0266	0.7629	0.5892	0.8326	0.6655	1.2736	2.2204	0.9802	1.237	1.0097	1.3168	1.2164	0.8777	1.1517	1.1245	1.0322	1.0464	0.8464	1.2218	0.2018	0.1384	0.0018	0.012
985	mannose	Carbohydrate	Fructose, Mannose and Galactose Metabolism	584	GC/MS	803	1753.5	204	3458-28-4	18950	C00159	HMDB00169	0.9998	1.0512	0.9779	0.9935	0.8647	0.7352	1.1709	1.0549	0.9155	0.9063	0.7864	1.0002	0.6292	1.0099	0.9944	1.3071	0.6954	0.9562	0.8592	1.2361	1.1609	1.2405	1.6121	1.3565	0.9605	1.2253	0.9597	1.3148	1.284	1.2959	0.981	0.9145	1.2406	0.0056	0.0111	0.0002	0.0024
3356	nicotinamide	Cofactors and Vitamins	Nicotinate and Nicotinamide Metabolism	594	LC/MS Pos	432	1267	123.1	98-92-0	936	C00153	HMDB01406	1.5532	1.3002	1.4007	1.8237	1.7687	1.8235	1.2074	1.903	1.1655	1.0934	0.9257	0.7678	0.985	0.9799	1.2275	1.2774	0.6749	1.0399	1.248	0.4938	0.6135	0.3922	0.8953	0.5396	1.015	0.5759	0.7439	0.5633	0.3517	0.7266	1.5975	1.035	0.6283	5.4707e-09	4.8414e-07	3.1511e-05	0.0013
889	pyruvate	Carbohydrate	Glycolysis, Gluconeogenesis, and Pyruvate Metabolism	599	GC/MS	823	1130.6	217	127-17-3	1060	C00022	HMDB00243	1.4606	0.7743	0.769	0.9379	0.7515	0.7894	1.0259	0.6955	0.8906	1.0297	1.4769	1.1826	0.61	0.8562	0.8528	0.9722	0.7393	1.593	1.1998	1.1327	1.2006	1.088	1.4486	0.9741	1.4274	1.2038	1.222	0.9582	1.1784	0.9179	0.9005	1.0366	1.1592	0.0188	0.0268	0.1716	0.218
3297	uridine	Nucleotide	Pyrimidine Metabolism, Uracil containing	606	LC/MS Neg	535	1430	243.1	58-96-8	6029	C00299	HMDB00296	1.6412	1.277	0.8261	1.2798	2.1224	1.9885	1.8407	2.1177	0.9843	1.4306	1.1764	1.0148	1.1243	0.9662	0.9192	1.4687	0.945	1.4531	2.219	0.7816	0.2546	0.3117	0.9852	0.3131	1.164	0.3638	0.5731	0.3979	0.4044	0.5734	1.6367	1.2456	0.5566	6.4176e-07	2.0868e-05	1.0051e-05	0.0013
1162	linoleate (18:2n6)	Lipid	Polyunsaturated Fatty Acid (n3 and n6)	1105	LC/MS Neg	180	5533	279.3	60-33-3	5280450	C01595	HMDB00673	0.924	1.7511	0.9895	0.899	1.3952	1.3171	1.3864	1.1634	1.9532	0.4489	1.4131	0.9379	0.4911	0.6501	2.1751	2.0499	0.851	0.9346	0.9623	1.4134	0.7115	0.4903	1.2841	0.8927	1.0105	1.0195	0.7637	0.6952	1.8312	2.6748	1.2282	1.1698	1.1624	0.5097	0.2492	0.9349	0.5652
3219	allantoin	Nucleotide	Purine Metabolism, (Hypo)Xanthine/Inosine containing	1107	GC/MS	1002	1809.8	518.3	97-59-6	204	C02350	HMDB00462	1.5564	1.1061	0.9771	1.5292	1.4927	1.2385	1.038	1.5519	1.0128	1.2373	1.5959	0.3223	1.1529	0.9551	1.0528	0.6384	1.1124	0.9459	1.3259	0.641	0.2885	0.9403	0.44	0.8778	1.2046	0.5097	0.9872	0.9067	0.7302	0.6743	1.3112	1.032	0.7455	0.0015	0.0048	0.052	0.105
1167	arachidonate (20:4n6)	Lipid	Polyunsaturated Fatty Acid (n3 and n6)	1110	LC/MS Neg	229	5525	303.4	506-32-1	444899	C00219	HMDB01043	2.2817	2.1891	0.8778	0.8984	2.4754	1.5618	1.1711	2.8334	2.0812	0.3853	3.3644	1.1016	0.4905	0.5075	3.2725	1.7036	0.6828	0.8422	0.8936	2.9509	0.6103	0.4442	0.7172	0.3558	0.8233	1.5198	0.5551	0.6902	1.2879	6.4669	1.7861	1.3932	1.4929	0.1499	0.1153	0.7849	0.5301
2602	deoxycholate	Lipid	Secondary Bile Acid Metabolism	1114	LC/MS Neg	302	5268	391.4	83-44-3	222528	C04483	HMDB00626	1.6682	0.3396	1.2191	1.3028	1.1638	0.9745	1.967	1.5195	1.309	0.3396	1	1.6093	0.9132	0.7239	0.6329	0.5204	1.4476	0.6507	1.5203	0.6505	1.7528	0.3396	0.3396	1.7499	0.6031	0.5453	0.9596	2.1413	0.9412	0.6807	1.2693	0.9697	0.973	0.1934	0.1369	0.7626	0.5276
1120	margarate (17:0)	Lipid	Long Chain Fatty Acid	1121	LC/MS Neg	891	5733	269.3	506-12-7	10465	.	HMDB02259	0.7304	2.0077	1.221	0.8223	1.1875	1.0454	1.2799	0.9623	1.7664	0.5596	0.9421	0.9141	0.637	0.6678	2.3189	2.4031	0.8478	0.9771	0.9111	0.979	1.3585	0.611	2.2411	1.021	1.5493	1.3506	0.7681	0.8524	3.7696	1.9993	1.1571	1.1768	1.5	0.4528	0.2382	0.2627	0.2798
3208	inosine	Nucleotide	Purine Metabolism, (Hypo)Xanthine/Inosine containing	1123	LC/MS Neg	361	1600	267.2	58-63-9	6021	C00294	HMDB00195	1.6061	1.6647	1.0574	1.2043	1.8277	1.6965	1.2748	2.0393	1.0061	0.7083	1.7256	1.1176	0.6639	0.5756	0.9939	1.3397	0.6825	1.0571	1.5006	0.875	0.7748	0.3955	1.2201	0.5202	0.9565	0.8909	0.6748	0.5723	0.9197	0.7005	1.5464	1.0337	0.7727	4.0446e-05	0.0003	0.049	0.105
277	isoleucine	Amino Acid	Leucine, Isoleucine and Valine Metabolism	1125	LC/MS Pos	376	1614	132.1	73-32-5	6306	C00407	HMDB00172	1.2957	1.1818	1.062	1.2611	0.9986	1.0014	1.0595	0.9277	1.2548	0.9668	1.237	0.6096	1.0337	0.9286	1.1964	1.2956	1.5371	0.7179	0.8908	1.0648	0.9164	0.6886	0.862	0.6944	0.8808	1.0659	0.7611	1.1831	0.7025	0.919	1.0985	1.0608	0.8853	0.0293	0.0382	0.0787	0.1396
28	alanine	Amino Acid	Alanine and Aspartate Metabolism	1126	GC/MS	811	1147.6	115.9	56-41-7	5950	C00041	HMDB00161	1.1536	1.238	1.5465	1.0284	1.1717	1.2624	1.0311	2.2099	0.3465	0.8057	1.0966	0.395	0.7128	0.7954	2.1787	1.1058	1.2198	0.9857	0.9686	1.3174	0.4298	0.8542	1.3031	0.7694	1.0143	0.9047	0.5623	0.675	0.62	0.9206	1.3302	0.9646	0.8519	0.0174	0.0253	0.7135	0.5092
16	threonine	Amino Acid	Glycine, Serine and Threonine Metabolism	1284	GC/MS	564	1412.3	218.1	72-19-5	6288	C00188	HMDB00167	1.3956	2.0357	0.4766	1.7197	0.967	1.4519	0.857	1.2051	0.4386	0.9992	1.1158	0.3969	1.1911	1.6405	1.3788	1.3323	1.1927	1.0008	0.7565	1.3154	0.0379	0.7326	0.6521	0.3721	1.0444	0.8284	0.4815	0.5575	0.1659	2.3654	1.2636	1.0403	0.7776	0.0333	0.0421	0.0752	0.137
124	tyrosine	Amino Acid	Tyrosine Metabolism	1299	LC/MS Pos	815	1516	182.1	60-18-4	6057	C00082	HMDB00158	1.3306	0.8566	1.0474	1.0463	1.1045	0.7062	0.9761	1.0896	0.9161	1.281	1.1829	0.6287	1.1801	1.0457	1.0842	0.9223	1.3449	1.227	1.2557	0.9685	0.4797	0.8482	0.9242	0.8039	1.3868	0.781	0.5583	0.5658	0.7278	1.0239	1.0197	1.0972	0.8244	0.0471	0.054	0.0071	0.0298
84	lysine	Amino Acid	Lysine Metabolism	1301	LC/MS Pos	407	603	147.2	56-87-1	5962	C00047	HMDB00182	1.1153	1.4599	0.9361	1.2906	1.0697	0.9925	0.8469	1.1958	0.6938	2.3489	1.1477	0.6691	2.2625	1.1383	1.2019	2.1745	1.5293	0.9086	1.3315	0.8686	0.5125	0.6638	0.6013	0.42	1.0075	1.0617	0.7032	0.9255	0.4855	0.7677	1.1133	1.4005	0.7289	0.0081	0.0147	0.0003	0.0033
309	methionine	Amino Acid	Methionine, Cysteine, SAM and Taurine Metabolism	1302	LC/MS Pos	415	1252	150.1	63-68-3	6137	C00073	HMDB00696	1.6509	1.0052	0.6006	1.1258	1.0791	0.9257	0.9311	1.1399	0.7886	0.9873	1.099	0.5884	1.6702	1.2344	0.9948	1.1114	1.2018	1.2704	1.2502	1.0307	0.3612	0.985	0.8667	0.9827	0.921	1.0745	0.6133	0.673	0.7425	1.4707	1.0573	1.1088	0.8837	0.1794	0.1312	0.072	0.1329
1072	malate	Energy	TCA Cycle	1303	GC/MS	409	1502	233	6915-15-7	525	C00149	HMDB00156	1.1599	1.4179	1.6775	0.9299	1.4141	1.2337	1.1237	2.0813	0.9964	0.6384	1.4437	0.8455	0.4714	0.5589	1.4728	1.662	0.6758	1.4888	1.3468	1.0036	1.0943	0.6409	1.295	0.8632	0.8401	0.9626	0.6679	0.5763	0.8573	0.8046	1.3797	1.0546	0.8733	0.0073	0.0138	0.388	0.363
1117	palmitate (16:0)	Lipid	Long Chain Fatty Acid	1336	LC/MS Neg	424	5619	255.3	57-10-3	985	C00249	HMDB00220	0.7734	1.2692	0.916	0.8717	1.266	0.9284	1.0146	1.0565	1.1477	0.6647	1.0365	1.1037	0.5785	0.6967	1.8126	1.8609	0.7364	0.8087	0.8081	1.235	1.1505	0.7902	1.4781	0.9854	0.9058	1.2659	0.9218	0.871	1.9917	1.8721	1.012	1.0231	1.2243	0.2902	0.1804	0.1347	0.1825
1132	nonadecanoate (19:0)	Lipid	Long Chain Fatty Acid	1356	LC/MS Neg	892	6073	297.3	646-30-0	12591	C16535	HMDB00772	0.7915	1.4818	0.9964	0.9121	0.9772	1.224	1.4096	1.0036	1.2074	0.9311	0.6508	0.8959	1.2155	0.8829	1.1782	1.2339	1.5127	0.9136	1.2053	0.8798	1.3615	0.9247	1.7462	1.0752	2.1074	0.7475	0.8132	0.727	1.9369	0.9399	1.0995	1.0752	1.2054	0.7705	0.3171	0.607	0.4695
1123	stearate (18:0)	Lipid	Long Chain Fatty Acid	1358	LC/MS Neg	439	5886	283.4	57-11-4	5281	C01530	HMDB00827	0.7638	1.2778	0.9819	0.8067	0.9968	1.0889	1.1893	1.0223	1.1763	0.6395	0.7318	1.0453	0.7022	0.6755	1.5153	1.5235	1.0418	0.8418	0.8424	0.8536	1.1881	0.7965	1.4793	1.0032	1.3526	0.9159	0.8224	0.8239	1.8698	1.4131	1.0159	0.976	1.138	0.5043	0.2492	0.1876	0.2298
1126	oleate (18:1n9)	Lipid	Long Chain Fatty Acid	1359	GC/MS	442	1984.4	339.2	112-80-1	445639	C00712	HMDB00207	0.6648	1.5674	0.9331	0.7238	1.1345	0.9401	1.0775	1.0357	1.5113	0.4518	0.9643	1.2212	0.5638	0.5682	1.4706	1.938	0.6394	0.7521	0.8572	1.2012	1.2999	0.5504	1.7904	1.1067	0.9617	1.1745	0.705	0.8182	2.5423	2.0037	1.0096	0.9944	1.2867	0.369	0.2067	0.1517	0.2001
1116	pentadecanoate (15:0)	Lipid	Long Chain Fatty Acid	1361	LC/MS Neg	980	5522	241.3	1002-84-2;10002-84-2	13849	C16537	HMDB00826	0.8438	1.1332	0.7354	0.8118	1.3113	0.7113	0.8073	0.9931	1.1117	1.5914	1.0069	0.8861	0.7347	0.7936	1.3728	1.5875	0.7523	1.1115	0.7945	1.1985	0.8759	1.1208	1.3794	0.7851	1.3863	0.9263	0.834	1.1678	1.732	1.5267	0.9184	1.0675	1.1757	0.0621	0.0645	0.3575	0.3414
103	pipecolate	Amino Acid	Lysine Metabolism	1444	LC/MS Pos	1025	1120	130.1	4043-87-2	849	C00408	HMDB00070	0.657	1.6204	0.8649	0.5893	4.8655	0.9438	1.2496	0.8205	0.6378	0.9905	0.7671	0.4744	2.0188	1.0095	0.9702	1.0876	1.2267	0.8939	0.7604	1.3886	3.3024	1.1322	1.3155	0.8571	1.2673	1.1965	0.6844	0.9687	1.1394	1.3167	1.4514	0.9852	1.3244	0.7181	0.2984	0.1816	0.2286
349	ornithine	Amino Acid	Urea cycle; Arginine and Proline Metabolism	1493	GC/MS	444	1763.8	142	3184-13-2	6262	C00077	HMDB03374	1.3464	1.4875	0.8534	0.9824	1.1737	1.4719	0.8135	1.1275	0.9944	1.2115	1.2333	1.0545	1.5345	1.13	0.8228	1.5206	0.7648	1.1129	1.8473	0.6664	0.5637	0.8097	0.9011	0.5658	1.1001	0.8918	0.7765	0.6343	0.9516	1.0056	1.157	1.2024	0.806	0.0037	0.0089	0.0009	0.0074
415	5-oxoproline	Amino Acid	Glutathione Metabolism	1494	LC/MS Neg	1021	744	128.2	98-79-3	7405	C01879	HMDB00267	0.9787	0.769	1.0308	0.7923	0.9787	0.7083	0.8931	0.9163	1.2216	1.0598	0.7007	1.3182	0.6577	0.9676	0.8018	1.1241	1.002	1.104	0.7484	1.0154	1.1135	1.1422	0.9426	0.7405	0.998	1.3248	1.0579	1.3288	1.3278	1.0069	0.8834	0.9733	1.0908	0.0286	0.0378	0.1369	0.1825
3383	pantothenate	Cofactors and Vitamins	Pantothenate and CoA Metabolism	1508	LC/MS Pos	1024	2218	220.1	137-08-6	6613	C00864	HMDB00210	1.2952	0.8185	1.5206	0.9124	0.9599	0.9083	1.1489	1.3862	1.0637	0.8656	0.7543	0.666	1.6734	0.6711	1.1696	0.622	1.0289	1.4686	1.1316	1.1439	0.7625	1.5391	1.1285	1.0117	0.795	0.9397	0.8052	0.9006	0.9883	1.1359	1.1187	1.0104	1.0137	0.4417	0.2341	0.7693	0.5276
400	4-acetamidobutanoate	Amino Acid	Polyamine Metabolism	1558	LC/MS Pos	1113	1724	146.1	3025-96-5	18189	C02946	HMDB03681	0.7821	1.1419	1.2819	0.775	1.1754	0.7323	1.0043	0.9995	0.5541	1.2867	1.0099	1.0679	0.9852	1.0625	1.1642	1.0846	1.0005	1.1171	1.0531	0.7304	0.6544	0.9877	0.6972	0.688	0.8308	0.8039	0.8113	1.0233	0.8203	1.0051	0.9865	1.0351	0.8229	0.0671	0.0667	0.0126	0.0414
3401	alpha-tocopherol	Cofactors and Vitamins	Tocopherol Metabolism	1561	GC/MS	1105	2305.4	502.5	59-02-9;10191-41-0	14985	C02477	HMDB01893	0.9587	1.1325	0.5001	0.6454	0.9467	1.3503	1.2126	1.0919	0.8056	0.9511	1.5453	1.0629	0.8022	1.1089	1.1189	0.9149	0.9901	1.2676	1.7247	0.6859	0.3771	1.5257	0.8624	0.7695	1.4924	0.9718	1.0099	0.9445	1.3545	1.4445	0.9798	1.1175	1.0398	0.8317	0.3341	0.4401	0.3912
1061	citrate	Energy	TCA Cycle	1564	GC/MS	1124	1763.4	273.1	77-92-9	311	C00158	HMDB00094	0.9818	1.1021	1.124	0.692	1.4503	1.088	1.305	1.0182	1.641	0.6754	1.5391	0.4428	0.706	1.2623	1.101	0.504	0.6526	1.2806	1.5762	1.364	0.1738	1.0825	0.573	0.8809	0.8744	1.1117	0.4262	0.2798	0.7015	0.8238	1.0952	1.0346	0.7538	0.0379	0.0464	0.0937	0.1502
893	glycerate	Carbohydrate	Glycolysis, Gluconeogenesis, and Pyruvate Metabolism	1572	GC/MS	1052	1360.7	189	600-19-1	752	C00258	HMDB00139	1.1146	1.5161	0.9733	1.1664	1.6396	1.1902	1.1056	1.3765	1.0561	1.1931	0.8896	1.0315	0.8647	1.1642	1.0267	1.1172	0.7998	1.1826	0.9553	0.9067	0.8709	0.8768	1.1241	0.5079	0.8445	0.81	0.6354	0.8285	0.6794	0.6438	1.2603	1.0255	0.7934	5.8782e-06	6.5026e-05	0.0016	0.0117
3264	guanosine	Nucleotide	Purine Metabolism, Guanine containing	1573	LC/MS Neg	1099	1675	282.1	118-00-3	6802	C00387	HMDB00133	1.4113	1.7475	0.959	1.4244	2.174	1.6821	1.426	1.9707	1.1444	0.8933	1.5122	1	0.7827	0.5714	0.8864	1.9443	0.6247	1.5201	1.9398	1.0608	0.3458	0.2184	1.1619	0.2184	0.8398	0.4847	0.4887	0.2648	0.7184	0.4949	1.5994	1.1654	0.5724	1.1568e-05	0.0001	0.0005	0.0051
3218	urate	Nucleotide	Purine Metabolism, (Hypo)Xanthine/Inosine containing	1604	GC/MS	1134	1928	441.2	69-93-2;120K5305	1175	C00366	HMDB00289	1.2392	0.8955	0.8196	0.837	0.8612	0.9048	0.8357	1.1652	0.7176	0.7921	1.2074	1.3248	1.6572	0.9063	1.2437	1.3024	1.2017	1.2219	1.0012	0.9988	1.257	1.1926	1.8884	0.5633	1.2694	0.9459	1.0379	0.9696	0.8253	0.8913	0.9448	1.1433	1.0763	0.3985	0.215	0.4869	0.4131
345	arginine	Amino Acid	Urea cycle; Arginine and Proline Metabolism	1638	LC/MS Pos	231	650	175.2	1119-34-2	232	C00062	HMDB00517	1.3856	1.0815	0.7761	1.1723	1.1059	0.9637	0.958	1.4684	1.0379	1.2329	0.8004	0.7801	1.3757	1.2274	1.0022	1.0392	1.1663	1.0259	0.9978	0.7147	0.6708	0.8086	0.9519	0.8609	1.1286	0.9427	0.8085	1.1077	0.6963	0.9049	1.1139	1.0623	0.8723	0.009	0.0159	0.0177	0.0509
1106	caprate (10:0)	Lipid	Medium Chain Fatty Acid	1642	LC/MS Neg	888	5092	171.2	112-37-8	2969	C01571	HMDB00511	0.9327	1.1373	0.8907	0.9543	1.4688	1.0024	0.9133	0.9976	1.0141	1.3831	1.0171	1.2873	0.772	1.0336	1.1986	0.8175	0.8664	1.1641	0.7927	1.1294	1.1948	0.8235	1.2316	0.7954	0.7088	0.8673	1.1077	0.9489	0.9399	1.2168	1.0371	1.0315	0.9967	0.624	0.2746	0.6915	0.5006
1103	heptanoate (7:0)	Lipid	Medium Chain Fatty Acid	1644	LC/MS Neg	925	3695	129.2	111-14-8	8094	C17714	HMDB00666	1.6406	0.4999	0.4999	0.7075	1.19	0.4999	1.2485	0.6139	1.5743	0.8266	0.5004	1.1309	0.4999	1.2973	0.4999	0.6342	0.4999	0.9624	0.4999	1.184	0.4999	0.6632	0.6098	0.4999	0.4999	1.3471	1	1.1697	1.0972	0.5803	0.8625	0.8114	0.8319	0.9889	0.3721	0.8088	0.5307
9	serine	Amino Acid	Glycine, Serine and Threonine Metabolism	1648	GC/MS	503	1389.1	204	56-45-1	5951	C00065	HMDB00187	0.745	1.0272	1.4708	0.9405	1.3868	0.9924	0.957	1.5396	0.6269	1.2272	0.7548	1.0697	1.0717	1.1609	1.5189	1.1668	1.5863	0.8228	0.634	0.839	0.1086	1.2508	0.9923	0.6374	0.7456	1.118	0.6058	1.0554	0.6102	1.0076	1.1324	1.0582	0.8155	0.0572	0.061	0.0919	0.1502
297	valine	Amino Acid	Leucine, Isoleucine and Valine Metabolism	1649	LC/MS Pos	566	1040	118.1	72-18-4	6287	C00183	HMDB00883	1.3755	1.1614	0.98	1.2004	1.0162	1.0674	0.9129	1.0458	1.0527	1.6919	1.064	0.6093	0.9362	1.0149	1.1164	1.3358	1.0552	0.7877	0.8859	0.8501	0.767	0.733	0.7474	0.6815	0.9851	1.2408	0.8213	0.9071	0.7344	1.3029	1.095	1.05	0.8882	0.0356	0.0444	0.101	0.1506
347	urea	Amino Acid	Urea cycle; Arginine and Proline Metabolism	1670	GC/MS	533	1223.9	171	57-13-6	1176	C00086	HMDB00294	0.8486	0.8862	0.467	0.8584	1.7506	0.8604	1.0266	1.1748	0.4961	1.6727	0.945	0.4213	1.0195	1.2069	1.2839	1.0449	0.7831	0.9827	1.0668	1.2581	0.0577	1.1806	0.2497	3.8158	0.9934	1.343	0.9944	1.0986	1.0056	0.9242	0.9841	0.993	1.1746	0.7136	0.2979	0.6841	0.5006
2500	cortisol	Lipid	Corticosteroids	1712	LC/MS Pos	356	4573	363.2	50-23-7	5754	C00735	HMDB00063	0.7463	1.3781	1.062	0.8533	0.8268	1.4874	1.0014	1.2744	0.491	0.491	0.8259	0.8387	0.491	0.491	1.3184	0.9772	0.491	0.491	0.491	0.491	1.8909	0.8511	0.491	0.491	0.8563	0.491	1.0893	1	1.571	0.491	1.0787	0.6725	0.883	0.1265	0.1066	0.2125	0.2493
74	carnosine	Amino Acid	Histidine Metabolism	1768	LC/MS Neg	249	813	225.2	305-84-0	439224	C00386	HMDB00033	0.8064	1.1267	0.9901	0.9044	1.0123	0.8682	1.27	1.046	1.0193	0.7889	1.1517	0.6501	0.9001	0.7187	1.1858	0.8046	0.6369	1.3313	1.2166	0.7795	0.4484	0.8905	1.0209	1.0099	1.0927	1.3521	1.1147	0.6609	0.6271	1.0699	1.003	0.9458	0.9152	0.3154	0.1861	0.6942	0.5006
356	proline	Amino Acid	Urea cycle; Arginine and Proline Metabolism	1898	LC/MS Pos	480	796	116.1	147-85-3	145742	C00148	HMDB00162	1.4504	1.2527	0.8977	1.0856	0.9224	1.0019	0.9739	1.079	0.7522	1.1145	1.1232	0.7203	1.3045	1.0513	1.0427	1.1393	1.3282	0.9108	1.1698	0.9981	0.6394	0.868	0.9767	0.864	1.0049	0.972	0.8235	0.9148	0.6469	1.1991	1.0829	1.0597	0.9007	0.039	0.0467	0.0531	0.105
353	citrulline	Amino Acid	Urea cycle; Arginine and Proline Metabolism	2132	LC/MS Pos	391	715	176.1	372-75-8	9750	C00327	HMDB00904	1.0096	1.0088	0.7144	1.2742	0.9708	0.9943	0.7576	1.5291	0.8149	1.3023	1.1135	0.8873	1.4962	1.0532	0.8034	0.7171	1.2897	0.8935	1.2669	0.7242	0.6847	1.2713	0.4946	1.1292	1.2638	0.7054	1.0996	0.8023	0.4794	1.0057	1.0324	1.058	0.8782	0.1721	0.1291	0.0941	0.1502
220	serotonin	Amino Acid	Tryptophan Metabolism	2342	LC/MS Pos	504	1660	177.1	153-98-0	5202	C00780	HMDB00259	0.5234	2.3241	0.9266	1.0734	0.5234	0.6659	0.5234	0.7748	0.7116	3.2137	0.5234	1.2081	0.5234	0.5234	0.8022	0.5234	0.5447	0.5234	3.5919	0.5234	0.5234	0.5234	15.9173	0.5234	3.8601	0.5234	0.785	0.5234	13.8075	0.5234	0.9169	1.1536	3.4576	0.3902	0.2119	0.4255	0.3876
430	gamma-glutamylglutamine	Peptide	Gamma-glutamyl Amino Acid	2730	LC/MS Pos	1140	806	276.1	10148-81-9	150914	C05283	HMDB11738	1.1711	1.1113	0.7842	1.0996	1.094	1.1364	1.4213	1.2029	0.8282	0.989	1.3377	1.0415	0.9152	0.7816	0.8701	1.344	0.924	0.9573	1.3197	1.011	0.5211	0.7403	1.1666	0.4982	1.0787	0.7732	0.6698	0.7101	0.6409	1.0299	1.1276	1.028	0.8036	0.002	0.0056	0.0111	0.0406
441	gamma-glutamyltyrosine	Peptide	Gamma-glutamyl Amino Acid	2734	LC/MS Pos	1102	2073	311.2	7432-23-7	94340	.	HMDB11741	0.9409	0.8797	0.867	1.2213	1.1795	1.0502	1	1.2357	0.9643	1.8055	1.2615	0.6184	0.9433	0.9809	0.7329	1.5	1.202	1.2461	1.3862	1.0562	0.5061	0.8478	1.0331	0.614	1.3531	0.6981	0.5321	0.6741	0.5061	1.1695	1.0468	1.1492	0.8173	0.0413	0.0487	0.0093	0.0368
3227	adenosine 3',5'-cyclic monophosphate (cAMP)	Nucleotide	Purine Metabolism, Adenine containing	2831	LC/MS Neg	207	1979	328.1	60-92-4	6076	C00575	HMDB00058	0.8612	0.8612	0.8612	0.8612	0.8612	0.8612	0.8612	0.8612	0.8612	0.8612	0.8612	0.8612	0.8612	0.8612	0.8612	0.8612	0.8612	0.8612	0.8612	0.8612	1.1388	0.8612	0.8612	0.8612	0.8612	0.8612	0.8612	0.8612	0.8612	0.8612	0.8612	0.8612	0.8864	0.2958	0.1804	0.2554	0.2781
3259	guanosine 5'- monophosphate (5'-GMP)	Nucleotide	Purine Metabolism, Guanine containing	2849	LC/MS Pos	347	1300	364	5550-12-09	6804	C00144	HMDB01397	1.2364	0.7578	0.7312	0.875	1.3923	1.2998	0.9573	1.5508	1.2068	1.0266	2.1122	1.0608	1.0617	0.9174	1.0858	1.049	0.8104	1.2775	1.5293	0.9028	0.8722	0.9734	0.9455	0.6898	1.1448	0.729	0.8034	0.6095	0.5981	1.5883	1.1001	1.1943	0.8961	0.1168	0.1023	0.0197	0.0525
3323	cytidine 3'-monophosphate (3'-CMP)	Nucleotide	Pyrimidine Metabolism, Cytidine containing	2959	LC/MS Pos	105	1181	323.9	84-52-6	66535	C05822		1.3271	0.7564	0.2864	1.0917	1.6033	1.4892	1.3602	1.3579	1	0.9927	1.3984	0.9463	0.679	0.9315	1.4195	1.4063	0.2864	0.9939	1.2954	1.0178	1.0123	0.854	1.3717	0.324	0.7522	1.0519	0.8608	0.8062	0.7677	0.6578	1.159	1.0318	0.8615	0.2677	0.1727	0.4311	0.3876
3209	hypoxanthine	Nucleotide	Purine Metabolism, (Hypo)Xanthine/Inosine containing	3127	GC/MS	171	1759.2	265	68-94-0	790	C00262	HMDB00157	1.0439	0.9561	0.7073	1.2358	1.7681	1.5005	1.2576	2.2437	1.0795	0.8762	1.9036	1.0443	0.7262	0.5777	0.7032	1.2885	0.6526	1.6141	1.584	1.0511	0.3137	0.9088	1.3635	0.4357	0.874	0.5984	0.5099	0.3934	0.6971	1.0449	1.3391	1.0954	0.7446	0.0035	0.0086	0.0316	0.0761
6	betaine	Amino Acid	Glycine, Serine and Threonine Metabolism	3141	LC/MS Pos	799	721	118.2	107-43-7	247	C00719	HMDB00043	1.0742	1.0317	0.7717	0.9336	1.0764	0.8744	0.9009	0.9627	1.0493	0.8975	1.2134	1.0054	0.782	0.9564	1.0402	1.1456	0.9946	0.8996	1.2188	0.8757	0.8872	0.8456	0.8488	1.0613	1.2183	0.8362	1.0781	1.0623	1.1147	1.0768	0.9532	1.0184	0.9914	0.5526	0.2608	0.6297	0.4764
914	xylitol	Carbohydrate	Pentose Metabolism	4966	GC/MS	543	1677.6	307.2	87-99-0	6912	C00379	HMDB02917	1.1348	0.8888	1.9189	1.0827	1.0045	1.0985	0.8931	0.5011	0.5777	0.8324	0.9667	2.1536	0.2365	0.7862	0.437	1.5284	0.8672	0.9293	1.0012	0.9988	1.0465	1.2815	1.6616	0.9499	0.178	1.8118	1.3062	1.0585	1.0427	0.9419	1.0653	0.9378	1.1161	0.965	0.3681	0.3967	0.3662
5	dimethylglycine	Amino Acid	Glycine, Serine and Threonine Metabolism	5086	GC/MS	806	1030	57.9	1118-68-9	673	C01026	HMDB00092	0.8549	1.2296	1.0598	0.9548	1.0672	0.6408	1.0007	0.866	1.2388	0.7878	1.1349	0.8711	1.1662	0.9455	0.9269	1.5853	0.8798	0.8992	1.5358	0.9089	1.0234	0.7046	0.9825	1.0722	1.2742	0.9307	1.3047	1.2319	1.2574	0.9993	0.9592	1.0883	1.0627	0.2947	0.1804	0.8883	0.554
2460	17alpha-hydroxyprogesterone	Lipid	Progestin Steroids	5969	LC/MS Pos	69	5133.8	331.3	68-96-2	6238	C01176	HMDB00374	2.8866	0.865	0.4916	0.682	1.6598	0.4916	1.6005	0.8107	1.9543	0.9428	0.4916	5.0083	0.4916	0.4916	0.4916	6.8098	0.7516	0.7932	0.582	0.4916	1.1241	0.5431	0.4916	0.5957	0.4916	3.9342	1	0.4916	1.9163	4.7886	1.186	1.7098	1.4426	0.9819	0.3721	0.8995	0.5574
95	2-aminoadipate	Amino Acid	Lysine Metabolism	6146	LC/MS Pos	381	794	162.1	542-32-5;1118-90-7	469	C00956	HMDB00510	1.3354	1.3134	0.7668	0.8913	0.8214	1.1472	1.2742	1.0095	0.9078	1.8139	0.9513	0.6309	1.2419	0.7154	0.7975	1.3232	1.0434	1.2767	0.9657	1.2392	0.5881	0.9612	1.378	0.8147	1.1914	1.4268	0.9996	0.8483	1.0004	0.7584	1.0699	1.0607	1.0187	0.6367	0.2762	0.8001	0.5307
1086	phosphate	Energy	Oxidative Phosphorylation	11438	GC/MS	461	1307.7	298.9	7664-38-2	1061	C00009	HMDB01429	1.4996	0.9258	0.5175	1.0985	1.4185	1.4681	0.9837	1.5365	1.2692	1.0163	1.4436	2.724	1.0459	0.6736	1.131	1.4903	0.9433	0.8702	1.0698	0.4704	0.6476	0.9254	1.0659	0.592	1.5987	0.4637	0.8682	0.7654	0.96	0.8916	1.181	1.2434	0.8408	0.0498	0.0558	0.0197	0.0525
1	glycine	Amino Acid	Glycine, Serine and Threonine Metabolism	11777	GC/MS	340	1166	101.9	56-40-6	750	C00037	HMDB00123	0.6892	1.4857	0.978	0.9189	1.1615	1.022	0.9425	1.7536	0.792	0.881	0.8339	0.6951	1.1337	0.8612	1.977	1.2341	1.203	0.8078	0.7888	1.2315	0.3427	1.4197	1.0221	1.0799	0.9737	1.4381	0.8074	1.0242	0.5329	1.1096	1.1189	1.0189	0.9983	0.3814	0.209	0.7698	0.5276
907	ribose	Carbohydrate	Pentose Metabolism	12083	GC/MS	914	1652	204	50-69-1	5779	C00121	HMDB00283	1.295	1.1876	1.0236	2.0422	2.7739	1.3057	1.8323	1.4562	1.5063	0.9553	1.8212	0.7062	0.8018	0.7603	0.8127	1.6755	0.4703	2.7881	2.2522	1.3219	0.2421	0.3224	0.9764	0.4059	1.1742	0.4787	0.6882	0.3929	0.6453	0.7294	1.6146	1.3227	0.6707	0.0003	0.0015	0.0044	0.0219
2605	taurodeoxycholate	Lipid	Secondary Bile Acid Metabolism	12261	LC/MS Neg	1668	5243	498.3	207737-97-1	2733768	C05463	HMDB00896	3.3107	1.4573	1.1066	1.0403	1.2798	1.4142	0.856	0.8965	0.6027	1.4137	1.7349	1.1896	1.5261	0.3333	0.9597	2.0078	1.6396	0.5844	2.6535	0.5305	1.6149	0.2977	0.5894	0.4686	0.7367	0.1991	0.7602	0.5616	0.5018	1.4655	1.4202	1.3314	0.7024	0.007	0.0135	0.0123	0.0414
982	sorbitol	Carbohydrate	Fructose, Mannose and Galactose Metabolism	15053	GC/MS	506	1843	319.1	6706-59-8	5780	C00794	HMDB00247	1	0.5738	1.1096	0.962	1.1968	1.4895	1.7998	2.0556	0.963	0.3023	0.3023	0.7159	0.3023	0.3023	1.3637	0.77	0.3933	0.3023	1.6537	1.5105	1.4539	0.5363	1.6379	0.4886	0.6968	1.0417	0.4404	0.9483	1.3365	0.3023	1.2734	0.6701	0.9448	0.1764	0.1301	0.1011	0.1506
2141	glycerol	Lipid	Glycerolipid Metabolism	15122	GC/MS	1254	1311	205	56-81-5	753	C00116	HMDB00131	0.5337	1.1849	1.143	0.7467	0.8894	0.6573	1.0068	1.607	0.6848	0.333	0.9433	1.0352	0.2853	0.4637	2.0495	1.1535	0.6099	1.1564	0.5942	1.2395	1.5817	0.8048	1.8958	2.9791	0.782	1.8507	0.935	0.9932	1.1447	1.3945	0.9711	0.8463	1.4183	0.1202	0.1043	0.0069	0.0298
207	kynurenine	Amino Acid	Tryptophan Metabolism	15140	LC/MS Pos	100000265	1902	209.1	2922-83-0	161166	C00328	HMDB00684	1.3635	1.0015	1.4781	0.9985	1.2916	0.6351	1.2578	1.214	0.9479	1.4782	1.119	0.9314	1.6664	1.0506	0.726	1.0975	1.8095	1.5192	1.1604	0.7452	0.684	0.7208	0.6277	0.5877	1.255	0.5889	0.3771	0.5545	0.5998	0.8508	1.155	1.2278	0.6901	0.0004	0.0016	4.8505e-05	0.0013
2142	glycerol 3-phosphate	Lipid	Glycerolipid Metabolism	15365	GC/MS	100000258	1719.7	357.1	29849-82-9	754	C00093	HMDB00126	1.8494	1.6233	0.4703	1.1876	2.8308	2.8729	1.7173	2.1503	1.3295	1.1448	1.3321	1.0694	0.9306	0.6792	0.8414	1.538	0.7572	1.5228	2.2966	0.6915	0.1991	0.3727	0.9004	0.4625	1.3135	0.3468	0.5677	0.6671	0.6276	0.4841	1.8377	1.222	0.603	3.2573e-05	0.0003	0.0009	0.0077
1031	glucuronate	Carbohydrate	Aminosugar Metabolism	15443	GC/MS	100000257	1888	217	207300-70-7	444791	C00191	HMDB00127	0.8774	1.1643	1.1804	1.0444	1.2156	0.8226	1.283	1.1887	0.9976	1.1271	1.0684	1.1183	0.9862	0.7883	1.2369	0.7553	0.8207	1.5291	0.8988	0.885	0.723	1.2213	0.9587	1.0024	0.9382	1.0698	0.9597	0.7971	0.8946	1.5337	1.097	1.0297	0.9985	0.2693	0.1727	0.7226	0.5131
1386	carnitine	Lipid	Carnitine Metabolism	15500	LC/MS Pos	100000007	702	162.2	461-05-2	10917	C00318	HMDB00062	1.019	0.979	1.0912	1.0942	0.6854	0.8479	0.8977	1.1085	1.1227	0.8079	0.5751	0.9046	1.003	1.0647	0.8299	0.7735	0.8176	1.1618	0.5613	1.2088	1.082	0.9765	1.2582	1.2732	0.7716	1.3949	0.997	1.1195	0.7322	1.2186	0.9654	0.8747	1.0939	0.241	0.1592	0.0164	0.0493
1604	choline	Lipid	Phospholipid Metabolism	15506	LC/MS Pos	1256	674	104.2	67-48-1	305	C00114	HMDB00097	1.1409	1.1183	0.9277	1.0898	1.7189	1.3809	1.13	1.0681	0.9562	0.7047	1.2329	1.1309	0.7432	0.764	0.8453	1.1231	0.5287	1.0438	1.1822	1.1249	0.6893	0.8571	0.8605	0.7065	0.7941	0.8715	0.6084	0.6274	1.119	1.1664	1.1968	0.9323	0.8568	0.0041	0.0091	0.4408	0.3912
3237	N1-methyladenosine	Nucleotide	Purine Metabolism, Adenine containing	15650	LC/MS Pos	1242	1356	282.1	15763-06-1	27476	C02494	HMDB03331	0.7506	0.8279	0.7703	0.9387	0.8306	0.9824	0.9459	1.0528	0.8528	1.0477	1.201	0.7851	1.1665	1.1135	1.1799	0.8644	1.1469	1.0814	1.1236	1.0193	0.7164	1.1357	1.0318	1.0176	1.1819	0.9652	0.8809	0.8535	0.8657	1.0347	0.8874	1.0511	0.973	0.1831	0.1328	0.2121	0.2493
280	3-methyl-2-oxovalerate	Amino Acid	Leucine, Isoleucine and Valine Metabolism	15676	LC/MS Neg	100000036	2106	129.2	1460-34-0;51829-07-3	47	C00671	HMDB03736	0.992	1.0958	0.8199	0.8913	0.8425	1.148	1.041	1.2112	1.3134	0.4627	1.0326	0.8584	0.6564	0.7984	1.3886	0.7678	0.8005	1.0256	0.9104	1.5108	0.8326	0.6336	1.0406	1.0467	0.9925	1.1564	1.0075	1.036	0.7542	1.1539	1.0052	0.9104	1.015	0.9648	0.3681	0.2389	0.2667
64	3-methylhistidine	Amino Acid	Histidine Metabolism	15677	LC/MS Neg	100000042	911	168.1	368-16-1	64969	C01152	HMDB00479	0.8929	1	1.1171	0.8929	0.8929	0.8929	0.8929	0.8929	0.9062	0.8929	0.8929	0.8929	0.8929	0.8929	0.8929	0.8929	1.0225	0.8929	0.8929	0.8929	0.9277	0.9639	1.4031	0.8929	0.8929	0.9326	0.8929	1.4501	0.8929	1.0383	0.9343	0.9059	1.0164	0.2169	0.1477	0.0642	0.1218
447	anserine	Peptide	Dipeptide Derivative	15747	LC/MS Neg	100000044	1126	239.2	10030-52-1	112072	C01262	HMDB00194	0.8001	1.5988	0.8001	1.2128	0.8001	1	1.5075	1.677	0.8001	0.8001	0.8001	0.8751	0.8001	0.8001	1.1083	0.8001	0.8001	1.4967	0.8001	0.98	0.8001	0.8001	0.87	0.8001	0.8202	0.8001	0.8001	0.9445	0.8001	0.8001	1.1745	0.8983	0.8378	0.0056	0.0111	0.5729	0.4559
3554	3-phenylpropionate (hydrocinnamate)	Xenobiotics	Benzoate Metabolism	15749	LC/MS Neg	100000010	2830	149.1	501-52-0	107	C05629	HMDB00764	1.6967	1.3065	0.4399	1.5648	1.2725	0.7891	1	1.6357	1.3238	1.6902	1.5595	1.0963	0.356	0.356	0.9672	0.356	0.356	1.0661	1.0303	0.8174	0.5008	0.5114	0.356	0.356	0.9786	0.7743	0.356	0.356	0.5119	0.6934	1.2132	0.9234	0.5647	0.0038	0.0089	0.0855	0.1462
3471	hippurate	Xenobiotics	Benzoate Metabolism	15753	LC/MS Neg	100000014	2136	178.1	495-69-2	464	C01586	HMDB00714	1.1121	1.1785	0.7429	1.3616	1.2844	0.9146	1.0271	1.4451	0.9108	1.7065	1.4616	2.0937	1.5703	1.1569	0.857	0.3198	0.9729	1.2925	0.9504	0.8351	0.493	1.5854	0.616	0.6418	1.0831	0.8484	1.0535	0.6526	0.519	0.8293	1.1333	1.2084	0.8325	0.0653	0.0662	0.0521	0.105
908	ribitol	Carbohydrate	Pentose Metabolism	15772	GC/MS	100000406	1692.4	217	488-81-3	6912	C00474	HMDB00508	1.0552	0.9281	0.8531	1.2951	2.0875	0.8275	1.1755	1.7454	1.386	0.4311	0.7611	0.9587	0.9116	0.4311	1.2507	1.0577	1.0617	1.2014	0.9843	1.1719	0.9044	0.4311	0.9119	1.0363	0.8062	0.6811	1.0123	1.3532	0.9877	0.9479	1.2459	0.9487	0.9313	0.0984	0.0879	0.9679	0.5763
942	maltose	Carbohydrate	Glycogen Metabolism	15806	GC/MS	913	2142.1	204.1	6363-53-7	10991489	C00208	HMDB00163	6.437	11.1352	0.8244	4.3628	5.8346	3.5018	2.9536	10.6574	1.7576	0.3666	1.0413	0.9587	0.196	1.4521	2.0645	3.7805	0.196	0.8911	0.5703	2.3801	0.2594	0.196	0.2425	0.2354	0.8192	0.9233	0.6321	0.196	0.196	0.335	5.7134	1.2068	0.5832	2.5811e-06	3.4112e-05	0.0591	0.1136
3335	2'-deoxycytidine	Nucleotide	Pyrimidine Metabolism, Cytidine containing	15949	LC/MS Pos	100000125	1256	228	951-77-9	13711	C00881	HMDB00014	1.7552	0.7596	1.2081	1.1964	0.9011	1.0681	0.9414	1.2011	1.2231	1.5726	1.1439	1.6026	0.8639	0.6851	0.842	0.7249	0.7471	1.622	1.1966	0.8035	0.6121	0.6572	1.0586	0.7925	1.102	1.0997	0.7106	0.9219	0.6026	2.9912	1.1289	1.1113	1.032	0.3007	0.1804	0.3693	0.3478
118	phenylacetate	Amino Acid	Phenylalanine Metabolism	15958	LC/MS Neg	100000011	2127	135.1	103-82-2	999	C07086	HMDB00209	0.688	1.2545	0.4812	0.6406	1.225	0.9802	0.7285	0.7877	0.9118	1.0532	0.7105	1.6423	1.0729	0.9227	1.0139	0.6143	1.1706	1.357	1.2127	0.9304	0.9084	1.1442	0.4812	1	1.2673	0.7906	1.0702	1.2396	1.0935	0.9944	0.8482	1.062	0.9927	0.2013	0.1384	0.619	0.4735
1608	glycerophosphorylcholine (GPC)	Lipid	Phospholipid Metabolism	15990	LC/MS Pos	100000269	694	258.1	28319-77-9	71920	C00670	HMDB00086	1.8959	1.671	0.725	1.4169	2.4627	2.8162	1.5645	1.8289	1.2768	1.0194	1.1443	1.2052	0.9238	0.7668	0.9375	1.3845	0.78	1.2832	2.0277	0.736	0.4349	0.2526	0.9806	0.3657	1.2804	0.4238	0.5557	0.5595	0.6893	0.3599	1.7976	1.159	0.6035	1.4039e-06	3.1062e-05	0.0002	0.003
34	aspartate	Amino Acid	Alanine and Aspartate Metabolism	15996	GC/MS	234	1529.7	232	56-84-8	5960	C00049	HMDB00191	1.3375	1.9949	1.4038	1.1892	2.0279	1.4002	1.3722	2.0413	0.8267	1.1893	1.026	0.8085	0.663	0.5953	1.8616	1.9805	0.6618	0.8681	1.7611	0.4911	0.1098	0.5166	1.0686	0.4967	0.7003	0.8622	0.4444	0.652	1.0045	0.9955	1.5959	1.1129	0.6674	0.0002	0.0007	0.0117	0.0406
1171	dihomo-linoleate (20:2n6)	Lipid	Polyunsaturated Fatty Acid (n3 and n6)	17805	LC/MS Neg	1231	5722	307.3	2091-39-6	6439848	C16525	HMDB05060	1.3799	1.4108	0.7285	0.9797	1.6794	1.254	0.9561	0.9349	1.8219	0.6945	1.4577	1.0647	1.1231	0.8165	1.5286	1.6825	0.7488	1.3376	0.8482	1.6619	0.6156	0.5316	0.8894	0.5473	0.7712	1.0203	0.4339	0.3987	1.3198	3.8765	1.1654	1.1931	1.0969	0.2306	0.1555	0.1858	0.2298
1410	2-hydroxystearate	Lipid	Fatty Acid, Monohydroxy	17945	LC/MS Neg	1239	5705	299.4	629-22-1	69417	C03045		0.9922	0.7961	0.9442	1.2917	0.9138	0.9191	1.5741	1.2141	1.2213	0.6298	1.1035	1.0078	0.8416	0.8794	1.758	1.3595	1.0552	1.0513	1.2603	0.9874	0.7666	0.9731	0.7222	1.5132	1.2817	0.6963	0.7661	0.7093	1.1767	1.8058	1.0806	1.1062	1.0362	0.5935	0.2686	0.4893	0.4131
107	5-aminovalerate	Amino Acid	Lysine Metabolism	18319	LC/MS Pos	100000454	860	118.1	660-88-8	138	C00431	HMDB03355	0.5508	1.6602	0.978	0.8712	1.2673	0.7092	1.0839	1.9462	0.4591	0.6962	0.8687	1.563	0.7267	0.4647	1.0129	0.7407	1	0.4591	1.5361	0.9791	0.9265	0.593	1.2322	1.8952	1.2328	0.7534	1.0783	1.8029	1.7497	1.5506	1.1333	0.8661	1.254	0.5481	0.2608	0.0319	0.0761
1258	azelate (nonanedioate)	Lipid	Fatty Acid, Dicarboxylate	18362	LC/MS Neg	2029	1322	187.2	123-99-9	2266	C08261	HMDB00784	1.4884	1.2841	0.6216	0.9544	1.1376	1	1.1132	1.0004	0.94	1.2127	1.1541	1.3807	1.0838	0.8727	0.9463	0.8768	1.102	0.8982	1.1995	0.73	0.6216	0.9879	0.6216	0.6216	0.9878	0.7467	0.6216	0.6216	0.6216	0.6216	1.075	1.0606	0.7094	0.0001	0.0007	4.3529e-05	0.0013
434	gamma-glutamylleucine	Peptide	Gamma-glutamyl Amino Acid	18369	LC/MS Pos	1268	2744	261.2	2566-39-4	151023	.	HMDB11171	1.4204	0.9695	1.0709	1.1878	1.082	1.0998	1.1076	1.0096	0.9253	1.6302	1.1385	0.5754	0.7886	0.869	0.9736	2.4434	1.038	0.9904	1.0185	0.9018	0.5548	0.7127	0.7114	0.5386	1.0253	0.7947	0.9345	1.1948	0.8418	1.384	1.1184	1.1264	0.8722	0.0508	0.0562	0.0886	0.1478
1156	eicosapentaenoate (EPA; 20:5n3)	Lipid	Polyunsaturated Fatty Acid (n3 and n6)	18467	LC/MS Neg	2050	5442	301.3	10-2005-9;10417-94-4	446284	C06428	HMDB01999	1.1895	1.4102	0.8382	1.0606	2.0883	1.4544	0.8237	1.5754	1.9295	0.7045	1.8281	1.2823	0.6803	0.5776	1.695	1.1907	1.2257	0.9211	0.7384	1.572	0.3801	0.5729	0.9394	0.7326	0.6909	1.0911	0.6885	0.6253	0.9276	2.9301	1.305	1.1612	1.0137	0.0949	0.0875	0.2852	0.2969
2586	glycocholate	Lipid	Primary Bile Acid Metabolism	18476	LC/MS Neg	342	5104	464.4	475-31-0;863-57-0	10140	C01921	HMDB00138	1.5213	1.0863	2.0463	1.1104	1.3999	1.8136	2.1326	1.8345	0.3871	2.9772	0.411	0.4141	3.4818	1.2291	0.8653	0.5654	1.5934	0.4038	1.3004	0.7582	0.9184	1.0816	0.0356	0.3711	1.4665	0.7163	0.5207	0.3902	0.2247	0.7858	1.6181	1.239	0.6608	0.0042	0.0091	0.0819	0.1436
2604	glycodeoxycholate	Lipid	Secondary Bile Acid Metabolism	18477	LC/MS Neg	100000436	5265	448.4	360-65-6	3035026	C05464	HMDB00631	1.1356	1.6106	1.5468	1	1.4658	1.4948	1.8289	1.7169	0.0569	2.731	0.3581	0.8071	2.9031	0.6246	0.7874	0.5557	1.723	0.52	1.5441	0.8375	1.3159	1.4767	0.0569	0.7203	1.1647	0.7564	0.8807	0.9363	0.2858	0.6872	1.4749	1.1465	0.8289	0.0626	0.0645	0.6934	0.5006
2590	taurochenodeoxycholate	Lipid	Primary Bile Acid Metabolism	18494	LC/MS Neg	1629	5218	498.3	6009-98-9	387316	C05465	HMDB00951	1.4618	0.8834	1.4491	1.7353	0.9689	0.817	0.966	1.8053	1.2389	0.4717	0.9989	1.2392	0.7725	0.826	0.5732	1.0011	1.2769	0.5623	1.2599	1.1745	1.2514	0.2004	1.0128	1.0252	0.3809	0.1761	0.5705	0.6834	1.0342	1.6263	1.2609	0.9292	0.8305	0.0269	0.0362	0.2591	0.2781
2587	taurocholate	Lipid	Primary Bile Acid Metabolism	18497	LC/MS Neg	1648	5122	514.3	145-42-6	6675	C05122	HMDB00036	3.5543	0.8628	1.747	1.0521	1.14	1.4606	1.0122	1.765	0.3743	1.1432	1.9861	0.7907	1.3174	0.4529	0.9878	3.0485	1.9748	0.3535	1.8944	0.6264	1.5048	0.1586	0.5425	0.3551	0.5661	0.1331	0.5201	0.3007	0.863	1.887	1.5742	1.3021	0.6779	0.0041	0.0091	0.024	0.0626
1158	docosahexaenoate (DHA; 22:6n3)	Lipid	Polyunsaturated Fatty Acid (n3 and n6)	19323	LC/MS Neg	100000665	5518	327.3	6217-54-5	445580	C06429	HMDB02183	2.7671	1.6503	0.8174	0.9352	2.303	1.0648	1.2406	1.6651	4.3674	0.5559	2.3397	1.5031	0.7486	0.7114	3.1075	2.5938	0.8529	0.8307	0.6439	3.029	0.7862	0.6935	0.8261	0.6816	1.2696	1.4674	0.6262	0.6115	0.7995	7.6438	1.5554	1.6595	1.6759	0.4769	0.2468	0.6658	0.493
2004	1-stearoyl-GPI (18:0)	Lipid	Lysophospholipid	19324	LC/MS Neg	100000656	5800	599.4	796963-93-4	.	.	HMDB61696	1.0312	0.9099	0.6735	0.708	1.0639	0.5765	1.3467	0.8158	1.0052	0.9948	1.0249	0.9867	0.4959	1.1714	0.9303	1.1027	0.6889	1.8121	1.299	1.3907	0.5173	0.9804	0.6867	1.3032	0.7407	1.303	0.4986	1.6208	1.17	1.7592	0.8907	1.0465	1.0882	0.3819	0.209	0.9833	0.5818
2272	stearoyl sphingomyelin (d18:1/18:0)	Lipid	Sphingolipid Metabolism	19503	GC/MS	1538	2645	311.3	85187-10-6;85187-10-6	6453725	C00550	HMDB01348	0.7426	1.0008	0.7698	0.8924	0.7725	1.1425	1.417	1.432	0.9992	0.8042	1.3325	1.443	0.4273	1.0264	0.8031	0.6667	1.2714	1.1273	1.3727	0.7362	0.7455	0.772	0.8282	1.2606	1.1562	0.9758	0.7594	1.17	2.3311	1.8525	1.0212	1.0249	1.1443	0.6727	0.2889	0.5572	0.4511
1575	myo-inositol	Lipid	Inositol Metabolism	19934	GC/MS	363	1924.9	217	87-89-8	892	C00137	HMDB00211	2.0718	1.4288	0.8271	1.3746	3.8296	1.41	1.6554	2.6115	1.5509	1.3769	1.0061	1.5439	0.465	0.6082	0.9939	2.062	0.4178	1.1661	1.2438	0.7066	0.2851	0.2418	1.7615	0.3279	0.672	0.6181	0.4508	0.6241	0.7463	0.6755	1.9011	1.1304	0.6463	6.9401e-05	0.0004	0.0117	0.0406
873	glucose	Carbohydrate	Glycolysis, Gluconeogenesis, and Pyruvate Metabolism	20488	GC/MS	572	1866.8	217.1	50-99-7	79025	C00031	HMDB00122	0.9062	1.4154	1.0629	1.0307	0.974	0.926	1.1742	1.4347	0.8787	0.7504	1	1.0009	0.6398	0.7906	1.275	0.942	0.7436	1.0007	0.8337	1.2277	0.9289	1.0764	1.3357	1	1.0622	1.0895	0.8946	0.9252	0.9731	1.1184	1.1155	0.8959	1.0574	0.5541	0.2608	0.0196	0.0525
3778	erythritol	Xenobiotics	Food Component/Plant	20699	GC/MS	100000846	1517.5	217	149-32-6	222285	C00503	HMDB02994	0.9895	0.9915	1.0016	0.878	1.0135	0.9755	0.858	1.4573	0.9301	0.9149	0.9963	1.0116	0.8824	0.7106	1.1742	0.8254	1.1189	0.9984	1.0141	1.0327	1.3815	1.2021	1.2117	1.1611	1.4002	0.9489	1.2016	0.9066	0.9929	1.4821	1.0206	0.9615	1.1747	0.0609	0.0642	0.0061	0.027
417	2-hydroxybutyrate (AHB)	Amino Acid	Glutathione Metabolism	21044	GC/MS	100000933	1169.4	131	3347-90-8	440864	C05984	HMDB00008	0.7473	0.9424	1.3404	0.686	0.5826	1.0982	1.0686	0.8744	0.9716	0.5428	0.5593	0.6736	0.4261	0.5463	1.0209	2.1473	0.9243	1.1464	0.8438	1.452	1.7038	0.8393	1.513	1.5152	1.243	1.9377	1.4258	1.6447	1.5722	0.9791	0.9175	0.8911	1.4387	0.0082	0.0147	0.0008	0.0071
300	3-methyl-2-oxobutyrate	Amino Acid	Leucine, Isoleucine and Valine Metabolism	21047	LC/MS Neg	100000936	1489	115.1	3715-29-5	49	C00141	HMDB00019	1.0312	1.3712	1.2072	1.0119	1.0128	0.9327	1.1587	1.0891	1.3653	0.7683	1.1649	0.9287	0.6622	0.7408	1.0828	1.182	0.6056	1.0903	0.8066	1.5583	0.9055	0.631	0.7829	0.9881	0.934	1.4495	0.8089	0.8856	0.8056	1.5225	1.1019	0.9452	1.0247	0.3628	0.2058	0.5204	0.4314
4452	2-hydroxyisobutyrate	Xenobiotics	Chemical	22030	GC/MS	100000748	1107.5	130.9	594-61-6	11671	.	HMDB00729	0.9788	0.9323	0.9015	0.8732	1.4885	0.9014	0.963	1.2875	0.9054	1.4327	1.2104	0.8655	1.1163	0.9097	1.0225	0.627	0.8756	1.0086	1.1489	0.7885	0.463	1.0076	0.9924	1.4635	1.0598	1.0353	1.302	1.1599	0.7086	1.1955	1.0408	1.0111	1.016	0.6872	0.291	0.8821	0.5535
246	4-methyl-2-oxopentanoate	Amino Acid	Leucine, Isoleucine and Valine Metabolism	22116	LC/MS Neg	100000551	2200	129.2	816-66-0	70	C00233	HMDB00695	1.1205	1.0823	0.6909	0.8932	0.8427	1.1158	1.021	1.2407	1.3368	0.727	1.3214	0.7847	0.6128	0.7882	1.302	1.098	0.7443	1.0157	1.0263	1.6345	0.7525	0.412	0.966	0.8004	0.9843	1.1274	1.044	0.922	0.8045	1.9253	1.0009	0.9779	1.0339	0.8646	0.3416	0.9019	0.5574
355	homocitrulline	Amino Acid	Urea cycle; Arginine and Proline Metabolism	22138	LC/MS Pos	100000963	832	190.1	1190-49-4	65072	C02427	HMDB00679	1.639	1.4872	0.8167	0.7282	1.0401	0.6751	1.4991	1.152	1.1499	1.1599	1.4718	1.1011	1.0009	0.9719	0.6936	1.4695	0.8394	0.8368	1.3352	0.8877	0.6894	0.7234	0.7656	0.9991	0.9197	1.5194	0.6861	1.0172	0.5341	2.3294	1.1297	1.0937	1.0065	0.3463	0.2003	0.328	0.3221
1221	isocaproate	Lipid	Fatty Acid, Branched	22273	LC/MS Neg	100000806	2605	115.1	646-07-1	12587	.	HMDB00689	3.3171	2.6303	0.191	0.7342	2.5732	0.191	1.0529	0.7579	1.5936	0.4782	0.4882	2.3647	0.191	0.191	0.6184	5.2286	0.3288	1	0.4855	1.067	1.1088	0.4025	0.2627	0.191	0.2915	5.0839	0.451	0.191	1.6236	3.3924	1.431	1.1789	1.2787	0.5887	0.2686	0.9979	0.5854
2585	cholate	Lipid	Primary Bile Acid Metabolism	22842	LC/MS Neg	136	5148	407.4	81-25-4	221493	C00695	HMDB00619	2.0969	0.6872	1.5619	1.6527	1.638	1.628	2.0303	1.8075	1.0887	2.6884	1.7858	1.0452	1.0697	0.9798	0.8181	0.5367	1.6798	0.5044	1.4071	0.7239	0.6702	1.0202	0.158	0.7975	0.8621	0.5188	0.8155	0.9783	0.6645	0.6077	1.6378	1.2367	0.7106	0.0004	0.0016	0.0138	0.0428
228	indoleacetate	Amino Acid	Tryptophan Metabolism	27513	LC/MS Pos	100001034	3760	176.1	6505-45-9	802	C00954	HMDB00197	0.8601	1.0635	0.7839	0.738	1.398	0.738	0.8646	2.0779	0.816	0.9658	1.3538	1.9318	0.9312	0.738	1.3088	1.0342	0.738	0.738	0.9125	0.909	1.1087	0.8441	1.1647	0.9531	0.8034	0.738	1.2006	1.2025	0.738	1.8515	1.0655	1.0425	1.0467	0.9374	0.3623	0.9202	0.5613
240	3-indoxyl sulfate	Amino Acid	Tryptophan Metabolism	27672	LC/MS Neg	100000467	2258	212	2642-37-7	10258	.	HMDB00682	0.8965	1.0346	0.724	0.6438	1.2485	0.7496	1.0301	1.0468	0.7141	1.4004	0.7976	1.8493	1.4366	0.7072	1.415	1.1097	1.1807	1.3741	1.4708	1.1416	0.7166	1.3076	0.4904	1.0574	0.7794	0.7992	0.9068	0.6724	0.7012	0.9699	0.9217	1.2232	0.8675	0.5852	0.2686	0.0104	0.04
2	N-acetylglycine	Amino Acid	Glycine, Serine and Threonine Metabolism	27710	GC/MS	100001006	1396.4	143.9	543-24-8	10972	.	HMDB00532	0.2182	0.9767	0.5897	0.4743	0.6043	0.8767	1.3734	0.7263	1.0233	0.2221	0.1879	0.4729	0.2866	0.385	2.1863	2.773	0.3374	1.1644	0.5839	1.545	0.3588	3.3173	1.6972	1.229	1.5154	5.5754	2.6592	2.1726	1.2798	1.4376	0.73	0.8748	2.0716	0.01	0.0167	0.0026	0.0146
3438	bilirubin (Z,Z)	Cofactors and Vitamins	Hemoglobin and Porphyrin Metabolism	27716	LC/MS Neg	1090	4812	583.2	635-65-4	5280352	C00486	HMDB00054	0.9576	0.8458	1.0424	0.8458	0.8458	0.8458	0.8458	0.8458	0.8458	1.6943	0.8458	1.2744	0.8458	0.8458	0.8458	7.0193	0.8458	0.8458	0.8458	0.8458	0.8458	0.8458	0.92	0.9241	0.8563	1.0459	0.8458	0.9109	0.8458	4.9729	0.8843	1.5231	1.2599	0.498	0.2492	0.685	0.5006
379	creatine	Amino Acid	Creatine Metabolism	27718	LC/MS Pos	1221	758	132.1	57-00-1	586	C00300	HMDB00064	0.9279	1.2972	0.775	0.9081	0.9857	0.8479	0.9413	1.1506	1.2421	0.7204	0.7831	1.2062	1.0979	0.8984	1.1257	1.2158	0.9914	1.0621	1.0086	0.8223	0.8783	0.9296	0.5845	1.0655	0.8574	1.0831	1.1062	1.0629	1.0293	1.2778	0.9792	1.032	0.9724	0.8805	0.3448	0.4307	0.3876
408	glutathione, oxidized (GSSG)	Amino Acid	Glutathione Metabolism	27727	LC/MS Pos	448	1535	613.1	103239-24-3	65359	C00127	HMDB03337	2.6691	2.5389	0.4329	2.2426	10.0974	5.0208	3.2644	6.0332	0.6841	1.2124	1	1.3486	0.9352	0.4464	0.7904	2.6927	0.354	1.4099	5.9748	0.2327	0.0354	0.0354	0.5328	0.0354	1.8438	0.0354	0.2325	0.0893	0.1621	0.2162	4.0374	1.5317	0.3137	7.074e-07	2.0868e-05	6.0987e-05	0.0014
3396	threonate	Cofactors and Vitamins	Ascorbate and Aldarate Metabolism	27738	GC/MS	100001022	1560.7	292.1	70753-61-6	151152	C01620	HMDB00943	1.6907	1.8806	0.6286	0.7787	1.6254	1.3261	1.388	1.4414	1.4147	0.7098	1.042	1.0936	0.7898	0.6812	1.2731	1.0167	0.7257	1.0537	1.2403	0.7805	0.4341	0.9833	0.9019	0.3671	1.0193	1.1904	0.518	0.7719	0.4716	0.754	1.3449	1.0037	0.7447	0.0009	0.0033	0.0315	0.0761
63	1-methylhistidine	Amino Acid	Histidine Metabolism	30460	LC/MS Neg	100001051	1245	168.2	332-80-9	92105	C01152	HMDB00001	0.8874	1.1755	1.4924	0.8027	0.978	0.421	0.9383	1.1633	1.6151	1.0397	1.0258	0.7994	0.8118	1.3076	0.6448	0.6171	1.0322	1.2703	1.3619	0.8401	0.7623	0.9985	0.58	1.1726	1.0015	1.0509	0.8845	1.2744	0.967	1.9626	0.9823	1.0478	1.045	0.6495	0.2804	0.9699	0.5763
874	glucose 6-phosphate	Carbohydrate	Glycolysis, Gluconeogenesis, and Pyruvate Metabolism	31260	GC/MS	291	2042.7	387.2	103192-55-8	5958	C00668	HMDB01401	1.7867	1.3569	0.146	1	1.727	2.0066	0.6552	2.863	1.4677	1.123	1.5818	0.9514	0.7999	0.1214	0.2752	2.0304	0.5815	1.0174	2.3118	0.5875	0.1214	0.1214	0.6387	0.4002	1.185	0.1214	0.213	0.1214	0.2601	0.1214	1.4427	1.1147	0.3538	0.0011	0.0038	0.0029	0.0155
326	cysteine	Amino Acid	Methionine, Cysteine, SAM and Taurine Metabolism	31453	GC/MS	800	1560.1	218	52-90-4;56-89-3	5862	C00097	HMDB00574	1.4887	2.0509	0.7366	0.3487	1.7008	1.6375	1.6665	2.1347	1.5381	0.8523	1.1888	0.8766	0.968	0.8618	1.6087	1.4066	0.665	1	1.6479	0.8874	0.5135	0.6496	1.2119	0.3487	1.1572	1.1313	0.5072	0.4933	0.3925	0.8313	1.4705	1.1467	0.7385	0.0051	0.0105	0.0191	0.0525
3469	pyridoxate	Cofactors and Vitamins	Vitamin B6 Metabolism	31555	LC/MS Neg	100001121	2210	182.1	82-82-6	6723	C00847	HMDB00017	1.2614	1.141	0.5923	1.0614	1.2468	0.8475	1.2794	0.9227	0.7233	1.0187	1.3381	0.8175	1.1399	0.8499	1.3704	0.5923	0.953	0.9577	0.6979	1.0897	0.5923	1.2304	0.9813	1.069	0.6689	0.9192	1.2179	0.5923	0.5923	0.6869	1.0441	0.9508	0.8764	0.1594	0.1216	0.4564	0.3986
3271	N1-methylguanosine	Nucleotide	Purine Metabolism, Guanine containing	31609	LC/MS Pos	100001122	1850	298.1	2140-65-0	96373	.	HMDB01563	0.9648	0.8726	0.5314	1.0639	1.0352	0.7027	1.1746	1.2976	1.1599	0.8873	1.0937	1.3603	0.8775	0.6464	1.5327	0.8463	0.758	1.6847	1.2316	0.9528	0.793	1.2745	1.2946	0.8788	1.1368	0.9431	1.0747	0.6413	0.8391	1.2906	0.9554	1.098	1.0108	0.598	0.2686	0.5884	0.4603
2635	7-ketodeoxycholate	Lipid	Secondary Bile Acid Metabolism	31904	LC/MS Neg	100001063	4840	405.4	911-40-0	188292	.	HMDB00391	0.9288	0.4364	1.3162	1.5777	1.0571	0.4851	1.443	0.9978	1.4933	1.0805	0.792	1.7188	0.3966	0.5553	0.7508	1.4124	2.4569	0.3581	1.4616	0.4716	1.8428	0.4427	0.3581	3.7642	0.8607	0.9464	1	1.7069	2.7705	0.5215	1.0303	1.1342	1.335	0.838	0.3341	0.8835	0.5535
135	3-(4-hydroxyphenyl)lactate	Amino Acid	Tyrosine Metabolism	32197	LC/MS Neg	240	1395	181.1	6482-98-0	9378	C03672	HMDB00755	0.6831	1.062	1.047	0.8899	0.6771	0.8715	1.6945	1.5856	0.9109	0.9025	1.2528	0.6771	1.073	0.8276	1.267	0.8059	1.4677	1.6982	1.4887	1.0445	0.6771	0.6771	0.9216	0.6771	0.9555	0.6771	0.6771	0.789	0.6771	0.6771	1.0638	1.1247	0.7682	0.0319	0.0409	0.005	0.0229
1336	acetylcarnitine (C2)	Lipid	Fatty Acid Metabolism(Acyl Carnitine)	32198	LC/MS Pos	100000802	1203	204.2	5080-50-2	1	C02571	HMDB00201	0.6985	0.9819	0.9405	0.8442	0.8058	0.8662	1.0275	1.4138	1.1492	0.4276	0.7327	1.2044	0.6389	0.6526	1.3027	1.1878	1.0181	0.9642	0.824	1.2272	1.4072	0.968	1.5833	1.6322	0.7865	1.8017	1.1161	1.4067	0.6292	1.5147	0.9473	0.9184	1.2793	0.0658	0.0662	0.0167	0.0493
416	2-aminobutyrate	Amino Acid	Glutathione Metabolism	32309	GC/MS	1128	1537.5	246.2	1492-24-6	439691	C02261	HMDB00650	1.0765	1.2055	0.8968	0.9594	1.0406	0.7804	0.9067	0.8608	1.3062	1.2157	0.8039	0.6453	0.7628	0.8894	0.8986	1.6049	1.2077	1.0965	1.1091	0.7889	0.4316	0.7272	1.0738	1.1616	0.8533	1.1489	0.7963	1.4604	1.2354	1.4018	0.9658	1.0491	1.0072	0.9893	0.3721	0.6182	0.4735
367	trans-4-hydroxyproline	Amino Acid	Urea cycle; Arginine and Proline Metabolism	32319	GC/MS	1001	1733.1	274.1	51-35-4	5810	C01157	HMDB00725	1.03	0.7357	0.8203	0.7277	1.0419	0.6209	0.8853	1.2134	0.7278	0.7485	1.1237	0.8005	1.037	0.9326	1.1418	0.8548	1.274	0.9765	1.0164	1.063	0.6263	1.2717	1.3872	1.2348	1.2885	1.0115	0.692	0.9885	0.8082	1.2512	0.8844	0.9667	1.0566	0.1217	0.1046	0.4578	0.3986
1340	hexanoylcarnitine (C6)	Lipid	Fatty Acid Metabolism(Acyl Carnitine)	32328	LC/MS Pos	100000781	3174	260.2	6920-35-0	6426853	.	HMDB00705	0.6091	1.1989	0.9506	0.7463	0.7192	1	1.1908	1.8201	0.6091	0.6174	0.6091	1.0987	0.6091	0.7082	1.3431	1.4838	1.172	1.1081	0.8858	0.9125	0.9365	0.8888	2.0228	1.4771	0.7354	1.4399	0.9801	1.3025	0.7928	1.5816	1.0294	0.9313	1.1882	0.3552	0.2041	0.0987	0.1506
2589	glycochenodeoxycholate	Lipid	Primary Bile Acid Metabolism	32346	LC/MS Neg	1628	5245	448.4	16564-43-5	12544	C05466	HMDB00637	0.7675	0.971	1.8983	1.2609	0.97	1.2965	1.9034	1.5926	1.4736	1.0209	0.2058	0.7713	1.5405	1.275	0.7156	0.4817	1.2813	0.4313	1.2451	0.9704	1.0917	1.0717	0.0638	1.2777	0.8949	1.5337	0.6025	0.9791	0.5404	0.6589	1.3325	0.9493	0.8804	0.0798	0.0768	0.6546	0.4878
3265	guanine	Nucleotide	Purine Metabolism, Guanine containing	32352	LC/MS Pos	172	1022	152.1	73-40-5	764	C00242	HMDB00132	1.3552	1.4225	0.6819	2.4225	2.6836	2.3144	2.1967	3.3387	2.2686	1.5195	0.5743	1.5969	0.7428	0.7226	0.662	2.339	1	1.7198	2.4439	0.8346	0.2803	0.664	0.7696	1.1494	0.7778	0.5954	0.6038	0.2803	0.4882	0.997	2.0519	1.4172	0.6764	7.4834e-05	0.0004	0.0034	0.0172
1578	scyllo-inositol	Lipid	Inositol Metabolism	32379	GC/MS	100001215	1893.8	318.2	488-59-5	892	C06153	HMDB06088	2.4052	1.53	0.9254	2.0982	3.5421	1.6834	1.7961	2.4686	1.4788	0.7263	0.4319	1.9621	0.3514	0.7719	1.5564	2.6863	1	1.0827	0.8217	0.8204	0.4194	0.336	2.3281	0.2578	0.7617	0.5404	0.2578	0.9538	1.2016	0.7747	2.0561	1.17	0.7865	0.0004	0.0016	0.0871	0.147
442	gamma-glutamylvaline	Peptide	Gamma-glutamyl Amino Acid	32393	LC/MS Pos	100001126	2040	247.2	2746-34-1	7015683	.	HMDB11172	1.2335	1.0646	0.8798	0.9836	1.2722	0.8145	0.9724	1.0566	0.7734	1.6281	1.105	0.8988	0.7171	1.0707	0.9992	1.3667	0.9401	1.0149	1.1064	0.9065	0.4915	0.8079	0.8063	0.7034	1.1358	1.3763	1.005	1.0008	0.7025	1.4084	1.0347	1.0564	0.9404	0.2784	0.1772	0.2186	0.2544
288	3-hydroxy-2-ethylpropionate	Amino Acid	Leucine, Isoleucine and Valine Metabolism	32397	GC/MS	100001170	1269	247.1	4374-62-3	188979	.	HMDB00396	1.2075	0.6913	1.1403	0.7388	0.915	1.5297	0.9732	0.7261	1.2035	1.0113	0.4498	0.9512	0.5216	1.3969	0.703	0.7357	1.5739	1.233	1.2249	0.4725	0.9065	1.1512	0.9887	0.8875	0.7024	1.5841	1.1297	1.6524	1.1934	1.2325	0.9902	1.0004	1.0819	0.6758	0.2889	0.5425	0.4445
230	indolepropionate	Amino Acid	Tryptophan Metabolism	32405	GC/MS	100001083	1925	202.1	830-96-6	3744	.	HMDB02302	2.7836	1.9945	0.3903	0.842	1.3447	1.2345	2.3091	0.9823	3.9468	0.8327	0.9962	0.5536	0.6871	1.1184	1.5048	0.9018	3.0524	1.2207	1.112	2.79	0.3924	0.6226	0.2409	1.1474	1.0038	0.9046	1.1619	0.6473	0.78	0.6263	1.4851	1.4479	0.9379	0.098	0.0879	0.1077	0.1587
1315	butyrylcarnitine (C4)	Lipid	Fatty Acid Metabolism (also BCAA Metabolism)	32412	LC/MS Pos	100001054	2007	232.2	25576-40-3	439829	C02862	HMDB02013	1.1367	1.2309	0.8559	0.9433	0.9308	0.8955	0.9967	1.4475	0.8559	1.0348	0.942	0.9622	1.1652	0.9883	0.8192	1.0033	1.1633	1.4104	1.2682	0.8939	0.7886	1.0836	1.149	1.2106	0.991	1.3889	1.0717	0.879	0.6753	1.5262	1.0547	1.0557	1.0598	0.9456	0.3638	0.9097	0.5598
1113	myristoleate (14:1n5)	Lipid	Long Chain Fatty Acid	32418	LC/MS Neg	100001198	5338	225.3	544-64-9	5281119	C08322	HMDB02000	0.3552	1.115	0.9577	0.7279	1.3465	0.7663	0.5146	0.9545	1.3013	1.195	0.858	0.9539	0.5666	0.5638	1.6631	2.1957	0.5742	0.9832	0.5239	1.5482	1.5245	1.0158	1.0885	0.8483	1.0611	1.911	0.9842	1.1263	2.3786	2.2598	0.8422	1.0344	1.4315	0.0105	0.0172	0.0495	0.105
1318	propionylcarnitine (C3)	Lipid	Fatty Acid Metabolism (also BCAA Metabolism)	32452	LC/MS Pos	100001162	1589	218.2	17298-37-2	107738	C03017	HMDB00824	0.9561	1.0099	1.0707	1.3025	0.8149	0.8526	0.9901	1.431	1.1995	1.115	0.8222	1.5344	1.0663	0.8106	0.6488	0.9469	1.0115	1.1929	0.7889	1.2782	1.0262	0.877	1.2772	0.9453	0.8348	1.138	0.9025	1.3006	0.5225	0.939	1.0535	1.0125	1.0038	0.5922	0.2686	0.9186	0.5613
1102	caproate (6:0)	Lipid	Medium Chain Fatty Acid	32489	LC/MS Neg	926	2766	115.2	142-62-1	8892	C01585	HMDB00535	1.8206	1.6257	0.7412	1.2449	1.692	0.834	1.1085	0.7919	1.9656	1.03	0.8558	1.382	0.6932	1.4128	0.9314	1.0694	1.1391	0.957	0.7888	0.97	0.5825	0.6577	0.8	0.7684	0.7514	1.5416	1.1923	0.8129	1.5451	1.0387	1.2324	1.1114	0.9691	0.1344	0.1096	0.3076	0.3087
1104	caprylate (8:0)	Lipid	Medium Chain Fatty Acid	32492	LC/MS Neg	932	4367	143.2	124-07-2	379	C06423	HMDB00482	1.3712	0.9818	0.328	1.3048	1.8054	1.5379	1.1574	0.7358	1.6778	1.1067	0.7535	1.5093	0.9064	1.384	1.0182	0.5142	0.7693	1.0437	0.6382	1.2458	0.6207	1.0193	0.8944	0.4633	0.5882	0.9666	1.6574	0.8938	1.7223	0.8149	1.1528	1.0292	0.9897	0.5399	0.2608	0.7665	0.5276
1108	10-undecenoate (11:1n1)	Lipid	Medium Chain Fatty Acid	32497	LC/MS Neg	100001197	5086	183.3	1333-28-4	14891	C13910	HMDB33724	1.1248	0.7466	1.093	0.8083	0.8949	0.6434	1.1395	0.8574	1.2468	1.0886	1.237	0.7501	0.8548	0.9257	0.7425	0.5596	0.5289	0.9717	1.2955	1.2201	2.0938	0.9883	1.2081	1.7529	0.8123	1.2322	1.0117	1.321	0.8784	1.6308	0.9135	0.9274	1.2863	0.0207	0.0291	0.0107	0.04
1157	docosapentaenoate (n3 DPA; 22:5n3)	Lipid	Polyunsaturated Fatty Acid (n3 and n6)	32504	LC/MS Neg	100001181	5574	329.4	2234-74-4	6441454	C16513	HMDB06528	1.9418	1.6788	0.8693	1.0772	2.1175	1.0327	0.9673	1.6255	2.744	0.7368	2.2796	0.744	0.3863	0.6636	2.9513	1.0916	0.9499	0.7418	0.8918	1.5636	0.513	0.3993	0.8792	0.3582	1.1151	1.1669	0.4867	0.4308	1.2139	6.3776	1.4138	1.2892	1.3186	0.1743	0.1296	0.5052	0.4214
139	phenol sulfate	Amino Acid	Tyrosine Metabolism	32553	LC/MS Neg	100001510	2150	173.1	937-34-8	74426	C02180	HMDB60015	0.7165	0.5314	1.3858	0.8855	2.0767	0.7547	0.9895	1.567	0.7974	1.8451	0.7984	1.5342	4.8625	0.4245	1.6303	0.5463	0.8983	1.1929	1.0043	1.9736	0.8726	1.5952	0.755	0.444	2.2299	0.9957	1.2543	0.9228	1.4108	1.1105	1.1134	1.4122	1.2331	0.6855	0.291	0.9879	0.582
1974	1-linoleoyl-GPE (18:2)*	Lipid	Lysophospholipid	32635	LC/MS Neg	100001570	5725	476.3		52925130	.	HMDB11507	1.0006	1.6485	0.8327	1.0372	0.4825	1.0857	1.5588	0.9253	0.7387	1.2053	0.4825	0.4825	0.4825	0.9696	1.0019	0.4825	1	0.7756	0.9686	0.4825	7.0857	1.0598	0.5973	1.0811	0.4825	0.4825	1.6344	0.5289	0.6831	0.755	1.0714	0.7809	1.3521	0.6058	0.2708	0.475	0.411
49	pyroglutamine*	Amino Acid	Glutamate Metabolism	32672	LC/MS Pos	100001540	764	129.2	2353-44-8	134508	.		0.6297	0.7735	0.8634	0.7173	1.0129	0.7328	0.9552	1.2964	1.1476	1.0066	1.0226	1.0893	1.3754	1.0144	0.9934	0.6706	1.0815	1.067	1.5717	1.1358	0.707	0.8323	0.704	0.7086	1.2224	0.8719	1.2516	0.8157	0.7656	1.6888	0.8727	1.0946	0.9731	0.4363	0.2326	0.2013	0.2424
1168	adrenate (22:4n6)	Lipid	Polyunsaturated Fatty Acid (n3 and n6)	32980	LC/MS Neg	100001193	5684	331.3	2091-25-0	5497181	C16527	HMDB02226	1.0919	1.4443	0.8037	0.6148	0.8594	0.2743	0.9039	1.2999	1.442	0.6695	1.0891	0.7182	0.2743	3.2479	1.0344	1.404	0.2743	0.4075	1.2651	1	0.5018	3.3618	0.8787	0.7712	1.3021	0.3752	0.7965	0.2743	1.1613	2.0261	0.9115	1.0751	1.1317	0.809	0.3314	0.8228	0.5345
3802	homostachydrine*	Xenobiotics	Food Component/Plant	33009	LC/MS Pos	100001550	1199	158.2	1195-94-4	441447	C08283	HMDB33433	2.0103	1.3052	0.386	0.536	2.1911	2.1409	0.8975	0.9312	0.8176	1.8994	3.2065	0.1511	1.6199	1	0.8981	0.8434	1.6689	0.8536	4.2234	1.2233	0.1045	0.741	0.1937	1.2116	2.1154	0.1045	0.4727	0.2771	1.1179	1.3239	1.2998	1.562	0.8078	0.0964	0.0879	0.0517	0.105
1949	1-arachidonoyl-GPC (20:4n6)*	Lipid	Lysophospholipid	33228	LC/MS Pos	100001551	5554	544.3		.	C05208	HMDB10395	0.6394	1.3951	0.5143	0.6604	0.3396	0.6135	2.2823	0.5176	1.5934	1.405	0.9769	0.6647	1.4817	1.0497	0.8606	0.3094	1.1305	1.0231	0.8632	0.6392	0.6707	1.5578	0.3827	2.14	1.7478	1.1413	1.0989	1.0374	1.2178	0.6807	0.8703	1.0326	1.1195	0.1855	0.1335	0.8261	0.5345
1923	1-palmitoleoyl-GPC (16:1)*	Lipid	Lysophospholipid	33230	LC/MS Pos	100001511	5524	494.3		24779461	.	HMDB10383	0.8167	1.4409	0.935	0.8657	0.7484	1.4485	1.9935	0.6374	1.0756	3.0625	0.8965	0.7507	1.9668	1.7681	0.7232	0.5239	1.0448	0.9546	1.3645	0.9552	0.5493	2.8245	0.4691	2.4083	3.1025	1.3908	1.5914	1.1729	0.8499	0.537	1.1108	1.2847	1.441	0.6125	0.2724	0.867	0.5481
438	gamma-glutamylphenylalanine	Peptide	Gamma-glutamyl Amino Acid	33422	LC/MS Pos	100000491	2846	295.1	7432-24-8	111299	.	HMDB00594	1	1.8589	1.2348	0.8605	1.5059	0.76	0.988	0.6688	1.2904	1.634	1.5456	0.5736	1.0352	0.8067	1.5392	2.0869	0.6977	1.934	2.1424	1.124	1.5832	0.5396	0.8059	0.5396	0.777	0.8862	0.8595	0.7127	0.9134	1.2611	1.1096	1.3896	0.9093	0.2842	0.1797	0.0253	0.0649
303	isobutyrylcarnitine (C4)	Amino Acid	Leucine, Isoleucine and Valine Metabolism	33441	LC/MS Pos	100001055	1941	232.2	25518-49-4	168379	.	HMDB00736	0.9214	0.9836	0.8366	0.8954	0.8636	0.6338	0.8933	1.3184	1.7376	1.0024	0.7747	0.9962	1.0531	1.2375	0.9342	1.3046	1.2168	0.9976	1.0655	0.7343	0.8523	1.5947	1.0312	1.255	0.8786	1.3053	1.1488	1.2677	0.8857	1.1782	0.9183	1.12	1.1029	0.0894	0.0842	0.842	0.5404
3299	pseudouridine	Nucleotide	Pyrimidine Metabolism, Uracil containing	33442	LC/MS Neg	821	1104	243.1	1445-07-4	15047	C02067	HMDB00767	0.922	0.8309	1.0069	0.7943	1.0014	0.8295	0.8687	1.4238	0.9146	1.0759	1.1669	0.9999	1.138	0.9885	1.0309	0.9646	1.114	1.0001	1.0687	0.8906	0.817	1.2567	0.8318	1.122	1.1179	1.0137	0.9404	0.9559	0.8448	1.1346	0.9597	1.042	0.9932	0.526	0.2558	0.3575	0.3414
1118	palmitoleate (16:1n7)	Lipid	Long Chain Fatty Acid	33447	LC/MS Neg	452	5477	253.3	373-49-9	445638	C08362	HMDB03229	1.0079	1.7515	0.8355	0.7369	1.3788	0.8461	0.8642	1.2132	2.1242	0.7786	1.6374	1.8073	0.4755	0.4736	1.8412	3.1058	0.5927	0.7046	0.6625	2.512	1.5782	0.8987	0.9921	0.8198	0.827	2.8704	0.9696	1.1686	3.0105	3.4692	1.0793	1.2912	1.7378	0.172	0.1291	0.1541	0.2013
1067	alpha-ketoglutarate	Energy	TCA Cycle	33453	GC/MS	93	1779	419.1	305-72-6;328-50-7;22202-68-2	51	C00026	HMDB00208	1.1128	1.0988	1.2223	1.1507	1.3316	1.3905	1.0542	1.1015	1.1024	0.4884	1.1139	0.8417	0.5272	0.6179	0.8709	1.2467	0.6049	1.4083	1.2618	1.2024	0.6815	0.9847	0.891	0.764	0.7371	1.0153	0.5691	0.8996	0.8047	0.899	1.1828	0.9167	0.8589	0.0123	0.0195	0.8553	0.5457
1054	erythronate*	Carbohydrate	Aminosugar Metabolism	33477	GC/MS	100001320	1546.9	292.1	88759-55-1	2781043	.	HMDB00613	1.2604	0.9125	0.8269	0.693	0.9355	0.6714	0.9945	1.1541	1.1663	1.067	1.0888	0.6869	1.0055	0.7558	1.0285	1.0909	0.9593	1.3029	1.0834	0.8388	0.2993	1.0149	1.0206	0.6758	1.2371	0.8486	0.942	0.7934	1.0239	1.1669	0.9311	1.0214	0.8965	0.596	0.2686	0.1714	0.218
1139	eicosenoate (20:1)	Lipid	Long Chain Fatty Acid	33587	LC/MS Neg	100001335	5955	309.4		5282768	C16526	HMDB02231	0.908	1.1285	0.6951	0.9621	1.4433	1.2853	0.8067	0.9419	1.5145	1.025	0.725	1.2169	1.1084	1.1976	1.0506	1.1697	0.7051	1.5407	0.9729	1.1196	0.606	0.6183	1.5337	0.6356	0.975	0.445	0.5552	0.5279	1.6198	1.9523	1.0214	1.1115	0.9626	0.3618	0.2058	0.1371	0.1825
875	glucose 1-phosphate	Carbohydrate	Glycolysis, Gluconeogenesis, and Pyruvate Metabolism	33755	GC/MS	1233	1853	217.1	56401-20-8	65533	C00103	HMDB01586	0.9155	1.0227	0.9431	1.0719	0.878	0.7424	0.9131	0.9846	0.9033	0.8295	0.8129	0.782	0.6106	1.0154	1.121	1.1366	0.6232	1.0654	0.7417	1.1686	1.1194	1.2402	1.573	0.9772	0.9402	1.0188	1.1571	1.0188	1.0792	1.4075	0.9339	0.8765	1.1545	0.0167	0.0246	0.0006	0.0064
1341	octanoylcarnitine (C8)	Lipid	Fatty Acid Metabolism(Acyl Carnitine)	33936	LC/MS Pos	100001247	4100	288.3	3671-77-0	123701	C02838	HMDB00791	0.3894	1.4452	0.8196	1.0457	1.0377	0.9491	1	1.3482	0.9719	0.3894	0.3894	0.9122	0.3929	0.3894	0.8552	2.9097	0.7756	0.9824	0.7721	1.0222	1.0187	0.8905	3.1814	1.3184	0.8233	1.1711	1.0433	1.4398	0.6659	1.3967	1.0044	0.8855	1.2701	0.3744	0.2084	0.0337	0.079
281	alpha-hydroxyisovalerate	Amino Acid	Leucine, Isoleucine and Valine Metabolism	33937	GC/MS	100001300	1208	145.1	600-37-3	99823	.	HMDB00407	0.8957	0.9485	0.7354	0.9872	0.7704	1.073	1.4057	0.8089	1.4622	0.5025	0.5831	0.6092	0.5154	0.7541	1.4233	1.62	0.8376	1.7664	0.3994	1.1825	1.1004	0.5923	1.942	1.2255	0.3994	1.015	1.0543	1.518	1	1.7993	0.9531	0.9521	1.1662	0.5097	0.2492	0.1977	0.2401
1343	decanoylcarnitine (C10)	Lipid	Fatty Acid Metabolism(Acyl Carnitine)	33941	LC/MS Pos	100001251	4700	316.3	1492-27-9	10245190	.	HMDB00651	0.633	1.0585	0.7992	0.7266	0.6637	1.0414	1.0189	1.6848	0.6522	0.633	0.633	1.3156	0.633	0.633	1.2221	2.6161	1.3819	1.0055	0.6406	0.9233	1.112	0.8	2.2136	1.9396	0.9945	0.8095	0.8356	0.9293	0.681	1.0938	0.9533	1.0333	1.1211	0.455	0.2382	0.4543	0.3986
862	phenylacetylglycine	Peptide	Acetylated Peptides	33945	LC/MS Neg	100001275	2377	192.1	500-98-1	68144	C05598	HMDB00821	1.1336	0.9619	0.512	0.7294	1.1329	0.9674	0.8635	1.3246	0.6316	1.576	0.9609	1.7557	1.1598	0.9997	1.4397	1.0358	1.4727	1.1791	1.171	0.9069	0.5799	1.2802	0.7014	0.9274	1.0536	1.0078	0.9475	0.7583	0.9528	1.0003	0.9532	1.2165	0.9196	0.8724	0.3432	0.0265	0.0666
1921	1-palmitoyl-GPC (16:0)	Lipid	Lysophospholipid	33955	LC/MS Pos	100001263	5671	496.4	17364-16-8	86554	.	HMDB10382	0.7609	1.3573	0.7082	0.6482	0.3659	0.9254	1.7269	0.8739	1.3497	2.0976	0.9794	0.6819	1.359	1.2745	0.5765	0.2817	1.0206	1.2736	0.9295	0.9704	0.5029	2.8821	0.5086	2.2878	2.4415	1.6434	1.9727	1.4559	1.0327	0.5764	0.9208	1.0749	1.4795	0.1418	0.111	0.2896	0.2989
1930	1-oleoyl-GPC (18:1)	Lipid	Lysophospholipid	33960	LC/MS Pos	100001272	5700	522.4	19420-56-5	16081932	.	HMDB02815	0.6366	1.4912	0.6207	0.5333	0.2741	0.9636	1.4778	0.5973	1.5406	1.8214	0.6125	0.7749	1.5261	1.4026	0.5919	0.2015	1.0364	1.2417	0.8468	0.7783	0.532	2.6773	0.5061	2.5275	2.1342	1.3715	1.2525	1.4596	1.4228	0.5966	0.8243	1.0542	1.3871	0.0892	0.0842	0.3236	0.3221
1928	1-stearoyl-GPC (18:0)	Lipid	Lysophospholipid	33961	LC/MS Pos	100001271	5844	524.4	19420-57-6	497299	.	HMDB10384	0.7977	1.287	0.7147	0.6253	0.4404	1.1774	1.9529	0.7643	1.6645	1.7314	1.0348	0.6004	1.4461	1.6502	0.832	0.294	0.9864	1.3055	1.0136	0.8567	0.4967	2.5617	0.4605	2.2248	2.7365	2.045	1.5705	0.9242	0.9518	0.5957	0.97	1.1417	1.4022	0.3017	0.1804	0.6229	0.4739
1121	10-heptadecenoate (17:1n7)	Lipid	Long Chain Fatty Acid	33971	LC/MS Neg	100001278	5558	267.3	29743-97-3	5312435	.	HMDB60038	0.7573	1.7679	0.8717	0.7088	1.4505	0.7254	1.027	0.9575	2.1528	0.632	1.2347	1.1969	0.4248	0.5361	1.8227	2.1585	0.5452	0.6946	0.8271	1.7237	1.3139	0.6688	2.0067	1.0709	0.9595	1.9611	0.8638	0.973	3.0587	3.0227	1.0332	1.1114	1.6021	0.125	0.1064	0.0714	0.1329
1133	10-nonadecenoate (19:1n9)	Lipid	Long Chain Fatty Acid	33972	LC/MS Neg	100001277	5775	295.4	73033-09-7	5312513	.	HMDB13622	0.8341	1.6594	0.8823	0.7944	1.3121	1.0515	1.1193	0.9826	1.7214	0.8218	0.8224	1.0128	0.8596	0.7134	1.6112	1.5824	0.7834	0.9872	0.8602	1.383	1.1633	0.7237	2.1326	0.7276	1.3891	1.2532	0.7144	0.9562	2.0903	2.3722	1.0795	1.0705	1.355	0.3221	0.188	0.206	0.2459
1164	linolenate [alpha or gamma; (18:3n3 or 6)]	Lipid	Polyunsaturated Fatty Acid (n3 and n6)	34035	LC/MS Neg	100001337	5450	277.3		5280934	C06426	HMDB03073	0.8506	1.8262	0.9092	0.8122	1.7312	1.303	1.2323	1.1273	2.4338	0.4408	1.4526	1.0319	0.4574	0.4841	2.2242	2.329	0.8035	0.618	0.7416	1.7603	0.9808	0.4832	1.0192	0.7217	0.9011	1.2043	0.7032	0.4876	1.6908	2.7673	1.224	1.1834	1.1563	0.5496	0.2608	0.8612	0.547
2012	1-arachidonoyl-GPI (20:4)*	Lipid	Lysophospholipid	34214	LC/MS Neg	100001654	5479	619.4		.	.	HMDB61690	0.8503	0.9051	0.4734	0.7693	1.0704	0.8516	1.2681	0.9571	0.7637	1.679	1.1651	0.6549	2.2175	1.2403	0.9989	0.7102	1.353	2.2239	3.9103	1.1164	0.6182	1.3213	0.59	1.172	1.0011	0.893	0.7668	1.2958	0.725	1.0857	0.8931	1.5379	0.9623	0.7062	0.2962	0.0489	0.105
38	asparagine	Amino Acid	Alanine and Aspartate Metabolism	34283	GC/MS	917	1854	232.2	70-47-3	6267	C00152	HMDB00168	1.6836	1.443	1.1442	1.1778	0.9004	0.979	0.9631	1.1596	1.021	1.1744	0.9381	1.2011	1.5608	1.0502	0.9556	1.0321	1.6243	0.8736	1.3556	0.5684	1.1715	0.8523	0.8348	0.6471	0.9334	0.6824	0.6276	0.9311	0.6161	1.3117	1.1813	1.1624	0.8342	0.0026	0.007	0.0018	0.012
3890	stachydrine	Xenobiotics	Food Component/Plant	34384	LC/MS Pos	100001296	860	144.1	4136-37-2	115244	C10172	HMDB04827	1.3361	1.7683	0.7888	0.6712	1.8745	2.1406	0.9987	1.5673	0.9843	1.4265	2.9972	0.3711	1.5236	0.9154	1.5383	0.8084	1.9096	0.9099	4.0065	0.7318	0.1967	1.0013	0.3287	1.4438	1.1038	0.2308	0.8249	0.5589	0.8198	1.3787	1.3932	1.581	0.7836	0.0246	0.034	0.0139	0.0428
1605	choline phosphate	Lipid	Phospholipid Metabolism	34396	LC/MS Pos	267	695	184.1	72556-74-2	1014	C00588	HMDB01565	2.2676	1.5903	0.6747	1.4219	2.6793	2.8834	1.4878	2.4673	1.3433	1.1241	1.4461	2.0108	0.8065	0.8448	0.8759	1.6635	0.7191	1.152	1.7131	0.5924	0.4164	0.1643	0.7692	0.1275	1.1494	0.4317	0.5166	0.5286	0.4672	0.5906	1.934	1.2454	0.5231	2.6982e-06	3.4112e-05	0.0001	0.0019
254	isovalerylcarnitine (C5)	Amino Acid	Leucine, Isoleucine and Valine Metabolism	34407	LC/MS Pos	100001393	2533	246.2	31023-24-2	6426851	.	HMDB00688	1.1827	0.9101	0.6725	0.9488	0.8307	1.9444	0.7455	1.4393	1.2602	1.3677	0.6663	1.0188	1.4023	1.1525	0.9924	2.2735	0.9596	1.6051	1.6871	0.7432	0.822	1.0076	1.0542	0.7824	0.8669	1.1094	0.7748	1.0083	0.5657	0.9817	1.0843	1.3078	0.8833	0.248	0.1626	0.0084	0.0343
1933	1-linoleoyl-GPC (18:2)	Lipid	Lysophospholipid	34419	LC/MS Pos	100001395	5574	520.4		11988421	C04100	HMDB10386	0.8215	2.3113	0.6627	0.8317	0.448	1.1358	2.9188	0.8494	2.04	2.3997	0.756	0.6184	1.879	1.5812	0.7854	0.1941	1.7277	1.2952	1.9606	0.5852	0.392	1.8068	0.4153	2.9032	2.7166	0.9818	1.0182	0.6755	1.3818	0.487	1.2474	1.3852	1.2149	0.8126	0.3314	0.5519	0.4495
433	gamma-glutamylisoleucine*	Peptide	Gamma-glutamyl Amino Acid	34456	LC/MS Pos	100001485	2644	261.2		14253342	.	HMDB11170	1.0573	0.8925	1.1351	1.3167	1.1138	0.5099	0.8874	0.9326	1.1657	1.5923	1.2059	0.9126	1.0409	0.7396	1.342	1.4185	1.4019	0.9591	1.5508	0.5099	0.5099	0.83	0.7358	0.6893	1.6632	0.8076	0.5604	1.1051	0.6928	0.9043	0.9807	1.2118	0.8189	0.1416	0.111	0.0023	0.0131
1346	laurylcarnitine (C12)	Lipid	Fatty Acid Metabolism(Acyl Carnitine)	34534	LC/MS Pos	100001392	5066	344.3	25518-54-1	10427569	.	HMDB02250	0.6404	0.3512	0.6113	0.3512	0.3512	1.5902	0.4588	1.1702	0.3512	0.5501	0.3512	0.7102	1	1.5828	1.0712	1.2484	1	0.7432	0.6687	0.3512	0.9677	0.8264	1.6492	1.5064	0.3512	1.9346	1.2989	0.3512	0.3512	0.3512	0.6905	0.8434	0.9036	0.4844	0.2475	0.8232	0.5345
420	ophthalmate	Amino Acid	Glutathione Metabolism	34592	LC/MS Pos	100001311	1457	290.1	495-27-2	7018721	.	HMDB05765	1.8657	3.1891	0.8899	1.9687	5.6457	1.9054	1.4439	3.8627	2.0839	1.5255	0.5672	2.2627	0.8714	0.8111	0.7098	2.514	1.0939	2.568	2.5312	0.5491	0.248	0.2761	0.9026	0.3077	1.9843	0.5688	0.871	0.9061	0.7894	0.3014	2.5964	1.5944	0.7004	5.0175e-05	0.0003	0.0021	0.0129
252	isovalerate	Amino Acid	Leucine, Isoleucine and Valine Metabolism	34732	LC/MS Neg	100000708	1623	101.2	503-74-2	10430	C08262	HMDB00718	1.8143	1.2159	0.9192	0.8473	1.2344	0.826	1.144	0.9434	1.3328	1.5671	0.817	1.4755	0.9113	0.9535	1.1046	0.9375	1.1969	1.3452	1	0.5296	1.0001	0.5296	0.5296	1.157	0.9323	0.8861	0.918	0.7245	0.5296	1.0409	1.118	1.1492	0.798	0.0092	0.0159	0.0021	0.0129
860	phenylacetylglutamine	Peptide	Acetylated Peptides	35126	LC/MS Pos	100001417	2868	265.2	28047-15-6	92258	C04148	HMDB06344	0.8261	1.2641	0.314	0.6985	1.0859	1.0521	0.8804	1.3127	0.314	1.6455	1.6717	2.0886	1.184	0.9611	0.844	0.4168	2.3311	1.0141	1.6912	1.2184	0.314	0.8254	0.314	0.314	0.6056	0.9947	1.0053	0.8158	0.6823	0.8789	0.9292	1.2875	0.7244	0.2885	0.1804	0.0343	0.0792
369	pro-hydroxy-pro	Amino Acid	Urea cycle; Arginine and Proline Metabolism	35127	LC/MS Pos	100001167	960	229.2	18684-24-7	11673055	.	HMDB06695	1.6739	0.7535	1.1752	1.0239	1.5884	0.75	1.0834	1.987	0.6128	1.1141	1.2532	1.2386	0.7776	1.0827	1.5599	1.146	0.7251	0.7923	0.5042	1.0529	0.9073	1.3427	0.984	0.971	1.0137	0.9863	0.8084	0.9163	0.9554	0.7618	1.2544	0.9824	0.9727	0.1405	0.111	0.7974	0.5307
3329	N4-acetylcytidine	Nucleotide	Pyrimidine Metabolism, Cytidine containing	35130	LC/MS Pos	100001413	2030	286.1	3768-18-1	107461	.	HMDB05923	1.285	0.7506	1.2249	0.7506	0.8845	0.7584	0.7506	1.0773	0.9477	0.7506	1.1658	1.8652	1	0.9485	1.4098	0.8654	1.1498	0.9671	0.7506	0.7506	0.9336	1.029	0.7506	1.172	0.7506	0.9022	0.9865	1.1496	0.8232	1.168	0.9353	1.0746	0.9469	0.8346	0.3341	0.2914	0.2989
3273	N2,N2-dimethylguanosine	Nucleotide	Purine Metabolism, Guanine containing	35137	LC/MS Pos	100001412	2157	312.1	2140-67-2	92919	.	HMDB04824	0.775	0.7144	0.6379	1.1074	0.9172	0.6379	0.6379	0.9828	0.8911	1.0643	1.2812	1.0311	0.992	0.7376	1.2386	0.6379	0.6731	1.2771	1.272	1.2176	0.6379	1.4613	0.7537	1.1711	0.6379	0.6379	1.3301	0.6379	1	0.8976	0.8013	1.0087	0.9439	0.3003	0.1804	0.4787	0.4116
410	cysteine-glutathione disulfide	Amino Acid	Glutathione Metabolism	35159	LC/MS Pos	100001437	821	427.1	13081-14-6	4247235	.	HMDB00656	1.9265	1.9024	0.5311	1.2953	3.0566	2.2848	2.1953	2.781	0.9331	1.2838	1.3849	0.7708	1.2136	0.6553	1.0669	1.5979	0.5093	1.3334	3.6424	0.7254	0.154	0.1349	0.8695	0.114	1.5766	0.2013	0.3888	0.4221	0.3134	0.6182	1.9966	1.3083	0.5017	2.0642e-05	0.0002	0.0004	0.0049
1173	mead acid (20:3n9)	Lipid	Polyunsaturated Fatty Acid (n3 and n6)	35174	LC/MS Neg	100001472	5642	305.4	20590-32-3	5312531	.	HMDB10378	2.5686	1.6354	0.5043	1.2896	2.5731	1.9921	0.7697	2.2742	1.6914	0.4197	2.3826	1.9613	0.633	0.6821	1.2303	1.6194	0.3033	0.674	0.5558	3.5771	0.7376	0.48	0.3972	0.1367	0.4084	1.5533	0.4157	0.5203	1.5	4.0971	1.7009	1.1048	1.2567	0.0926	0.0863	0.6553	0.4878
1981	1-arachidonoyl-GPE (20:4n6)*	Lipid	Lysophospholipid	35186	LC/MS Neg	100001571	5731	500.3		42607465	.	HMDB11517	1.6409	1.1795	0.9612	0.969	1.1046	1.5135	1.6395	1.0613	0.8387	0.849	1.0773	0.8481	1.1261	0.9847	1.0578	0.9991	0.8018	1	1.3996	0.7205	0.6314	1.0637	1.0325	1.105	0.7323	0.9834	0.6314	0.8542	0.7333	1.4967	1.2587	0.9984	0.9077	0.0032	0.008	0.2316	0.2628
1922	2-palmitoyl-GPC (16:0)*	Lipid	Lysophospholipid	35253	LC/MS Pos	100001562	5604	496.3		15061532	.	HMDB61702	0.7934	1.4106	0.6794	0.781	0.5315	0.994	1.9414	0.7888	1.6034	2.1706	0.9505	0.9937	1.4088	1.1626	0.7425	0.309	0.6646	1.0613	1.4108	1.1146	0.6041	2.5043	0.6263	3.4421	3.0469	1.006	2.6459	1.2988	0.8969	0.8099	0.99	1.1343	1.636	0.1331	0.1096	0.235	0.2645
1929	2-stearoyl-GPC (18:0)*	Lipid	Lysophospholipid	35255	LC/MS Pos	100001555	5780	524.4		10208382	.		0.6634	1.3341	0.5209	0.7332	0.3696	0.8506	1.2905	0.6304	1.8319	1.8121	0.9671	0.5637	1.5199	1.4213	0.6325	0.2297	1.1157	1.0862	1.0761	0.739	0.3965	2.0222	0.4059	1.9834	2.5062	1.8594	1.7431	1.0002	0.9998	0.3907	0.7991	1.1142	1.277	0.2389	0.159	0.8059	0.5307
3501	catechol sulfate	Xenobiotics	Benzoate Metabolism	35320	LC/MS Neg	100001605	1928	188.9	4918-96-1	3083879	.	HMDB59724	1.23	1.3472	0.9219	1.2758	1.1852	0.9494	1.1919	1.4577	1.2025	1.4643	1.0931	1.6818	1.2493	0.9942	0.846	0.4205	1.3269	0.8776	1.0407	0.7576	0.7761	1.0058	0.4779	0.8307	0.8256	0.7899	1.0417	0.8713	0.6533	0.6557	1.1949	1.1088	0.7896	0.0024	0.0067	0.0137	0.0428
283	2-methylbutyrylcarnitine (C5)	Amino Acid	Leucine, Isoleucine and Valine Metabolism	35431	LC/MS Pos	100001509	2439	246.1	31023-25-3	6426901	.	HMDB00378	0.8892	0.9949	1.1508	0.9146	0.8285	1.0716	1.2461	1.1928	1.6087	0.8243	0.6923	0.6568	1.0051	1.2081	1.0178	0.9516	1.3858	1.3283	0.7739	0.6706	1.1098	0.9414	0.8242	1.2514	1.4761	1.0997	0.9452	0.9333	0.5656	1.0848	1.0361	1.0412	0.9911	0.5772	0.2686	0.7017	0.5034
262	beta-hydroxyisovaleroylcarnitine	Amino Acid	Leucine, Isoleucine and Valine Metabolism	35433	LC/MS Pos	100001594	1683	262.1	99159-87-2	.	.		1.0004	1.0955	0.971	0.7878	0.8644	0.8217	1.1539	1.2666	0.99	0.9013	0.8873	1.0512	1.3064	1.0665	0.9824	0.9996	0.8966	1.228	0.6035	1.1717	0.6269	0.4995	1.0958	1.5463	0.9502	1.4153	1.1126	1.156	0.4582	1.6512	0.9952	0.9921	1.0622	0.9923	0.3721	0.9602	0.5755
1327	hexanoylglycine	Lipid	Fatty Acid Metabolism(Acyl Glycine)	35436	LC/MS Pos	100001527	3614	174.1	24003-67-6	99463	.	HMDB00701	0.4884	0.4884	0.4884	1.0782	0.6406	0.4884	0.6606	0.9466	0.4884	0.4884	0.4884	0.4884	0.4884	0.4884	0.8636	1.8396	0.4884	0.8477	1.0896	0.5575	1.6984	2.3765	1.0534	1.5162	0.6089	1.6394	1.4948	0.4884	0.6796	0.4884	0.66	0.7327	1.1456	0.0524	0.0565	0.0551	0.1074
99	glutarylcarnitine (C5-DC)	Amino Acid	Lysine Metabolism	35439	LC/MS Pos	100001593	1565	276.1	102636-82-8	71464488	.	HMDB13130	1.1392	0.8621	1.0389	0.8905	1.09	0.7811	0.9204	0.9579	1.2314	0.9179	0.6097	1.071	1	0.6679	1.1801	1.0868	1.4019	1.3063	0.8585	1.0133	0.6421	0.8764	1.1509	1.3723	0.7402	0.6986	0.6097	1.091	0.9357	1.1274	0.96	1.0301	0.9325	0.6303	0.2748	0.3278	0.3221
1972	1-oleoyl-GPE (18:1)	Lipid	Lysophospholipid	35628	LC/MS Neg	100001569	5928	478.3	89576-29-4	9547071	.	HMDB11506	1.0123	1.2522	0.7984	1.1864	1.1277	1.2508	1.4052	0.9581	1.029	1.41	0.6923	1.1738	0.7564	1.3092	0.8372	0.8831	0.9877	1.3112	1.3176	0.8665	0.8723	1.2932	0.9364	1.3433	0.875	0.8743	0.9201	1.4315	0.9828	0.9421	1.1239	1.0643	1.0307	0.3657	0.2061	0.8032	0.5307
1965	1-palmitoyl-GPE (16:0)	Lipid	Lysophospholipid	35631	LC/MS Neg	100001567	5940	452.3	53862-35-4	9547069	.	HMDB11503	1.1714	1.0386	0.7937	1.0206	1.0917	0.8542	1.0664	0.9259	0.9911	1.2632	1.032	0.9071	0.8941	1.0927	1.0222	1.1416	0.9062	1.0089	1.1887	0.9011	0.6402	0.8342	0.6402	1.0232	0.7057	0.6402	0.6402	0.9873	0.6402	0.9442	0.9953	1.0407	0.7815	0.0016	0.0048	0.0001	0.0019
1409	2-hydroxypalmitate	Lipid	Fatty Acid, Monohydroxy	35675	LC/MS Neg	100001579	5508	271.3	764-67-0	92836	.	HMDB31057	0.7471	0.8165	0.868	0.6832	0.8518	0.7551	1.0156	0.9256	0.9844	0.6865	1.2737	1.3235	0.9749	1.2377	1.3905	1.0877	0.857	1.2427	2.0996	1.4034	0.9432	1.2377	1.1083	1.5041	0.8897	0.9171	0.9799	1.0658	1.3051	2.2438	0.8328	1.1962	1.2362	0.0044	0.0092	0.7487	0.5276
1264	hexadecanedioate	Lipid	Fatty Acid, Dicarboxylate	35678	LC/MS Neg	100001614	4650	285.2	505-54-4	10459	C19615	HMDB00672	0.5958	3.6001	0.7262	0.7528	0.9507	1.2706	0.9884	0.8607	0.6584	0.7578	0.8316	0.5534	0.7044	0.6485	2.3999	2.6426	1.4637	0.8337	1.5457	1.0116	1.749	0.9414	2.018	2.595	1.6869	0.6634	1.5894	1.8397	1.9945	1.2578	1.2182	1.1854	1.577	0.1294	0.108	0.0974	0.1506
1166	dihomo-linolenate (20:3n3 or n6)	Lipid	Polyunsaturated Fatty Acid (n3 and n6)	35718	LC/MS Neg	100001739	5600	305.4	17046-59-2	5280581	C03242	HMDB02925	2.1716	1.9207	0.8343	0.9482	2.9957	1.3742	1.1357	1.3614	2.6263	0.629	3.1347	1.0518	0.5127	0.6237	2.0345	2.2441	0.6035	0.7671	0.8241	2.4801	0.4513	0.3769	0.5995	0.3709	0.5193	1.8067	0.397	0.4327	1.2692	4.5172	1.5927	1.3683	1.2019	0.0789	0.0767	0.2955	0.2997
918	threitol	Carbohydrate	Pentose Metabolism	35854	GC/MS	100001419	1513	217.1	2418-52-2	169019	C16884	HMDB04136	0.7962	0.9987	0.8186	0.7149	0.8049	0.8931	0.9131	1.3111	1.1917	1.099	0.9278	0.9335	0.9127	0.8699	1.1972	1.0013	1.2541	1.0884	1.2622	0.9418	0.773	1.391	1.4024	1.2106	1.2977	1.0672	0.9337	1.0853	0.8262	1.1724	0.9063	1.0671	1.1001	0.027	0.0362	0.7845	0.5301
3516	4-ethylphenylsulfate	Xenobiotics	Benzoate Metabolism	36099	LC/MS Neg	100001756	3570	201.1	123-07-9	.	C13637		1.7112	1.3318	0.6367	1.1748	2.8957	1.6361	1.3819	1.7727	1.0128	0.8363	0.8899	1.0523	1.1898	1.0568	0.6521	0.5538	1.7861	1.0688	0.9872	2.2849	1.053	0.7612	0.4655	0.8983	0.7371	0.4457	0.7321	0.3415	0.3209	0.4443	1.5676	1.0078	0.7713	0.0007	0.0026	0.0512	0.105
3538	p-cresol sulfate	Xenobiotics	Benzoate Metabolism	36103	LC/MS Neg	100001315	2896	187.1	3233-57-7	4615423	.	HMDB11635	1.0675	1.2121	0.5464	0.8352	1.1514	0.8939	1.0417	1.1934	0.8133	1.2988	0.8593	1.6465	1.2676	1.0681	1.287	0.7018	1.7538	0.9611	1.2476	0.978	0.7637	1.2528	0.5307	0.8437	0.9375	0.9192	1.0433	0.9357	0.9227	1.022	0.9927	1.1732	0.9227	0.5915	0.2686	0.0531	0.105
2006	1-oleoyl-GPI (18:1)*	Lipid	Lysophospholipid	36602	LC/MS Neg	100001777	5577	597.4		.	.		0.9725	0.5251	0.5251	0.5251	1.0666	0.9824	1.1133	1.1135	0.8483	1.9792	0.8607	1.2539	1.7173	2.0043	1.0472	0.6024	0.7564	1.2099	2.3217	1.0176	0.665	1.1485	0.824	1.3703	0.6347	0.9223	0.7707	1.4404	0.7712	0.783	0.853	1.3274	0.9407	0.5073	0.2492	0.0768	0.1381
429	gamma-glutamylglutamate	Peptide	Gamma-glutamyl Amino Acid	36738	LC/MS Pos	331	1036	277.1	1116-22-9	92865	C05282	HMDB11737	0.4838	1.2237	1.3002	0.4838	0.7671	0.9794	0.4838	0.4838	0.4838	0.4838	0.8837	0.4838	0.4838	0.4838	0.4838	1.5456	0.8416	1.0336	1.0206	0.4838	0.4838	0.6186	0.4838	0.4838	0.4838	0.4838	0.4838	0.4838	0.4838	1.0823	0.7757	0.748	0.5505	0.1076	0.0952	0.1264	0.1792
1385	deoxycarnitine	Lipid	Carnitine Metabolism	36747	LC/MS Pos	100001662	759	146.1	6249-56-5	134	C01181	HMDB01161	1.0046	0.7364	0.9954	0.9078	1.122	1.0308	0.8156	0.9366	0.695	1.6098	1.1802	0.9363	1.3257	1.0183	1.0053	0.7893	1.0271	0.7585	1.1275	1.2169	0.7971	0.6665	0.8366	1.2282	1.0525	0.8865	0.8593	1.1407	0.9192	1.0845	0.9436	1.043	0.9717	0.8322	0.3341	0.5006	0.42
1265	octadecanedioate	Lipid	Fatty Acid, Dicarboxylate	36754	LC/MS Neg	100001615	5033	313.3	871-70-5	70095	.	HMDB00782	0.7152	1.2965	0.5475	1.0131	0.834	1.0565	1.0353	0.9869	0.9807	0.6928	0.8727	0.885	0.8013	0.7373	1.3809	2.0919	1.2707	0.7532	1.3891	0.822	1.6437	0.7939	1.8209	2.6598	1.4475	0.7505	1.2797	1.8148	0.9815	1.3625	0.9356	1.0778	1.3979	0.0382	0.0464	0.1151	0.1678
2411	7-alpha-hydroxy-3-oxo-4-cholestenoate (7-Hoca)	Lipid	Sterol	36776	LC/MS Neg	100001609	5268	429.4	115538-85-7	3081085	C17337	HMDB12458	1.1099	0.9599	0.9108	0.9587	1.5577	1.2306	0.8069	1.1471	1.4388	0.7595	1.9474	1.849	0.6831	0.7472	1.6056	0.9031	1.1216	0.7441	0.7754	2.6876	0.9088	0.8291	1.0062	1.0642	0.9026	1.6921	0.9847	0.9938	1.0866	5.7262	1.0852	1.1432	1.6256	0.323	0.188	0.2712	0.2867
359	dimethylarginine (SDMA + ADMA)	Amino Acid	Urea cycle; Arginine and Proline Metabolism	36808	LC/MS Pos	100001810	812	203.2	102783-24-4	123831	C03626	HMDB01539	1.0808	0.954	1.1345	0.838	0.8762	0.6596	1.2353	1.1861	0.9061	1.0058	1.1933	0.8721	1.06	1.0586	0.928	1.1275	1.1837	0.9818	1.021	0.8638	0.9652	0.8691	0.817	0.9942	1.1526	1.042	0.788	1.2366	0.624	1.1587	0.9956	1.0307	0.9556	0.6268	0.2746	0.2461	0.2726
2612	taurolithocholate 3-sulfate	Lipid	Secondary Bile Acid Metabolism	36850	LC/MS Neg	100001658	5002	280.8	64936-83-0	440071	C03642	HMDB02580	0.4599	0.4599	0.8265	0.4599	0.4599	0.4599	0.4599	1.0572	1	0.4599	1.338	1.3199	0.4599	1.4853	0.4599	1.0147	0.4599	0.9067	0.9237	0.4599	1.3727	0.5779	0.7341	0.6899	0.4599	0.4599	0.4599	0.9239	1.2878	2.6044	0.5804	0.8935	0.9119	0.1457	0.1131	0.7995	0.5307
1069	succinylcarnitine (C4-DC)	Energy	TCA Cycle	37058	LC/MS Pos	100001948	1401	262.1	256928-74-2	71464481	.	HMDB61717	1.2893	0.8806	1.1292	0.9954	1.0644	0.8043	1.1452	1.5992	1.1949	0.6616	1.0672	0.9909	0.8991	0.9002	1.1918	0.859	1.0046	0.9186	0.7941	1.1965	1.1371	0.8124	1.6377	0.8044	1.2638	0.967	1.3129	0.9308	0.8509	1.27	1.1135	0.9529	1.1076	0.9261	0.3595	0.1268	0.1792
427	gamma-glutamylalanine	Peptide	Gamma-glutamyl Amino Acid	37063	LC/MS Pos	100001843	1108	219	5875-41-2	440103	.	HMDB29142	1.1959	0.9797	0.9362	1.0087	1.0879	1.3017	2.0246	1.223	0.2766	0.8033	1.3117	0.4211	1.0164	0.8509	0.8315	1.5177	0.8084	1.6425	1.7845	1.0369	0.2766	0.6116	1.155	0.5879	1.1078	0.2766	0.3384	0.8745	0.5128	0.9913	1.2197	1.024	0.7063	0.01	0.0167	0.0944	0.1502
205	tryptophan betaine	Amino Acid	Tryptophan Metabolism	37097	LC/MS Pos	100001743	2464	247.1	20671-76-5	442106	C09213	HMDB61115	0.6365	1.3755	0.884	0.9108	0.9065	0.8674	0.9271	0.7937	1.1443	0.7051	1.0011	0.4006	1.3742	0.7616	1.1563	1.0075	1.3387	1.8053	1.2529	1.8296	0.9956	0.9989	1.3679	1.7508	0.8006	1.1459	1.129	0.8397	0.5911	1.366	0.9127	1.0861	1.165	0.1874	0.1337	0.5604	0.4511
372	N-methylproline	Amino Acid	Urea cycle; Arginine and Proline Metabolism	37431	LC/MS Pos	100001956	833	130.1	475-11-6	557	.		0.6567	1.5169	0.7909	1.0135	1.3795	1.4376	1.3427	1.5027	1.2866	1.2187	0.9714	0.2354	0.9368	0.5672	1.5028	0.8404	0.9905	1.2437	1.3978	0.546	0.2354	1	0.5567	1.3139	0.4544	0.5598	1.1063	0.27	0.4802	1.5071	1.2051	1.0174	0.73	0.0154	0.0231	0.083	0.1436
3776	ergothioneine	Xenobiotics	Food Component/Plant	37459	LC/MS Pos	100002154	847	230.2	58511-63-0	3032311	C05570	HMDB03045	1.6002	1.4314	0.6017	1.5746	1.124	1.1783	0.8551	1.9428	0.9986	1.3418	0.7365	1.3469	1.283	1.5535	0.7708	1.4735	0.7816	1.1384	1.0014	0.9358	1.023	0.8528	0.4777	0.2785	0.4954	0.6783	0.9087	0.452	0.8342	1.1008	1.2885	1.1296	0.7307	0.0019	0.0056	0.0048	0.0229
1169	docosapentaenoate (n6 DPA; 22:5n6)	Lipid	Polyunsaturated Fatty Acid (n3 and n6)	37478	LC/MS Neg	100001580	5625	329.4	25182-74-5	6441454	C16513	HMDB01976	1.7687	1.8132	0.4469	0.8436	2.363	0.9983	1.3172	2.0786	1.0537	0.7807	2.8993	0.8223	0.5408	0.6111	4.5404	1.4195	0.8164	1.0017	1.2471	2.5687	0.6283	0.3708	0.7571	0.3481	1.655	1.356	0.2142	0.7643	0.8408	4.803	1.4537	1.4303	1.3006	0.267	0.1727	0.4095	0.3755
2271	palmitoyl sphingomyelin (d18:1/16:0)	Lipid	Sphingolipid Metabolism	37506	GC/MS	100002107	2524	311.3	6254-89-3	9939941	.		0.8215	1.12	0.7053	0.8688	0.8568	1.1618	1.1819	1.1048	0.9961	1.0039	1.2713	1.207	0.7463	0.8267	0.8145	0.8282	0.9722	1.1374	1.6647	0.8597	0.6055	1.1584	0.7799	1.1715	1.3365	0.9954	0.8654	1.3572	1.6248	1.4835	0.9776	1.0426	1.1125	0.3825	0.209	0.6386	0.4805
1434	13-HODE + 9-HODE	Lipid	Fatty Acid, Monohydroxy	37752	LC/MS Neg	100002196	5270	295.2		43013	.		0.6717	1.6272	1.5488	1.5003	1.4643	3.3838	1.1368	1.1812	0.759	0.5088	1.0221	0.6114	0.7418	0.9547	2.2677	1.2949	0.7601	0.9779	1.0299	1.2207	0.7233	0.1812	1.5171	0.9069	0.8759	0.627	0.9306	0.5208	1.0506	1.243	1.5643	0.9935	0.8907	0.015	0.0229	0.4854	0.4131
2588	chenodeoxycholate	Lipid	Primary Bile Acid Metabolism	37789	LC/MS Neg	1123	5250	391.4	474-24-9;474-25-9	10133	C02528	HMDB00518	0.9511	0.4872	2.306	2.8263	1.3053	0.8565	1.7107	1.9801	2.8352	0.7837	0.85	1.3365	0.7224	1.2534	0.5906	0.3716	1.567	0.4337	1.0393	0.9607	1.3068	0.5554	0.408	2.1193	0.3851	0.9327	1.0874	2.9612	1.1957	0.5424	1.5529	1.0712	1.1323	0.1964	0.1379	0.9328	0.5652
4403	1,2-propanediol	Xenobiotics	Chemical	38002	GC/MS	100001176	1041	117	57-55-6	1030	C00583	HMDB01881	3.8873	6.5107	3.4316	4.0287	3.9985	1.8935	8.6808	7.4369	0.1108	0.8216	0.1108	0.1108	0.4967	0.1108	1.9821	0.1108	0.6005	0.8999	0.6004	5.246	1.6948	0.9213	0.2226	1.0787	0.8288	0.1108	0.1765	0.6684	0.1309	0.1108	4.9835	0.5414	1.0172	9.4564e-05	0.0005	0.3966	0.3662
920	arabitol	Carbohydrate	Pentose Metabolism	38075	GC/MS	100000012	1687.5	307.1	7643-75-6	94154	C01904	HMDB00568	0.2778	0.8129	1	0.9756	1.0638	0.9123	1.6696	1.5435	1.2744	1.4936	0.6316	1.2081	1.546	1.0408	0.2778	0.9022	0.3989	0.9384	0.8242	0.9455	0.9478	1.2954	1.239	1.4578	0.782	1.358	0.8264	1.5898	0.9026	1.9878	1.0319	0.9578	1.212	0.3102	0.1842	0.137	0.1825
3803	hydroquinone beta-D-glucopyranoside	Xenobiotics	Food Component/Plant	38160	LC/MS Neg	100002220	1557	271.2	497-76-7	346	C06186	HMDB29943	1.7131	0.6965	0.8517	1.3016	0.9564	0.8267	0.6965	1.1305	1.2985	0.6965	1.1197	0.6965	1	0.9798	0.8865	0.6965	2.0557	0.6965	0.6965	0.6965	1.269	0.8424	0.7891	1.0901	0.8962	0.6965	0.7723	1.0807	0.6965	1.1865	1.0216	0.9839	0.9105	0.5086	0.2492	0.7589	0.5276
1549	palmitoyl ethanolamide	Lipid	Endocannabinoid	38165	LC/MS Neg	1489	6416	298.4	544-31-0	4671	C16512	HMDB02100	0.7104	1.339	0.9241	0.7104	0.7104	1.0242	0.8849	1.035	0.7104	1	0.7104	0.7104	0.8646	0.7104	1.0334	1.2178	1.237	0.9001	0.7934	0.7104	0.8116	0.9314	1.5607	0.7104	1.5273	0.7104	0.7104	0.8091	2.0798	0.7104	0.9173	0.8989	1.0247	0.6932	0.2921	0.5672	0.4539
1225	13-methylmyristate	Lipid	Fatty Acid, Branched	38293	LC/MS Neg	100002344	5498	241.3	2485-71-4	151014	.		0.7306	1.7345	1.072	0.69	1.1391	0.9006	1.0196	0.8723	1.1199	1.257	0.8742	0.8737	0.7507	0.4165	1.4078	1.8527	0.6637	1.1486	0.7912	0.8838	0.9804	0.9098	1.3103	0.789	1.2194	1.3369	0.6498	1.2393	2.0709	1.6075	1.0199	1.0142	1.1816	0.4173	0.2238	0.2591	0.2781
1231	17-methylstearate	Lipid	Fatty Acid, Branched	38296	LC/MS Neg	100002356	5987	297.4	2724-59-6	3083779	.	HMDB37397	0.48	1.3711	1.4946	0.802	0.7903	0.887	1.4776	0.9856	2.7704	0.4414	0.5476	0.8414	0.7336	0.9129	1.6931	1.4251	1.3912	0.9711	1.0144	0.4955	1.5654	0.7736	2.4101	1.2444	1.4615	0.9747	0.914	1.1831	2.9596	1.9231	1.0361	1.1584	1.4459	0.2319	0.1555	0.2782	0.2918
3745	cinnamoylglycine	Xenobiotics	Food Component/Plant	38637	LC/MS Neg	100002253	3139	204.1	16534-24-0	709625	.	HMDB11621	0.3715	1.314	0.9452	0.7871	0.9908	0.7968	1.6819	0.953	0.8374	1.1341	0.5874	1.4978	0.877	0.7014	1.8157	0.5822	1.1748	1.302	0.5715	1.0092	2.2774	2.7256	1.0373	1.7071	1.5133	3.5492	1.7399	0.7666	0.7735	0.7418	0.98	1.0074	1.6219	0.0517	0.0565	0.048	0.105
1228	15-methylpalmitate	Lipid	Fatty Acid, Branched	38768	LC/MS Neg	100002945	5698	269.4		17903417	.		0.6844	1.8068	1.3407	0.7702	1.2604	0.9495	1.4112	1.1095	2.2241	0.5258	0.8992	1.1304	0.4399	0.5473	2.1157	2.275	0.7574	0.8809	0.8489	1.3432	0.9699	0.6936	1.88	0.9272	1.0301	1.4559	0.7862	0.9301	2.821	2.8689	1.1666	1.1495	1.4278	0.5737	0.2686	0.2237	0.2581
2134	1-(1-enyl-palmitoyl)-GPE (P-16:0)*	Lipid	Lysoplasmalogen	39270	LC/MS Neg	100003000	6153	436.4		.	.		0.8422	0.8422	0.8422	0.8422	0.9305	0.8422	0.8422	0.8422	0.8422	0.8422	0.8422	0.8422	0.8422	0.8422	1.0695	0.8422	0.8422	0.8422	0.8422	0.8422	0.8422	0.8422	0.8422	0.8422	0.8422	0.8422	0.8422	0.8422	0.8422	1.3999	0.8532	0.8629	0.8929	0.4936	0.2492	0.5877	0.4603
3344	thymidine	Nucleotide	Pyrimidine Metabolism, Thymine containing	39539	LC/MS Neg	872	1935	284.8	50-89-5	5789	C00214	HMDB00273	1.309	1.0201	0.9503	1.0392	0.9169	0.7334	0.9139	1.1426	1.2199	1.28	1.62	1.0055	0.7851	0.8237	1.3557	0.9482	1.1105	0.9201	1.0595	0.7424	1.0579	0.695	0.7293	0.6827	1.0485	0.6303	0.9945	0.8685	1.0422	2.086	1.0032	1.1026	0.9616	0.4672	0.2432	0.1284	0.1796
3437	heme	Cofactors and Vitamins	Hemoglobin and Porphyrin Metabolism	41754	LC/MS Pos	100001386	5057	616.2	14875-96-8	26945	C00032	HMDB03178	0.1992	0.1992	0.1992	12.0632	5.6143	9.09	3.0973	7.9268	1	0.3249	0.1992	0.1992	0.1992	2.3424	0.1992	0.1992	0.455	0.5211	1.0168	0.3007	0.1992	0.1992	0.1992	0.1992	0.701	0.1992	0.8033	0.1992	0.1992	0.1992	4.7987	0.6051	0.309	0.0011	0.0036	0.3636	0.3448
3506	4-methylcatechol sulfate	Xenobiotics	Benzoate Metabolism	42493	LC/MS Neg	100004111	2666.4	203		.	.		1.4075	1.4676	0.728	1.6163	1.4231	1.3681	1.4536	1.0605	1.1422	2.1012	1.2634	4.1823	1.0762	0.956	0.8369	0.7018	2.1223	0.7968	1.3993	0.7909	0.7657	0.8085	0.5807	0.851	0.7834	0.6702	1.044	0.7813	0.4656	0.6625	1.3156	1.5071	0.7458	0.0031	0.008	0.0011	0.0087
363	N-delta-acetylornithine*	Amino Acid	Urea cycle; Arginine and Proline Metabolism	43249	LC/MS Pos	100004523	836.2	175.1		9920500	.		1.2035	1.5272	1.0021	1.0925	1.0411	0.7739	1.1223	1.1124	0.7644	1.1458	1.4012	0.7458	2.4277	1.0194	0.7206	0.7677	0.6529	0.8628	1.4615	0.7799	0.6387	0.9822	0.3057	0.6972	0.9979	0.7958	1.021	1.1835	0.7057	1.291	1.1094	1.0882	0.8544	0.0745	0.0732	0.1563	0.2023
3550	3-hydroxy-3-phenylpropionate	Xenobiotics	Benzoate Metabolism	43497	GC/MS	100002482	1592.8	179.1	2768-42-5	92959	.		0.567	1.3982	0.7556	0.9101	0.9453	0.618	1.4724	1.0267	0.9409	1.2089	0.8431	1.0096	0.3425	0.7516	1.7439	0.4414	2.806	1.066	1.2221	0.9458	2.9882	2.2661	0.9848	1.1655	0.6041	1.2477	1.9156	0.9904	0.6093	1.6719	0.9617	1.1251	1.399	0.2002	0.1384	0.2581	0.2781
1935	1-linolenoyl-GPC (18:3)*	Lipid	Lysophospholipid	44562	LC/MS Pos	100005350	5527.9	518.4		.	.	HMDB10388	0.5346	1.6224	0.5601	0.8736	0.5225	2.8966	1.6933	0.6577	1.6395	1.1403	0.5435	1	2.8822	0.9996	0.7357	0.4685	1.8372	0.7863	1.3484	0.6712	1.1411	1.2289	1.0579	1.782	2.8059	0.5615	1.6112	0.6661	0.6388	0.4685	1.1701	1.2165	1.1485	0.9055	0.353	0.7745	0.5283
4414	myristoyl sulfate	Xenobiotics	Chemical	44883	LC/MS Neg	100004570	5465.2	293.2	1191-50-0	5248	.		0.8134	1.2919	1.1149	1.2253	1.6747	1.539	1.2444	1.1881	0.9891	1	1.3306	2.0167	0.5975	0.609	1.4084	0.6777	1.4283	0.711	0.7668	0.612	0.4723	1.1215	0.9861	0.8652	0.4723	0.677	1.6876	0.6075	0.7227	1.0985	1.2615	1.0487	0.8475	0.0123	0.0195	0.1873	0.2298
174	p-cresol-glucuronide*	Amino Acid	Tyrosine Metabolism	48844	LC/MS Pos	100006191	3331	302	17680-99-8	154035	.	HMDB11686	0.6686	1.4218	0.8963	0.735	0.9355	0.7189	0.8451	1.6594	0.356	1.4739	0.4059	0.7896	1.2296	2.5526	1.0973	0.8935	1.3057	1.7389	1.6679	0.845	1.4021	1.4156	1.2809	1.1261	0.9441	1.0744	0.9329	0.9507	1.0084	0.9916	0.9851	1.2283	1.0883	0.4866	0.2475	0.9576	0.5755
[truncated: 12 more columns]
