# Supplementary material for: Metabolic Effects of FecB Gene on Follicular Fluid and Ovarian Vein Serum in Sheep (Ovis aries)
Source: Int J Mol Sci. 2018 Feb 11;19(2):539. doi: 10.3390/ijms19020539 (PMC5855761; doi:10.3390/ijms19020539)
Supplement: Supplementary file 1 [file ijms-19-00539-s001.zip › ijms-268234-Supplementary/Table S2-Metabolites Data for OVS.xlsx]

## Sheet: Explanation
	OrigScale		Values are normalized in terms of raw area counts.
			For a single day run, this is equivalent to the raw data.
	ScaledImpData		Each biochemical in OrigScale is rescaled to set the median equal to 1.
			Then, missing values are imputed with the minimum.
			Heat map of statistically significant biochemicals profiled in this study (ANOVA)
			0.55	Green: indicates significant difference (p≤0.05) between the groups shown, metabolite ratio of < 1.00
			0.76	Light Green: narrowly missed statistical cutoff for significance 0.05<p<0.10, metabolite ratio of < 1.00
			1.71	Red: indicates significant difference (p≤0.05) between the groups shown; metabolite ratio of ≥ 1.00
			1.32	Light Red: narrowly missed statistical cutoff for significance 0.05<p<0.10, metabolite ratio of ≥ 1.00
			1.2	Non-colored text and cell: mean values are not significantly different for that comparison
				Blue: indicates significant (p≤0.05) ANOVA effect.
				Light Blue: indicates 0.05<p<0.10 ANOVA effect
		* indicates compounds that have not been officially confirmed based on a standard, but we are confident in its identity

## Sheet: OrigScale
												ID	1	2	3	4	5	6	7	8	9	10	11	12	13	14	15	16	17	18	19	20	21	22	23	24	25	26	27	28	29	30
PATHWAY SORTORDER	BIOCHEMICAL	SUPER PATHWAY	SUB PATHWAY	COMP ID	PLATFORM	CHEMICAL ID	RI	MASS	CAS	PUBCHEM	KEGG	Group HMDB	BB	BB	BB	BB	BB	BB	BB	BB	BB	BB	+B	+B	+B	+B	+B	+B	+B	+B	+B	+B	++	++	++	++	++	++	++	++	++	++
41	glutamine	Amino Acid	Glutamate Metabolism	53	LC/MS Pos	563	684	147.2	56-85-9	5961	C00064	HMDB00641	1.27037e+06	1.36207e+06	1083062	1.11654e+06	1.233e+06	1131142	1108595	909584	1.16604e+06	1108173	1.04565e+06	970868	1.26067e+06	1.47346e+06	1.31296e+06	1.05723e+06	1.21161e+06	1.74623e+06	1.33591e+06	1.12291e+06	1.22445e+06	1.05303e+06	1.29778e+06	870944	1.19615e+06	1.39605e+06	1.17315e+06	1.00586e+06	1.00021e+06	1.39207e+06
196	tryptophan	Amino Acid	Tryptophan Metabolism	54	LC/MS Pos	565	2445	205.1	73-22-3	6305	C00078	HMDB00929	4.42268e+06	2.15653e+06	1.80014e+06	3.12697e+06	3184306	1.96922e+06	1750855	3.98632e+06	3.16661e+06	2727945	3.69802e+06	3.45517e+06	3.34037e+06	1.52542e+06	3679996	1.8192e+06	1.59259e+06	1790446	2.50351e+06	3.72179e+06	2.27049e+06	1.3742e+06	1.87715e+06	1.59617e+06	2691724	2.31315e+06	1.80731e+06	1.8326e+06	856387	1.82216e+06
40	glutamate	Amino Acid	Glutamate Metabolism	57	LC/MS Pos	561	700	148.1	56-86-0	611	C00025	HMDB00148	1.36354e+06	1267494	1.36103e+06	1.49041e+06	1.20892e+06	2.00966e+06	908488	796900	1.42955e+06	1.0642e+06	1.07235e+06	914806	820648	1.11237e+06	1.0752e+06	1564846	1.50052e+06	1080445	1.42254e+06	1.06686e+06	1.73509e+06	1.25144e+06	1.39884e+06	1.27085e+06	1.5178e+06	1.41965e+06	782414	1.87274e+06	1456478	1.73876e+06
62	histidine	Amino Acid	Histidine Metabolism	59	LC/MS Neg	355	757	154.1	5934-29-2	6274	C00135	HMDB00177	74913.2	62478.5	53226.9	54452.5	76414.4	62273.8	50947.2	53745.8	43308.4	56259.3	53557.4	57417.8	53551.7	48168.6	57119.6	49634.5	58943.5	77663.4	51454.2	58254.3	45357.1	38891.2	50065.5	59586.9	54848.8	45810.8	55411.7	47923.7	46493.1	57789.9
243	leucine	Amino Acid	Leucine, Isoleucine and Valine Metabolism	60	LC/MS Pos	397	1674	132.2	61-90-5	6106	C00123	HMDB00687	12152542	9055753	8504749	7.4093e+06	11224321	9813917	6677296	8967227	8.04737e+06	10372471	8797278	12447192	9019357	4.91251e+06	9884134	9675095	14670641	10014254	8549544	9038165	9891560	8.35335e+06	7092332	6.94007e+06	8875261	10473837	8622326	8662081	7.55274e+06	9909306
2401	cholesterol	Lipid	Sterol	63	GC/MS	266	2316.9	329.3	57-88-5	11025495	C00187	HMDB00067	11974121	15075503	6.54058e+06	9010118	13952129	8.13254e+06	11428732	13060953	11751681	9536457	12275652	9818784	11484489	9736834	8042952	9700943	12531319	13149240	13951917	16174726	13462848	7598627	8838366	10135495	11964039	10301996	11374939	10376138	12745619	16400485
109	phenylalanine	Amino Acid	Phenylalanine Metabolism	64	LC/MS Neg	460	2029	164.2	63-91-2	6140	C00079	HMDB00159	96055	68602.6	104077	118912	86594.4	72889.1	65852.6	73100.6	74709	82732.3	80352.2	107838	77527.8	39897.5	112848	59585.9	103052	74786.6	80841.8	81578.4	77343.1	71870.2	70915.4	78496.7	67049.9	81352.8	95120.2	69878	72898.5	83515.3
38	asparagine	Amino Acid	Alanine and Aspartate Metabolism	512	GC/MS	917	1617.5	188	70-47-3	6267	C00152	HMDB00168	132830	93853.5	78998.5	102188	94439	341252	75913.4	33037.3	65774.7	86901	51693.4	68653.9	98805	23961.8	95680.9	130070	67576.4	169663	57927.6	86234.4	95884.4	43753.2	51785.9	247905	43853.6	251766	150787	78037.4	193721	576129
380	creatinine	Amino Acid	Creatine Metabolism	513	LC/MS Pos	275	730	114.1	60-27-5	588	C00791	HMDB00562	1.84911e+06	2560563	2.59432e+06	3.01506e+06	2.4028e+06	3043740	2.9853e+06	2.0818e+06	3.03323e+06	2.41782e+06	2.96647e+06	1.48887e+06	2630538	2.42264e+06	2249654	3.52346e+06	2.0027e+06	2.56264e+06	2.61397e+06	3.05805e+06	2514238	2.18719e+06	2953014	2.02379e+06	2.1171e+06	2683452	2.2749e+06	2.27393e+06	2340834	3.15557e+06
3325	cytidine	Nucleotide	Pyrimidine Metabolism, Cytidine containing	514	LC/MS Pos	827	1065	244	65-46-3	6175	C00475	HMDB00089	166678	117428	145597	112440	141091	124216	121344	103805	150050	130413	128460	168099	135714	96929.2	156963	178934	127656	129940	179612	122410	202628	134337	196971	186788	158677	121251	101628	151625	121956	128410
890	lactate	Carbohydrate	Glycolysis, Gluconeogenesis, and Pyruvate Metabolism	527	GC/MS	482	1102.8	116.9	79-33-4	612	C00186	HMDB00190	622847680	317136480	318865312	621398400	414669280	374958624	237370464	183910752	446636544	300286272	185202128	262893792	759060288	276430016	112207384	439692928	415730688	212919680	460069792	434870528	536032608	339713088	262276704	196693696	278735392	633031296	183625232	225214848	383827552	363513888
119	4-hydroxyphenylacetate	Amino Acid	Phenylalanine Metabolism	541	GC/MS	144	1630.6	179	156-38-7	127	C00642	HMDB00020	120226	306498	103896	230659	121542	142904	284390	180094	78212.5	144518	126090	186810	247317	193128	303549	47794.2	88676	85576.4	93873.6	189199	51417.9	85516.9	52471.7	84624.9	42693	101206	74461.3	82974.5	170025	146433
1391	3-hydroxybutyrate (BHBA)	Lipid	Ketone Bodies	542	GC/MS	254	1203.5	116.9	625-72-9	441	C01089	HMDB00357	16211485	23745208	21992754	7931388	11865483	32868632	16171260	13804914	17016114	15628481	15922204	11143243	8371960	19862628	10308298	26755244	40836816	12819190	11781506	7320516	23608786	25032442	16338237	27012368	16786732	21050974	19261776	13529627	17918616	17610100
3232	adenine	Nucleotide	Purine Metabolism, Adenine containing	554	GC/MS	880	1804.2	264	73-24-5	190	C00147	HMDB00034	44929.2	20352.5	31125.3	41319.2	32599.2	15164.4	20708	13227	23368.1	15305.2	21022.8	83297.8	2227.79	14815.4	10037.9	20031.6	25124	27268.3	20193.1	23514.9	30429.7	15786.7	41899	20110.6	34743.2	22276.5	22006.6	20823.8	20970.8	28194
3231	adenosine	Nucleotide	Purine Metabolism, Adenine containing	555	LC/MS Pos	798	1650	268.1	58-61-7	60961	C00212	HMDB00050	17717.4			120555				70886.1			11149.6	8397.2	37231.8	148215	46101.9		7893.54	101289				78502.5	10693.1		63203.8	9598.91	6930.91	8592.25	14609.3
985	mannose	Carbohydrate	Fructose, Mannose and Galactose Metabolism	584	GC/MS	803	1753.5	204	3458-28-4	18950	C00159	HMDB00169	12505707	12999537	13038534	11315816	10041902	10212789	8183176	8511976	15303420	10342322	8461496	9620075	9726401	10108913	8748249	10556331	16087074	8331099	10545970	8755983	16537015	13240190	8904127	14520106	9200393	12349001	11603322	10534503	15220279	12738338
3356	nicotinamide	Cofactors and Vitamins	Nicotinate and Nicotinamide Metabolism	594	LC/MS Pos	432	1267	123.1	98-92-0	936	C00153	HMDB01406	507029	371241	259904	472025	620587	236922	299422	311685	337405	333031	349734	338856	233937	168223	352824	447751	215225	241339	255553	199898	387155	317103	228085	354757	363324	364803	220515	296524	186855	445160
889	pyruvate	Carbohydrate	Glycolysis, Gluconeogenesis, and Pyruvate Metabolism	599	GC/MS	823	1130.6	217	127-17-3	1060	C00022	HMDB00243	802203	708517	638413	1.21038e+06	966092	321918	745789	838419	773319	713153	823455	921748	1.3086e+06	919574	523740	615027	768580	450259	1.16015e+06	1004644	977558	837316	718669	171523	751368	544327	447188	720596	570364	313538
3284	dihydroorotate	Nucleotide	Pyrimidine Metabolism, Orotate containing	601	GC/MS	923	1730.4	257	155-54-4	648	C00337	HMDB03349	153047	98402.2	16043.7	72846	169212	60511.1	121584	128327	63655.8	126927	94667.1	112190	74358.4	55874.6	147814	93576.5	81904.8	147717	97694.6	89049.2	46207.8	75197.9	90142.9	81612.9	69088.1	40604.7	19685.1	69107.4	40043.2	33293.4
3297	uridine	Nucleotide	Pyrimidine Metabolism, Uracil containing	606	LC/MS Neg	535	1430	243.1	58-96-8	6029	C00299	HMDB00296	57852.2	46624.9	58764.3	44041.5	65549.2	42621.8	36836.5	30806.1	43549.4	54096.8	44917	65131.3	36731.7	23828.1	61120.6	56865.6	44333.6	46841.3	51617	40278.2	64660.4	50275.3	50194.1	70163.1	65384.9	47925.9	31320.6	48562.2	38604.3	54635.2
69	trans-urocanate	Amino Acid	Histidine Metabolism	607	LC/MS Pos	537	1119	139.1	104-98-3	736715	C00785	HMDB00301	16695.8	35375.9	17821.1		26503.2	15646.1	31669.2	20927	57633.6	21378.9		16121.6		5240.51	24134.7	32073.7		22965.5	17366.8	14500.5	34615.1		12204.4	8396.06	31231.1	65116.7		22520.3	12371.3	16917.1
1162	linoleate (18:2n6)	Lipid	Polyunsaturated Fatty Acid (n3 and n6)	1105	LC/MS Neg	180	5533	279.3	60-33-3	5280450	C01595	HMDB00673	2.31655e+06	12265398	9894047	3.26137e+06	7170919	13308153	14994681	2.46002e+06	10994085	7.88452e+06	10183461	2976301	4.95295e+06	7634480	5.51866e+06	19002304	12463991	15411269	9459431	6.51237e+06	12589689	10945052	6.86025e+06	12351302	10353745	9679871	8043308	5677749	11131454	16969056
3219	allantoin	Nucleotide	Purine Metabolism, (Hypo)Xanthine/Inosine containing	1107	LC/MS Pos	1002	740	159.1	97-59-6	204	C02350	HMDB00462	155217	145387	135871	123287	205762	136683	164399	161598	119233	191669	93367.3	124507	221686	94125.8	137796	143899	87248.6	114415	88687.9	108506	98321.4	79502.1	93108	89018.6	123013	53626	82607.9	69926.7	94094.6	68337.6
1167	arachidonate (20:4n6)	Lipid	Polyunsaturated Fatty Acid (n3 and n6)	1110	LC/MS Neg	229	5525	303.4	506-32-1	444899	C00219	HMDB01043	685002	1.61754e+06	895964	912268	1.16141e+06	1.12547e+06	1.825e+06	848385	1.09172e+06	1209273	1.25523e+06	604910	885992	909940	724778	1.74168e+06	1.87605e+06	1.52929e+06	2.16979e+06	903534	1.70599e+06	1.73486e+06	1.31797e+06	1.48911e+06	1.49669e+06	1.48647e+06	1.84208e+06	1.20979e+06	1.07222e+06	1.48972e+06
2602	deoxycholate	Lipid	Secondary Bile Acid Metabolism	1114	LC/MS Neg	302	5268	391.4	83-44-3	222528	C04483	HMDB00626	183854	35114.3	137290	244639	83743.2	52184.4	102995	104557	61670.5	115347	56399.3	76229.6	19854.9	58546.3	64041.7	111052	38014.9	79915.8	15838.5	51372.3	34134.8	256846	153101	80490.8	35960.6	104883	120098	172589	110318	14161.6
1120	margarate (17:0)	Lipid	Long Chain Fatty Acid	1121	LC/MS Neg	891	5733	269.3	506-12-7	10465	.	HMDB02259	523507	4.31418e+06	2.55204e+06	724349	2.38618e+06	3780522	3.55481e+06	809374	2082423	2138031	2473750	975524	1.55999e+06	2980509	2.60796e+06	4059526	4348034	3.20391e+06	3.1358e+06	1588979	3.71069e+06	4092554	2.53118e+06	4.00474e+06	3.12654e+06	3.14245e+06	2.7063e+06	1.77195e+06	3488582	3.89034e+06
3208	inosine	Nucleotide	Purine Metabolism, (Hypo)Xanthine/Inosine containing	1123	LC/MS Neg	361	1600	267.2	58-63-9	6021	C00294	HMDB00195	221301	318460	339619	428301	354175	378303	322581	268108	251319	301568	263557	275057	486087	154248	279032	270228	252719	303961	326608	311227	360220	436592	455917	400031	350255	309817	236917	290132	291604	354045
277	isoleucine	Amino Acid	Leucine, Isoleucine and Valine Metabolism	1125	LC/MS Pos	376	1614	132.1	73-32-5	6306	C00407	HMDB00172	6.38827e+06	5443619	4902840	5022745	7460830	6716966	4801412	6678516	4.83776e+06	7.10716e+06	5551121	5.61939e+06	7008041	4.00546e+06	6318871	5.81412e+06	6.19324e+06	6.90612e+06	5538837	5.81432e+06	5287920	4.38032e+06	3740848	4612906	6.15574e+06	6745335	5.84402e+06	5463046	4.92603e+06	4.37903e+06
28	alanine	Amino Acid	Alanine and Aspartate Metabolism	1126	GC/MS	811	1147.6	115.9	56-41-7	5950	C00041	HMDB00161	6140307	4.01994e+06	3163577	3699444	2.45548e+06	11996616	1.29532e+06	1.44495e+06	4267855	2920949	1407137	1.17121e+06	5.48968e+06	1.17887e+06	1.65312e+06	6.56543e+06	3.41641e+06	3.75892e+06	2.58204e+06	2.93113e+06	6139784	1.70597e+06	2.30966e+06	13788873	2.38261e+06	13009217	5266869	2.01219e+06	9038414	21831368
16	threonine	Amino Acid	Glycine, Serine and Threonine Metabolism	1284	GC/MS	564	1412.3	218.1	72-19-5	6288	C00188	HMDB00167	426246	443027	75163.9	118973	417052	572221	122941	201629	213768	193265	144246	150165	203771	82788	227036	346061	324503	231550	278518	243054	343929	87222.9	150453	716709	227717	485069	257701	122670	242885	2.64005e+06
124	tyrosine	Amino Acid	Tyrosine Metabolism	1299	LC/MS Neg	815	1323	180.2	60-18-4	6057	C00082	HMDB00158	91000.1	51935.3	61710.2	56493.7	87174.1	63886.1	50460.9	55723.9	62227.9	71913.8	55979	90492.6	80606.8	37365.6	85738.2	66866.1	61673.7	84780.9	90427.9	85773	66780.2	30008.8	50185.4	44181.4	99467	62626	47197.3	35844.7	41455.5	49776.4
84	lysine	Amino Acid	Lysine Metabolism	1301	LC/MS Pos	407	603	147.2	56-87-1	5962	C00047	HMDB00182	152354	93489.7	85180.5	103457	169330	97575.7	81501.1	94956.1	88666.6	127385	81534	207229	103367	60490.9	193960	101693	191440	128576	117670	124291	103562	43150.9	56596.7	74898.3	89389.8	115397	107369	94243.7	53625.5	106881
309	methionine	Amino Acid	Methionine, Cysteine, SAM and Taurine Metabolism	1302	LC/MS Neg	415	1154	148.2	63-68-3	6137	C00073	HMDB00696	14270	13490.8	8122.2	9775.46	18807.6	9384.37	10612.5	12923.9	10433.5	14166.3	10268.2	14161.8	12361.2	5384.08	17412.3	9714.8	14425.8	14004.9	18637.6	17261	13890.2	4895.69	11940.8	10555.7	12361.5	14059.6	11034.3	8711.09	7518.25	13380.3
1072	malate	Energy	TCA Cycle	1303	GC/MS	409	1502	233	6915-15-7	525	C00149	HMDB00156	372324	454726	584777	406759	356478	597110	324708	133806	521030	289457	345100	183846	405243	373467	177042	568810	381313	233454	534625	463590	601172	312512	434878	345984	356570	647497	215268	341220	553319	413323
1117	palmitate (16:0)	Lipid	Long Chain Fatty Acid	1336	LC/MS Neg	424	5619	255.3	57-10-3	985	C00249	HMDB00220	5864821	26995452	17699388	8184585	15945900	25384256	24108590	7.52689e+06	18431982	19922658	16511290	8493881	11960624	25058614	17027916	32087450	26079322	23930772	21344064	14219451	27705920	23830020	21537494	25946844	21775282	24006410	22125894	19425212	28902968	32659058
1132	nonadecanoate (19:0)	Lipid	Long Chain Fatty Acid	1356	LC/MS Neg	892	6073	297.3	646-30-0	12591	C16535	HMDB00772	89301.3	250216	111605	68689.2	142212	155636	254628	176760	151536	193473	116844	154148	85571.6	202132	203473	126413	240706	254057	128824	121539	199737	217929	228041	198509	284864	151953	147919	122799	183942	191582
1123	stearate (18:0)	Lipid	Long Chain Fatty Acid	1358	LC/MS Neg	439	5886	283.4	57-11-4	5281	C01530	HMDB00827	9437783	29741196	17811694	9600974	18773326	24661138	29156704	15246952	20069140	21675746	17944618	14169062	14652070	28310826	21764090	26027096	36650552	27040426	19689750	15223874	26748588	28928260	27101420	28089736	29709038	21309376	17999968	18439344	22902200	24897938
1126	oleate (18:1n9)	Lipid	Long Chain Fatty Acid	1359	LC/MS Neg	442	5660	281.3	112-80-1	445639	C00712	HMDB00207	10777279	56823156	45264456	14893725	32915616	53725672	51911204	11122839	41330028	39453152	38022728	17114292	25760382	49116136	32759344	67296872	59744024	53892720	42913784	23109294	58687144	66953328	42889248	64573304	50602896	53204672	42524080	36094824	59235048	74052784
1116	pentadecanoate (15:0)	Lipid	Long Chain Fatty Acid	1361	LC/MS Neg	980	5522	241.3	1002-84-2;10002-84-2	13849	C16537	HMDB00826	228814	766409	490278	186453	449684	638211	802216	257701	505186	572934	388549	313662	273895	552892	684982	997018	673914	1.10455e+06	508083	449577	827195	758526	763078	913361	663484	800805	616391	529176	1.01106e+06	1.24277e+06
1112	myristate (14:0)	Lipid	Long Chain Fatty Acid	1365	LC/MS Neg	519	5439	227.3	544-63-8	11005	C06424	HMDB00806	617442	3.08103e+06	1.54874e+06	798468	1.32813e+06	2773700	3.11675e+06	679380	1.95217e+06	1.9916e+06	1.71493e+06	726624	1.13022e+06	2.11817e+06	1.3675e+06	4350104	2.12051e+06	2663264	2.38053e+06	1.38082e+06	3.2656e+06	2.31796e+06	2.46215e+06	3.47058e+06	2.05909e+06	3082620	2244490	2.2852e+06	3710354	4031059
3312	2'-deoxyuridine	Nucleotide	Pyrimidine Metabolism, Uracil containing	1412	LC/MS Neg	536	1608	227.1	951-78-0	13712	C00526	HMDB00012	5219.32	3863.99	3516.75	2881.02	4424.17	2153.51	3006.06	3294.46	3006.55	3747.79	3463.92	5655.62	2585.45	3048.26	3510.32		3456.16	4657.19	2871.94	2664.65	1774.12	4723.42	1902.39	2938.02	3583.43	2822.35	2916.94	3321.02	2264.77	2929.69
395	5-methylthioadenosine (MTA)	Amino Acid	Polyamine Metabolism	1419	LC/MS Pos	212	2427	298.1	2457-80-9	439176	C00170	HMDB01173	12821.4	9031.42		15487.7	10996.6		5856.75	8556.74		11453.7		10988.5	10004.5	9219.17	13682.8	13101.3	12895.8	12042	13492.2	12192.8	11916.6		13438.4	22208.1	12935.7		9496.42		6281.03	14994
1070	succinate	Energy	TCA Cycle	1437	LC/MS Neg	252	618	117.1	110-15-6	1110	C00042	HMDB00254	26006	18964.1	21324.4	15465.1	21390.4	22735	21517.8	17584.6	34295.8	17696.2	18350.3	15879.7	16363	19453.6	22600.7	30221.1	14530.7	23320.9	21175.1	20575	28731.8	19411.3	18832.2	13968.2	23558	40750.4	12340.2	24348	21174.5	27432.8
103	pipecolate	Amino Acid	Lysine Metabolism	1444	LC/MS Pos	1025	1120	130.1	4043-87-2	849	C00408	HMDB00070	52078.3	51076.3	51011.3	37773.9	39274.6	48742.9	680161	53603.2	63685.1	43394.1	26638.6	74391.2	52456.2	48937.9	107317	57011.8	68946.9	52474.9	50674.1	55922.1	69764.9	206363	56321.9	46505.7	63128.1	50377.4	40629.1	51758.6	41833.2	64023.4
349	ornithine	Amino Acid	Urea cycle; Arginine and Proline Metabolism	1493	GC/MS	444	1763.8	142	3184-13-2	6262	C00077	HMDB03374	449631	335991	207188	377643	342603	819896	287809	239072	274493	318990	427926	299398	263668	254419	482752	352321	368305	272517	275502	341794	493291	404739	418331	1.08143e+06	290816	666729	250342	406136	421353	1.09906e+06
415	5-oxoproline	Amino Acid	Glutathione Metabolism	1494	LC/MS Neg	1021	744	128.2	98-79-3	7405	C01879	HMDB00267	57385.5	48493.4	51328.6	49949.9	26107.7	61952.5	55861.5	25698.6	44882.3	40990.1	55592.3	51381.4	33566.2	71746.2	32629.4	41655.7	52237.8	50446.5	45934.6	26900.2	52242.1	57821.3	60053	38907.8	56203.4	64510	58324.8	52408.6	76326.3	45352.9
1118	palmitoleate (16:1n7)	Lipid	Long Chain Fatty Acid	1507	GC/MS	452	1895.6	311.2	373-49-9	445638	C08362	HMDB03229	113257	776954	447666	170073	311066	672850	691230	106940	527276	420806	458450	131124	269490	322405	265964	1.36178e+06	552282	954856	558475	348289	961640	785242	666075	926540	456716	929916	672777	555761	1.17791e+06	1.74676e+06
3383	pantothenate	Cofactors and Vitamins	Pantothenate and CoA Metabolism	1508	LC/MS Pos	1024	2218	220.1	137-08-6	6613	C00864	HMDB00210	50621.6	35122.3	43164.9	49220.4	41331.1	21089.7	10554.5	25409.1	51824.8	41061.3	49624.7	23744.4	36820.1	15436.5	57849.1	31436.2	17394.6	33582.3	59260.4	31541.6	38808.1	31515.3	41511.2	28843.8	26291.1	46512.6	37071.7	44972.4	26301.7	26286.8
4	sarcosine	Amino Acid	Glycine, Serine and Threonine Metabolism	1516	GC/MS	1023	1182.9	116	107-97-1	1088	C00213	HMDB00271	108282	87369.4	37098	51986.2	47781.5	97968.1	38429.9	44908.4	106443	30697.7	82830.3		77118.4	39908.4	37057.2	58352.6	75052.4	112359	62735.6	74961.4	80825.7	44811.6	47422.3	158284	44349.3	145213	62839.4	43710.9	83883.5	247230
3401	alpha-tocopherol	Cofactors and Vitamins	Tocopherol Metabolism	1561	GC/MS	1105	2305.4	502.5	59-02-9;10191-41-0	14985	C02477	HMDB01893	173198	258765	93146.2	123108	258590	134575	190255	222190	163090	162184	201245	165229	221987	111957	182994	159887	148203	266228	276209	241822	196532	114246	184596	169492	304678	165704	183396	154442	213291	260207
1061	citrate	Energy	TCA Cycle	1564	GC/MS	1124	1763.4	273.1	77-92-9	311	C00158	HMDB00094	9258701	10868386	11639467	4638224	9821462	19256102	10465299	6.93394e+06	13684363	11286459	13352011	6.08518e+06	13516603	4.21298e+06	6.46734e+06	11953319	4624294	5960610	13544796	15092054	14245662	2714515	8218924	7.09127e+06	7.8363e+06	11189317	4216501	3.77642e+06	8113286	7.65892e+06
893	glycerate	Carbohydrate	Glycolysis, Gluconeogenesis, and Pyruvate Metabolism	1572	GC/MS	1052	1360.7	189	600-19-1	752	C00258	HMDB00139	292541	228472	178869	165156	202580	386135	257538	226914	294076	254646	263306	267583	210627	244474	250100	292365	380250	158961	183846	168203	324222	217842	287918	245401	335544	478044	289149	224210	324114	415258
3264	guanosine	Nucleotide	Purine Metabolism, Guanine containing	1573	LC/MS Neg	1099	1675	282.1	118-00-3	6802	C00387	HMDB00133	16913.7	40725	51707.5	53911.9	59185.6	53856.3	46944.1	34093.1	44198.3	45398.1	36307.1	38357.1	49398.2	11320.8	34427.8	35024	43920.9	31870.9	44555.1	45035.7	50622.1	59403.1	66953.1	57880.5	46712.9	38873.7	31351.2	43559.9	39292.7	47571.7
30	N-acetylalanine	Amino Acid	Alanine and Aspartate Metabolism	1585	LC/MS Pos	1110	1603	132.1	97-69-8	88064	C02847	HMDB00766	33199.2	32536	39251.8	33589.4	26994	21581.9	29407.1	35721.1	28866.8	26802.9	24648.3	16517.9	32236.3	17308.7	20702.4	26783	34405.2	22227.9	26890.4	28282.9	42376.9	36607.6	38162	24924.1	25801.3	41877.8	24248.9	33136.1	29310.5	29639.2
1042	N-acetylneuraminate	Carbohydrate	Aminosugar Metabolism	1592	GC/MS	1162	2074.9	245	131-48-6	439197	C00270	HMDB00230	118118	74535.8	140651	52434.2	63873.5	89320.9	115643	98942.1	116679	106448	90631.6	126216	102474	111548	164013	181197	102993	141809	138997	67707.6	164513	84925.6	112910	119051	58377.9	211776	112171	113116	159222	126073
286	tigloylglycine	Amino Acid	Leucine, Isoleucine and Valine Metabolism	1598	LC/MS Neg	1161	1865	156.1	35842-45-6	6441567	.	HMDB00959		7645.58	3634.68		4247.72	7477.68	3939.61	4050.48	9045.66		3238.88	2868.19	3466.35	7229.53		14379.8	10335.5	4826.98	4258.27		6424.55	5604.36	9005.44	13115.7	4564.98	11704.9	7779.43	4435.03	5056.45	4265.23
3218	urate	Nucleotide	Purine Metabolism, (Hypo)Xanthine/Inosine containing	1604	LC/MS Neg	1134	769	167.1	69-93-2;120K5305	1175	C00366	HMDB00289	16334.6	9673.22	11580.8	11552.3	10727.5	11442.5	12066.5	10713.8	13031.8	16165.3	10787.1	10365.9	23180.1	17207.4	16761.2	14787.5	12037.5	18302.4	17488.8	14474.7	12385	14066.1	15046.9	9606.08	10131.5	14058.8	12058.3	10450.4	15530.1	14660.8
345	arginine	Amino Acid	Urea cycle; Arginine and Proline Metabolism	1638	LC/MS Pos	231	650	175.2	1119-34-2	232	C00062	HMDB00517	493781	588413	360477	528931	568687	295393	454902	427667	417787	402066	415660	616545	376270	308229	504235	475397	528810	409774	426364	524333	356493	347580	418994	418851	568148	387270	477276	444000	393446	411496
1106	caprate (10:0)	Lipid	Medium Chain Fatty Acid	1642	GC/MS	888	1480.5	229.2	112-37-8	2969	C01571	HMDB00511	327822	447397	339445	241932	465493	385603	483346	321606	519102	413358	421239	353441	219982	355539	532230	436025	490145	459492	393784	369898	480502	476429	409175	384888	485665	344818	399163	424910	422559	408674
1103	heptanoate (7:0)	Lipid	Medium Chain Fatty Acid	1644	LC/MS Neg	925	3695	129.2	111-14-8	8094	C17714	HMDB00666	6384.07	3299.18	4576.51		4625.79	4251.91	8195.98	6379.71	5179.53	6396.53	5414.37	3415.71		6146.62	4956.87	5085.43	7539.04	7572.12	5527.33	3719.85	5894.97	6259.77	5045.73	5337.21	5511.94	4086.36	5784.65		6014.19
1109	laurate (12:0)	Lipid	Medium Chain Fatty Acid	1645	LC/MS Neg	181	5288	199.3	143-07-7	3893	C02679	HMDB00638	316533	294228	278710	274781	225696	291027	382616	230547	560714	272396	281782	221559	175168	322393	279369	645908	292976	422999	288922	270655	371775	340220	266496	356018	575602	305815	222589	562244	401986	326277
9	serine	Amino Acid	Glycine, Serine and Threonine Metabolism	1648	GC/MS	503	1389.1	204	56-45-1	5951	C00065	HMDB00187	748672	501991	531616	508828	346353	2471411	351125	206430	540682	438055	361364	303352	454898	483459	389124	743725	614189	706512	376230	420621	638772	343410	483597	1.89895e+06	379231	1.93317e+06	789277	446201	1.29195e+06	2.40709e+06
297	valine	Amino Acid	Leucine, Isoleucine and Valine Metabolism	1649	LC/MS Pos	566	1040	118.1	72-18-4	6287	C00183	HMDB00883	9982027	8396696	7.34608e+06	6509285	10897998	7598946	6.66114e+06	8.10784e+06	6.69871e+06	8877668	6.86803e+06	10871396	9142826	4424825	7349496	7118558	9918924	6.74846e+06	7.19607e+06	7746773	7117796	5928701	5254632	5.29392e+06	6.92156e+06	7929996	6893204	5.66963e+06	5.46603e+06	8729268
2500	cortisol	Lipid	Corticosteroids	1712	LC/MS Pos	356	4573	363.2	50-23-7	5754	C00735	HMDB00063	51863.6	80029.9	46381.5	73292	49882.9	93225	61426.7	69324.3	59500.7	74136.4	43944	40120.6	103530	76621.4	40850.7	87573.3	34115.6	52820.5	55720.6	46533.3	61412.8	96225.6	83678.4	55074.8	70541.1	55735.4	81580	41622.9	93524.5	65393.9
74	carnosine	Amino Acid	Histidine Metabolism	1768	LC/MS Neg	249	813	225.2	305-84-0	439224	C00386	HMDB00033	66114.4	118452	88195.6	86880.8	117136	109860	79424.4	90563.4	137505	82743.3	64496.7	67772	96641	63269.5	69726.3	111186	59026.8	65306.9	115320	115470	83111.9	51237.6	80307	78325.5	92228	106764	106177	74622.1	56856.1	76512.2
2502	cortisone	Lipid	Corticosteroids	1769	LC/MS Pos	273	4420	361.2	53-06-5	222786	C00762	HMDB02802		16436.3	17140.7	18742.9	23326.2	19101.5		15389.2		16364.1		10176.3			15919.2	29457.6		18295.2	15289.2		13288.2	41104.4	28951.8		20240	22090	29617.2	25219.3	22122.4
356	proline	Amino Acid	Urea cycle; Arginine and Proline Metabolism	1898	LC/MS Pos	480	796	116.1	147-85-3	145742	C00148	HMDB00162	3.32401e+06	3045640	2.3652e+06	2.15331e+06	3.22702e+06	2.69594e+06	2.06039e+06	2.98131e+06	2.42025e+06	2.7463e+06	1981472	2.42526e+06	2.68088e+06	1.74323e+06	3.13254e+06	2.6701e+06	2.67498e+06	2.51287e+06	2.42465e+06	2.51892e+06	2713721	1.75086e+06	2404124	2125638	2.42934e+06	2542507	2128471	2.08038e+06	1.80016e+06	2.69558e+06
3352	quinolinate	Cofactors and Vitamins	Nicotinate and Nicotinamide Metabolism	1899	GC/MS	182	1697.7	296.1	89-00-9	1066	C03722	HMDB00232	26757.9	23319.6	25273	15216.8	15759.9	15597.7	22936.5	15603.1	31160.2	29210.1	31688.3	28051.8	15220.2	11558.2	16248.9	17964.7		24987.3	25878.2	17510.2	20293.7	5134.09	19189.7	9642.47	30269.6	19416.2	5276	13016.3	9294.83	7184.16
353	citrulline	Amino Acid	Urea cycle; Arginine and Proline Metabolism	2132	LC/MS Pos	391	715	176.1	372-75-8	9750	C00327	HMDB00904	2.51194e+06	2.77129e+06	1.83688e+06	4461379	4.26194e+06	2.5132e+06	3.58353e+06	3328388	2072215	4191964	2.4387e+06	3.45164e+06	3.09814e+06	2.2408e+06	4.12213e+06	2.0545e+06	2427504	3.7054e+06	2668433	3761395	1.95154e+06	1.69168e+06	3.49495e+06	2536534	3810996	2.02042e+06	2.69377e+06	2.89425e+06	1.26989e+06	2631456
3441	biliverdin	Cofactors and Vitamins	Hemoglobin and Porphyrin Metabolism	2137	LC/MS Pos	250	4936	583.3	55482-27-4;55482-27-4	5353439	C00500	HMDB01008	40148.3	17132		16941.6	35622			19621.3	33096.6				17727.7		25862	32676.6	74684.2	29745.1			30992.4	17682.9					22148.4	31297.8	12319.7	37770
3344	thymidine	Nucleotide	Pyrimidine Metabolism, Thymine containing	2183	LC/MS Pos	872	1976	242.9	50-89-5	5789	C00214	HMDB00273	74544.2	57134.3	40324.3	25900.2	56963.6	27311.4	26550.2	65595.4	53549.2	56740.7	35069.8	52313.8	32069	28554.7	50193.9	40987.8	18908.6	54390.7	30189.3	24373.8		41685.4	24437.5	39861.2	32562	33598.5	33715.5	28794.7	45350.2	26066
220	serotonin	Amino Acid	Tryptophan Metabolism	2342	LC/MS Pos	504	1660	177.1	153-98-0	5202	C00780	HMDB00259	609276	1.39305e+06	931548	2445901	854601	1.0139e+06	1.27056e+06	1055059	1.08459e+06	1.38431e+06	1189789	1.35424e+06	1.47289e+06	1052601	1.24948e+06	1.00088e+06	1.08226e+06	1.12785e+06	860746	1.81156e+06	920915	1646629	2.06826e+06	1524132	1.35419e+06	804817	1.33371e+06	1.31933e+06	1.25692e+06	908690
430	gamma-glutamylglutamine	Peptide	Gamma-glutamyl Amino Acid	2730	LC/MS Pos	1140	806	276.1	10148-81-9	150914	C05283	HMDB11738	236023	131362	166498	140375	192453	254645	156772	132635	235519	150604	185686	171935	148929	183504	189410	224163	189180	185442	179850	134859	276154	178966	205811	186084	207512	215742	131342	169117	135643	283776
441	gamma-glutamyltyrosine	Peptide	Gamma-glutamyl Amino Acid	2734	LC/MS Pos	1102	2073	311.2	7432-23-7	94340	.	HMDB11741	43031.8	20758.1	26363.2	22488.9	32140.6	28538.8	21797.2	23697.6	31797.4	24773.7	23465.3	34097.2	23626.3	17281.7	25786.6	34704.1	27626.7	26437.3	27541.7	30180.8	30577.2	10442.4	16707.8	19448	46382	20621.1	14737.2	22967.7	20237.6	24100.3
3209	hypoxanthine	Nucleotide	Purine Metabolism, (Hypo)Xanthine/Inosine containing	3127	GC/MS	171	1759.2	265	68-94-0	790	C00262	HMDB00157	2.53777e+06	764555	1.18986e+06	1.11112e+06	1.05215e+06	903597	712765	577739	1997544	1.14788e+06	1001798	1.38579e+06	2.22243e+06	456528	860192	1.63075e+06	1.68396e+06	1.00544e+06	1.09469e+06	1.21073e+06	1.4879e+06	1.38911e+06	1.51106e+06	916470	1.33237e+06	1.13035e+06	913586	1.58232e+06	2073324	1.07413e+06
6	betaine	Amino Acid	Glycine, Serine and Threonine Metabolism	3141	LC/MS Pos	799	721	118.2	107-43-7	247	C00719	HMDB00043	3.0416e+06	3.34926e+06	2254581	3.88859e+06	2584169	4.06937e+06	3171675	2.1939e+06	3114899	2.56445e+06	3.14515e+06	2.4873e+06	3.80205e+06	2.75648e+06	2.64007e+06	3.06969e+06	3.85152e+06	3.17748e+06	3.15203e+06	3.81275e+06	2866727	2726196	2.77893e+06	2.8021e+06	4.32258e+06	2.76487e+06	3.10929e+06	3681590	3283794	3.32458e+06
3210	xanthine	Nucleotide	Purine Metabolism, (Hypo)Xanthine/Inosine containing	3147	LC/MS Pos	1004	1430	153.1	69-89-6	1188	C00385	HMDB00292	32266.9	36566.9	43016.1	42020.6	47040.5	26174	40835.4	31933	37812.6	55971.7	32188.4	33704.6	58417.4	21836.2	48852.1	55460.3	41382.4	49357.1	45645.6	42504.7	35573.6	56413.3	44180.4	38257.6	60261.9	55954.2	28495.6	50249.9	42183.4	25788.2
3315	3-ureidopropionate	Nucleotide	Pyrimidine Metabolism, Uracil containing	3155	LC/MS Pos	1053	1062	133.1	462-88-4	111	C02642	HMDB00026	30306.6	44384.5	33505.9	21290.6	36470.8	35880.6	68690.1	28169.1	28365	73641.6	23936	61997.3	46096.1	92640.6	68529.9	26481.4	15993.7	36072.1	28361.1	52017.7	23041.3	22197.4	25725.5	20433.4	24636.7	54728.2	49618.1	18164.3	24331.3
914	xylitol	Carbohydrate	Pentose Metabolism	4966	GC/MS	543	1677.6	307.2	87-99-0	6912	C00379	HMDB02917	40971.9	35549.1	64701	32744.4	43448.4	78249.7	38634.9	16004.3	50283.3	40454.3	39698.2	31097.3	48146.6	73606.6	20545.6	68364.2	45077.4	33717.2	41047.2	35774.5	110971	61896.2	46573.4	66377	35845.9	77020.3	43202.4	19945.8	46466.5	46574.7
95	2-aminoadipate	Amino Acid	Lysine Metabolism	6146	LC/MS Pos	381	794	162.1	542-32-5;1118-90-7	469	C00956	HMDB00510	195361	157786	136819	94141.7	135227	208551	138861	85839.8	183880	147464	157495	241157	107226	95349.2	196234	172452	189851	141554	152932	115492	233164	72997.4	133286	120323	140724	191198	107203	91908.7	164364	217436
1	glycine	Amino Acid	Glycine, Serine and Threonine Metabolism	11777	GC/MS	340	1166	101.9	56-40-6	750	C00037	HMDB00123	2.12851e+06	1.98888e+06	1.41525e+06	1.43924e+06	1.23835e+06	7155969	871356	616016	2118063	1238258	1.51728e+06	1.02305e+06	1.58641e+06	1.11188e+06	1.49136e+06	3.91553e+06	2.26273e+06	1.98785e+06	1.16574e+06	1.57116e+06	3.04301e+06	1.54218e+06	2.29153e+06	15922093	1.80931e+06	10255165	3.40985e+06	1.58312e+06	4.03722e+06	17056594
152	3-methoxytyrosine	Amino Acid	Tyrosine Metabolism	12017	LC/MS Pos	1342	1765	212.1	300-48-1	1670	.	HMDB01434		16911.6	26963.1		23589.8		12926.3			6970.43	21686.1	20119		15858.5	16465.7	15576.8			8560.15	10350	13645.5			25856.4		15149.1		44693		17226.7
1062	cis-aconitate	Energy	TCA Cycle	12025	LC/MS Neg	1829	603	173.1	585-84-2	643757	C00417	HMDB00072	57523.9	52880	58899	35906.9	53593.1	80470.4	69922.9	62203.7	62514	63534.9	64578	39072.4	63396	50603.2	43543.4	72684.6	47521.9	43299.3	55363.2	56919.6	65413.9	34828.6	51138.4	53644.6	52905.1	50724.1	31180.1	30377.7	47106.4	46055.8
1105	pelargonate (9:0)	Lipid	Medium Chain Fatty Acid	12035	LC/MS Neg	437	4847	157.2	112-05-0	8158	C01601	HMDB00847	51744	50433.2	73401	32944.8	52406.7	64901.6	70805.8	66537.3	61327.5	78294.4	55943.3	63307.1	40015	71962.5	90187.8	60920.6	76416.4	55402.8	47765.8	38719.6	65208.8	54642.5	56433.2	85303.5	47347.6	66839.7	61396.2	54531.2	80304.7	48521.3
907	ribose	Carbohydrate	Pentose Metabolism	12083	GC/MS	914	1652	204	50-69-1	5779	C00121	HMDB00283	567526	77503.2	185246	66373.9	133435	121557	121988	115130	316278	177675	141816	334759	269766	43239.8	112518	189377	285231	141532	134162	214947	209260	90083.5	131840	98603.5	87178.3	51244.3	60344.9	214305	268906	109236
261	beta-hydroxyisovalerate	Amino Acid	Leucine, Isoleucine and Valine Metabolism	12129	LC/MS Neg	1442	1043	117.1	625-08-1	69362	.	HMDB00754	9252.19	9383.77	6906.21						8391.99	9399.25	6799.63	8295.5	10147.8	6975.25	7960.4	13902.8		12140.9	10952.9	10834.6	7078.61		7973.45		7401.11		13147.5	12617.9	9062.45	11109
2605	taurodeoxycholate	Lipid	Secondary Bile Acid Metabolism	12261	LC/MS Neg	1668	5243	498.3	207737-97-1	2733768	C05463	HMDB00896	318598	190506	84991.9	196108	122308	109304	178087	139258	111872	53725.3	38377.3	109528	64991.6	140400	517961	205790	649559	499749	33749.8	156952	48325.9	1.79412e+06	102959	156088	72697.2	41644.1	78052.1	125298	146355	578682
982	sorbitol	Carbohydrate	Fructose, Mannose and Galactose Metabolism	15053	GC/MS	506	1843	319.1	6706-59-8	5780	C00794	HMDB00247	55525.4	63298	67880.5		40404.9	95188.2	40732.7	27719.5	100858	59262.1	29335.4	38446.3	68605.8	42345.6	37667.1	98419.8	25606.8	31830.9	80849.6	30543.1	101807	74726.2	38994.5	44878.1	25910.3	85597.4	33641.8	27442.3	76139.9	79573.3
3216	2'-deoxyinosine	Nucleotide	Purine Metabolism, (Hypo)Xanthine/Inosine containing	15076	LC/MS Neg	100000135	1700	251.1	890-38-0	65058	C05512	HMDB00071	8904.04	5111.23	4459.16	4250.67	3558.84	3855		3862.51		3765.8	2737.2	4616.04	7671.2	2331.43	3109.17	4018.07	2911.03		4858.22	3515.9	3131.11	4208.73	3651.78	3558.87	5483.55	4526.77	3714.96		3397.27	3561.19
2141	glycerol	Lipid	Glycerolipid Metabolism	15122	GC/MS	1254	1311	205	56-81-5	753	C00116	HMDB00131	7831114	14882676	12670703	10820378	10592221	23298390	12100355	5.36313e+06	17232910	11765448	10593869	4.04498e+06	17980818	11407801	6644665	33320570	11404533	13376789	18885702	13263514	24066228	21294380	14200033	17844416	10094658	45328796	15194839	17612560	24498282	41164756
3212	xanthosine	Nucleotide	Purine Metabolism, (Hypo)Xanthine/Inosine containing	15136	LC/MS Pos	100000299	1785	285	146-80-5	64959	C01762	HMDB00299	13188.9		17788.4		7337.79		12689.2	7169.42	13062.4	13362	7178.05	8183.66	11643.6	9375.46			13318.4		12269.8	11998.9			14991	14505.3	13434	11773.5	7973.42		7428.68
207	kynurenine	Amino Acid	Tryptophan Metabolism	15140	LC/MS Pos	100000265	1902	209.1	2922-83-0	161166	C00328	HMDB00684	548969	223110	294674	486607	351997	215127	325198	290543	367262	346197	352559	593640	383757	198630	650787	168288	247466	402091	377976	406696	123495	116190	139372	93259.7	288414	114992	84374.8	143410	148130	152395
2142	glycerol 3-phosphate	Lipid	Glycerolipid Metabolism	15365	GC/MS	100000258	1719.7	357.1	29849-82-9	754	C00093	HMDB00126	698222	657862	400705	534583	1130828	587954	737212	679346	705142	518879	876693	496447	439895	546445	592709	629409	749875	673940	732919	585842	1.01044e+06	733180	717916	653134	1.08014e+06	489414	701879	713670	617071	1.17168e+06
1031	glucuronate	Carbohydrate	Aminosugar Metabolism	15443	GC/MS	100000257	1888	217	207300-70-7	444791	C00191	HMDB00127	3.00853e+06	3.33771e+06	2.24833e+06	1.56923e+06	2.91805e+06	1.72177e+06	2.24803e+06	1.61261e+06	2.60773e+06	2735003	2.03506e+06	2.5694e+06	2.28086e+06	2.58009e+06	3.50859e+06	2305964	2.72629e+06	4.17969e+06	2.6733e+06	1.80048e+06	2.50063e+06	2041611	2.02803e+06	978787	1.92973e+06	2.3608e+06	2.50046e+06	1.72927e+06	1701398	1.89379e+06
1386	carnitine	Lipid	Carnitine Metabolism	15500	LC/MS Pos	100000007	702	162.2	461-05-2	10917	C00318	HMDB00062	1278397	1337988	1.38403e+06	2278692	1.6903e+06	1.23851e+06	890299	1137116	1.43954e+06	1338718	1.68787e+06	1.01993e+06	907000	1.14688e+06	1452569	1.05463e+06	1.18735e+06	1.16277e+06	1.96264e+06	1.06839e+06	1.96143e+06	1.20059e+06	1.73745e+06	1.2938e+06	1.56045e+06	2.07897e+06	1.28717e+06	2059237	891284	1.81204e+06
1604	choline	Lipid	Phospholipid Metabolism	15506	LC/MS Pos	1256	674	104.2	67-48-1	305	C00114	HMDB00097	537680	509192	424779	501260	411153	352832	396240	341774	510071	501719	534948	467783	298909	330356	451259	558576	579791	477000	537106	425964	691574	392807	622161	694480	512013	653707	384956	528608	433304	487799
3237	N1-methyladenosine	Nucleotide	Purine Metabolism, Adenine containing	15650	LC/MS Pos	1242	1356	282.1	15763-06-1	27476	C02494	HMDB03331	43556.6	40492.7	39202.8	37411.6	33554.3	31633.6	52620.8	33253.5	36484.3	44748.9	39733	46488.8	54000.1	35752.8	48907.6	52617.6	41560.8	51725.5	33755	48260.9	40281.9	39271.5	48304.9	32178.7	48073.9	42119.1	35383.4	41293.3	38690.9	38023.1
280	3-methyl-2-oxovalerate	Amino Acid	Leucine, Isoleucine and Valine Metabolism	15676	LC/MS Neg	100000036	2106	129.2	1460-34-0;51829-07-3	47	C00671	HMDB03736	53265.8	53985.9	48691.5	54410.4	53232.2	49996.2	35331.1	56255.9	62355.2	55778.4	89971.4	33748.3	70167.7	39521.6	38724.3	55231.3	36823	34375.2	61634.8	68543.7	57006.9	33903.6	39109.6	37043.6	59878.4	53423.9	59521.7	52848.2	36221.9	33545.8
64	3-methylhistidine	Amino Acid	Histidine Metabolism	15677	LC/MS Neg	100000042	911	168.1	368-16-1	64969	C01152	HMDB00479	5634.34	7700.63	8158.17	4184.5	6146.52	5099.17	6398.53	3865.69	7087.6	5406.58	6197.64	6194.4	5260.63	5524.39	4120.98	6203.17	6850.53	6829.38	5710.41	6395.49	5619.81	6711.2	4838.86	4960.18	4685.51	7586.84	4717.73	10047.8	3768.24	7632.11
447	anserine	Peptide	Dipeptide Derivative	15747	LC/MS Neg	100000044	1126	239.2	10030-52-1	112072	C01262	HMDB00194	17128.4	21233.4	10005.6	19747.6	28660.2	19800.1	4564.11	5196	23901.3	6640.17	9025.31	8493.35	16660.6	9538.42	3765.01	13020.6	6957.04	5407.47	12928.3	18755.2	25627.2	9172.77	8666.59	6228.62	8940.15	12291.5	5132.16	17762.6	4366.92	7192.24
3554	3-phenylpropionate (hydrocinnamate)	Xenobiotics	Benzoate Metabolism	15749	LC/MS Neg	100000010	2830	149.1	501-52-0	107	C05629	HMDB00764	15943.6		2876.55	9525.64	13144.1	3743.62	7208.45	9821.92	8564.54	6005.29	14065.3	11949.2	6384.45	4346.02	12299.9	3180.7	1807.35	3775.79		8564.71		3971.58	1465.66		4327.72				2353.6
3471	hippurate	Xenobiotics	Benzoate Metabolism	15753	LC/MS Neg	100000014	2136	178.1	495-69-2	464	C01586	HMDB00714	808195	882476	526233	682452	1.15048e+06	782241	1.11871e+06	617145	656256	1.12355e+06	655950	940246	901992	1.51455e+06	1.05588e+06	663385	277886	654241	912135	700578	641079	376961	892707	401068	661466	581425	731579	440020	411405	630924
908	ribitol	Carbohydrate	Pentose Metabolism	15772	GC/MS	100000406	1692.4	217	488-81-3	6912	C00474	HMDB00508	91615.4	111288	129009	70894	124308	136210	51016.1	49800.5	113787	33063.3	95029.3	80638	99584.7		91140.4	181253	88388.2	84494.4	112004	101462	61656.4	128146	76491.4	89540.3	71394.6	156087	87401.1	86832	155734	158728
942	maltose	Carbohydrate	Glycogen Metabolism	15806	GC/MS	913	2142.1	204.1	6363-53-7	10991489	C00208	HMDB00163		324594		80809.9	118097	138255			207624	165318	71145.9		78587	81276.5		174188		61422.7	71560.9	31303.6	151575	195802			75851.6	134228	128510	131477	64481.7	164861
913	xylose	Carbohydrate	Pentose Metabolism	15835	GC/MS	826	1723.9	204	609-06-3	135191	C00181	HMDB00098	166412	199647	173832	144854	177432	136146	249762	119691	194772	171220	166146	206790	192447	210038	210249	150787	171439	241169	280924	208538	200906	241075	214519	176000	204382	215594	341446	206642	214651	195292
3335	2'-deoxycytidine	Nucleotide	Pyrimidine Metabolism, Cytidine containing	15949	LC/MS Pos	100000125	1256	228	951-77-9	13711	C00881	HMDB00014	72091.1	42015.5	41389.9	34518.6	42863.9	48730.7	51349.7	53603.4	39355.2	47452.5	40318.4	78086.5	52394.2	50745.9	54992.4	46155.6	52289.7	57957.4	50314.8	57779.1	35447.4	39051.3	41387.7	41387.9	56927	56235.9	44251.9	59500.3	45812.7	36633.8
118	phenylacetate	Amino Acid	Phenylalanine Metabolism	15958	GC/MS	100000011	1338.3	164.1	103-82-2	999	C07086	HMDB00209	173984	102393	57676.2	76161.5	105959	84780.5	98998.7	56424.7	91641.6	75061.5	91441	108129	65318.2	174020	108147	124300	77234.9	100201	113608	134044	118079	96179.5	73803.9	72432.1	68674.4	83938.1	81460.6	118683	147006	88798.3
1608	glycerophosphorylcholine (GPC)	Lipid	Phospholipid Metabolism	15990	LC/MS Pos	100000269	694	258.1	28319-77-9	71920	C00670	HMDB00086	263365	259839	235466	297326	341564	252242	264316	337757	346262	216435	353173	180191	218012	232242	212131	350626	243786	238290	232242	289139	383247	271952	318535	347244	380261	262837	204239	394984	277317	309141
34	aspartate	Amino Acid	Alanine and Aspartate Metabolism	15996	GC/MS	234	1529.7	232	56-84-8	5960	C00049	HMDB00191	456760	278549	244761	425275	184117	1.22398e+06	130681	79078.8	338390	235908	245264	172784	202914	156191	279778	749986	415227	280611	185960	307776	588321	218036	285436	2.71823e+06	171467	1.39254e+06	392085	395172	1.16132e+06	4.61997e+06
1130	13-octadecenoate (18:1n5)	Lipid	Long Chain Fatty Acid	17804	GC/MS	1245	1991	339.3	13126-39-1	5312441	.	HMDB41480	99884.7	620196	395278	136400	381945		816328	117973	289327	249269	494827	148923	172172	287103	247903	863986	836974	483984	266992	168660	676317	432661	315234	527082	351939	450328	305262	154466	322355	743452
1171	dihomo-linoleate (20:2n6)	Lipid	Polyunsaturated Fatty Acid (n3 and n6)	17805	LC/MS Neg	1231	5722	307.3	2091-39-6	6439848	C16525	HMDB05060	46659.4	177203	117973	25953.6	111252	89573	194029	55408.6	121625	102872	83577	46020.3	84046.5	56730.1	109865	229031	197116	154899	118852	66731.3	213893	166130	116082	219720	135248	131214	131548	88677.1	95388.7	163072
1410	2-hydroxystearate	Lipid	Fatty Acid, Monohydroxy	17945	LC/MS Neg	1239	5705	299.4	629-22-1	69417	C03045		35418.2	41633.2	40982.1	34361.5	48301.5	43409.7	62029.7	40182.6	50995.6	32036.1	51261.7	38066	39932.5	37120.7	50057.7	51807.8	57073.8	50795.7	47947.7	51595.1	38987.1	36962.1	23980.2	36369.2	34851.2	28808.8	49730.1	32262.2	45893.3	38806.4
107	5-aminovalerate	Amino Acid	Lysine Metabolism	18319	LC/MS Pos	100000454	860	118.1	660-88-8	138	C00431	HMDB03355	55459.1	71165.2	71610.7	57090.2	37290.5	41439.4	80470.7	77387	64743.2	91393.8	33514.5	50489.4	87714.4	63998.2	41529.1	50831	41692.4	60390.8	35496.6	74090.9	75215.3	62019.9	57822.5	95184	38645.2	62629.5	95753.3	100008	81745.2	79217
1258	azelate (nonanedioate)	Lipid	Fatty Acid, Dicarboxylate	18362	LC/MS Neg	2029	1322	187.2	123-99-9	2266	C08261	HMDB00784	10108.4	14347.2	5959.57	14474	10926.8	8110.55	11729.5	12531.6	7533.82	11151.5	11250	11543	9132.61	16727.2	13310.4	17900.4	8211.6	11568.6	11370.9	11614	6409.72	6020.12	12316.4	9040.59	14548.4	9418.33	8904.06	7862.15	6724.1	8700.49
434	gamma-glutamylleucine	Peptide	Gamma-glutamyl Amino Acid	18369	LC/MS Pos	1268	2744	261.2	2566-39-4	151023	.	HMDB11171	130744	92800.6	97476.2	85634	90878.1	116438	66248.3	100234	76211	100319	76344.8	143248	85961	38021.5	84423.5	108679	203456	87387.6	71766.6	79308.1	110830	77385.7	53462.3	80169.2	104025	85280.1	67826.8	104173	70743.5	114644
314	methionine sulfoxide	Amino Acid	Methionine, Cysteine, SAM and Taurine Metabolism	18374	LC/MS Pos	100000039	729	166.1	3226-65-1	158980	C02989	HMDB02005	40539	61299.7	23901.7	32067.3	69770	34995.4	36335.3	52528	29817.9	37759.6	27707.4	39896.8	30876.6	13661.5	28089.6	24712.5	26056.7	26903	28091.5	38759.5	23179.3	17658.3	30458.2	27684.4	26525.1	16045.3	21928.8	19136.2		28767.2
1156	eicosapentaenoate (EPA; 20:5n3)	Lipid	Polyunsaturated Fatty Acid (n3 and n6)	18467	LC/MS Neg	2050	5442	301.3	10-2005-9;10417-94-4	446284	C06428	HMDB01999	66552.9	141793	87180.3	80773.5	133722	120497	255100	73167.8	100979	88915.7	162243	85669.2	53330.6	81140.1	104250	152335	147764	167068	161388	73739.6	146778	118128	143897	158309	125825	99462.9	130793	82839.4	74426.8	114690
2586	glycocholate	Lipid	Primary Bile Acid Metabolism	18476	LC/MS Neg	342	5104	464.4	475-31-0;863-57-0	10140	C01921	HMDB00138	366958	181561	391388	76546.4	506325	48450.1	407851	532514	462120	215635	112120	551935	48712.6	100024	2.00931e+06	397222	296195	748084	30667.9	159900	70706.5	1413043	836143	167589	349367	501594	137322	175094	83145.8	338740
2604	glycodeoxycholate	Lipid	Secondary Bile Acid Metabolism	18477	LC/MS Neg	100000436	5265	448.4	360-65-6	3035026	C05464	HMDB00631	99772.8	90840.2	70738.1	28508.6	83699.4	16373.6	99593.6	102569	111352	63725.5	29758.3	136046	11171	42468.8	675815	70303.2	93737.9	229632	12554.5	64121.3	23430.8	798704	230248	91906.3	77445.9	79325.1	46928.9	75052.2	25125.5	102328
2590	taurochenodeoxycholate	Lipid	Primary Bile Acid Metabolism	18494	LC/MS Neg	1629	5218	498.3	6009-98-9	387316	C05465	HMDB00951	317265	62663.9	100459	481941	285478	136103	66250.8	148736	92406.5	58545.8	105986	104170	89241.6	144961	325615	65917.9	217859	274598	20864.7	176163	51549.8	580353	40470.3	119807	52752.2	17944	61253.3	159375	116729	210910
2587	taurocholate	Lipid	Primary Bile Acid Metabolism	18497	LC/MS Neg	1648	5122	514.3	145-42-6	6675	C05122	HMDB00036	668445	217859	310141	220315	382736	270220	408921	281241	259938	96003.2	88098.3	172569	175029	227180	760523	709492	1.51347e+06	1.0757e+06	30257.3	240385	90501.4	2458770	205338	249273	154603	130871	191015	150219	531921	1.1862e+06
1158	docosahexaenoate (DHA; 22:6n3)	Lipid	Polyunsaturated Fatty Acid (n3 and n6)	19323	LC/MS Neg	100000665	5518	327.3	6217-54-5	445580	C06429	HMDB02183	150798	265087	191104	93688.7	214780	249539	568742	64867.4	187497	188398	367489	109452	80569.2	214856	194688	310295	610075	416018	296829	99176.6	437734	313674	228509	343051	486008	201621	280842	143494	128733	296434
2004	1-stearoyl-GPI (18:0)	Lipid	Lysophospholipid	19324	LC/MS Neg	100000656	5800	599.4	796963-93-4	.	.	HMDB61696	10260.2	18000	10535.5	4018.5	19279.3	17197.1	23900.8	34211.5	15685	14954.4	17217.1	16487.9	8661.78	20175.1	13951	8376.43	14734.8	14284.3	13382.3	10149.2	10724.8	10958.6	10649.5	11727.3	12815.7	4270.01	14033.1	6735.8	13050.3	12620.4
2272	stearoyl sphingomyelin (d18:1/18:0)	Lipid	Sphingolipid Metabolism	19503	GC/MS	1538	2645	311.3	85187-10-6;85187-10-6	6453725	C00550	HMDB01348	1.15571e+06	1.71427e+06	533787	848186	1674515	701422	1.58476e+06		1.2566e+06	901923	1.69744e+06	591591	1.20422e+06	979870	814903	1.02611e+06	1.64179e+06	1.96574e+06	1.82871e+06	1.59232e+06	1.46925e+06	959750	838272	1.02354e+06	1.63409e+06	971471	1.52679e+06	949769	1.73681e+06	2598473
1575	myo-inositol	Lipid	Inositol Metabolism	19934	GC/MS	363	1924.9	217	87-89-8	892	C00137	HMDB00211	14262724	7.60549e+06	10360071	5.68474e+06	11188674	11647436	5129051	10124113	19201912	11429880	11824106	11633603	7244791	9692837	18151068	25730404	13140142	10057891	7.54628e+06	5803996	24563732	10502372	8906726	27623406	9400836	15269911	8873112	7.70896e+06	20461586	22131846
873	glucose	Carbohydrate	Glycolysis, Gluconeogenesis, and Pyruvate Metabolism	20488	GC/MS	572	1866.8	217.1	50-99-7	79025	C00031	HMDB00122	140135040	270387840	187492224	202660464	203988896	223615328	198835392	161943904	240130720	227180544	151943280	130980512	219011056	166240432	133249928	264983312	143250448	163581456	200916368	157245136	242649504	221745248	175384720	159012144	206674800	249232720	196775488	166507200	244606240	233457040
3778	erythritol	Xenobiotics	Food Component/Plant	20699	GC/MS	100000846	1517.5	217	149-32-6	222285	C00503	HMDB02994	239211	338551	339186	287480	259256	328492	317167	206883	307841	349517	288480	259991	293262	280634	278911	335246	275738	299611	316536	336328	325292	329819	418564	261276	322701	303600	356295	264934	348771	387039
3789	galacturonate	Xenobiotics	Food Component/Plant	20758	GC/MS	100000873	1890	204	91510-62-2	84740	C08348	HMDB02545	493337	620460	510454	1.15213e+06	1.0364e+06	784318	813580	763263	705736	1.84706e+06	978439	729121	804505	744709	1.27192e+06	1.50751e+06	363487	360151	418930	539226	832729	440551	862179	391831	822343	817232	1.12854e+06	1.04342e+06	708456	712161
419	4-amino-2-hydroxybutyrate	Amino Acid	Glutathione Metabolism	20877	GC/MS	100000877	1651.5	174	40371-51-5	2733929	.		105947	133542	112228	104940	227804	113305	102565	130552	154022	212630	175793	110873	134859	91318	152017	164606	171847	105876	161925	157623	182703	108008	145727	54364.8	154390	87676	72811	150946	93703.4	89120.6
417	2-hydroxybutyrate (AHB)	Amino Acid	Glutathione Metabolism	21044	GC/MS	100000933	1169.4	131	3347-90-8	440864	C05984	HMDB00008	2.07682e+06	2.31639e+06	2.84129e+06	1.30247e+06	1.58062e+06	1.73017e+06	1.07818e+06	1.59105e+06	2.44094e+06	1.67494e+06	1.71539e+06	1307136	1.49594e+06	1.28311e+06	826970	2.05383e+06	5016663	1.60876e+06	2284812	1504490	3.68433e+06	3.54068e+06	1654318	2.82674e+06	2393033	3.98665e+06	3.11911e+06	2.66543e+06	2.99887e+06	1.82537e+06
300	3-methyl-2-oxobutyrate	Amino Acid	Leucine, Isoleucine and Valine Metabolism	21047	LC/MS Neg	100000936	1489	115.1	3715-29-5	49	C00141	HMDB00019	16604.7	15251.8	15751.3	9645.68	16479.6	12815.3	9605.1	12403.9	11946	13050.7	13511.7	13247.8	13106.5	7560.16	9321.81	12188.2	15799.3	6866.67	16122.7	14476.6	13888.9	13746	10585.8	10400.1	16005	18828.9	15237.9	9330.19	12463.3	13522
2416	cholestanol	Lipid	Sterol	21131	GC/MS	100000859	2320.8	215.2	80-97-7	6665	C12978	HMDB00908	141300	222823	73846.6	142118	166085	74261.6	175737	133274	199445	82712.3	173006	100170	128340	110119	106364	118377	150229	113679	99369.8	151409	240544	90396.6	117874	149529	220658	94109.5	110313	101859	145626	244973
4452	2-hydroxyisobutyrate	Xenobiotics	Chemical	22030	GC/MS	100000748	1107.5	130.9	594-61-6	11671	.	HMDB00729	522121	708719	504679	382417	480770	649115	734025	774692	518367	712012	420670	811006	707528	493391	858559	635025	277408	509239	568644	483293	469412	269356	484879	442863	559545	540835	699752	481621	533167	599557
246	4-methyl-2-oxopentanoate	Amino Acid	Leucine, Isoleucine and Valine Metabolism	22116	LC/MS Neg	100000551	2200	129.2	816-66-0	70	C00233	HMDB00695	63970.2	56281.9	59482	53663.1	60021.8	50204.7	34199.8	65784.8	66943.2	59719.6	102204	58010.2	68872.1	31701	49155.6	54943.3	72160.4	40949.4	75733.8	71235.9	56635.8	45090.4	35804.5	39368.7	61475.2	71033.5	70020.8	66540.3	40657.1	55723.6
3328	5-methylcytidine	Nucleotide	Pyrimidine Metabolism, Cytidine containing	22119	LC/MS Pos	100000763	1388	258	2140-61-6	92918	.	HMDB00982	27962.4	16853.3	32767	28720.5	10757.3	30261.6	24649.7	26604.8	20358.8	20103.5	19040.9	18986.5	17786.7		22951.8	21305	17818.8	20836.3		21703.5	25221.1	23970.9	23858.7	15606.5	27704.8	18502.5		27295.1	35331.1
249	alpha-hydroxyisocaproate	Amino Acid	Leucine, Isoleucine and Valine Metabolism	22132	GC/MS	100000706	1274	102.8	10303-64-7	83697	C03264	HMDB00746	143685	104668	66846.4	226612	87616.3	72604.9		78233.9	149082	69110.5	65883.8		151980	34761	57311.7	129306	115297	108421	130364	97173.3	87471.8	99280.7	70496.5	97656.9	84503.5	183163	68445	41773.7	77140.4	128661
1349	palmitoylcarnitine (C16)	Lipid	Fatty Acid Metabolism(Acyl Carnitine)	22189	LC/MS Pos	100000776	5179	400.4	6865-14-1	461	C02990	HMDB00222	25362	50652.3	33301.4	109244	38835.5	26200.3	39343.9		56748.1	26384.5	68411		31794.3	40150.6	20945.1	45349.2	142431	39610.6	72514.6	32376.7	102515	190870	80244.9	82532.5	80538.9	78846.7	66351.9	56040.9	38317.4	89736.9
2585	cholate	Lipid	Primary Bile Acid Metabolism	22842	LC/MS Neg	136	5148	407.4	81-25-4	221493	C00695	HMDB00619	987486	52650.2	637210	708072	346075	135433	375691	721815	236660	343353	233450	464157	160890	173090	224171	426059	107098	310266	29204.1	169874	102336	451049	466799	177876	164469	488938	375270	300047	422203	43929.5
240	3-indoxyl sulfate	Amino Acid	Tryptophan Metabolism	27672	LC/MS Neg	100000467	2258	212	2642-37-7	10258	.	HMDB00682	71044.4	54931.5	31238.1	51441	53831.2	42288.5	76254.8	49897.7	57215.5	64096.3	55817.2	115283	61695.9	101362	104763	60823.7	49141.6	56805	84558.6	92348.5	36587.1	19376	45884.9	32561	52816.8	46326.8	47411.4	39926.8	50607.1	46971.8
2	N-acetylglycine	Amino Acid	Glycine, Serine and Threonine Metabolism	27710	LC/MS Neg	100001006	735	116.1	543-24-8	10972	.	HMDB00532	9814.02	32509	28228.6	9960.55	9357.81	38609.2	19132.5	5148.99	36804.9	16419.4	23159.3	9142.12	8697.61	19788.5	12555.7	59463.5	77962.4	10844.8	27904.5	14660.2	48338.6	94060.7	92283	57639.3	49582.4	132007	68300.3	55617.3	37919.3	30886.4
3438	bilirubin (Z,Z)	Cofactors and Vitamins	Hemoglobin and Porphyrin Metabolism	27716	LC/MS Neg	1090	4812	583.2	635-65-4	5280352	C00486	HMDB00054	3711.36	13886.9	32428.1	10974.2	4698.76	12018.5	11318.2	3441.65	16163.8	10236.3	18139.5	36804.3	6975.06	22304.7	5371.41	26254.8	130538	14730	27078.4	24030	16317.5	15855.4	22063.5	21532.3	28220.9	26059.6	23803.7	19982.6	14432.7	81357.1
379	creatine	Amino Acid	Creatine Metabolism	27718	LC/MS Pos	1221	758	132.1	57-00-1	586	C00300	HMDB00064	8737299	10043954	8.06285e+06	10114633	7098503	10378386	6742153	6607492	9550080	8007158	9626277	6.09113e+06	6232448	8.23178e+06	9023700	11079269	9835316	6811091	9789017	8602631	9871801	6.97985e+06	8573082	10394679	7.46666e+06	8868329	8.33954e+06	10199218	9485149	11291671
408	glutathione, oxidized (GSSG)	Amino Acid	Glutathione Metabolism	27727	LC/MS Pos	448	1535	613.1	103239-24-3	65359	C00127	HMDB03337	91026.7	6736.82	2650.48	3732.54	22982.9	45103.9	15140.3	8617.35	26786.3	6765.84	11076.1	11438.8	9490.74	6671.28	15932.8	30232.6	23234.4	5097.4	10844.5	6115.42	149881	44494.2	4094.97	19723.2	33883.4	27271.4	5483.12	31534.2	26059.3	74781.6
3396	threonate	Cofactors and Vitamins	Ascorbate and Aldarate Metabolism	27738	GC/MS	100001022	1560.7	292.1	70753-61-6	151152	C01620	HMDB00943	1.82693e+06	1.82455e+06	1.03609e+06	1.68587e+06	1.53276e+06	1.41344e+06	1.32114e+06	1.94832e+06	1.93189e+06	1.65031e+06	2.06915e+06	1.08916e+06	1.26849e+06	1.30789e+06	1.76882e+06	2964713	1.35137e+06	1.32118e+06	1.306e+06	1.16505e+06	1.96622e+06	979782	2166764	953527	1.86563e+06	1.6494e+06	1.0822e+06	1.55299e+06	735320	1.61242e+06
63	1-methylhistidine	Amino Acid	Histidine Metabolism	30460	LC/MS Neg	100001051	1245	168.2	332-80-9	92105	C01152	HMDB00001	13912	24880.5	24159.9	15554.5	10526	26163.8	12845.5	11648	15596.8	11946	22992.2	14951.5	17378.3	16434.9	18615	12175.4	12484.3	17246.6	21345.5	22639.1	15254.1	15945.6	16325.6	19522.6	15230.7	16436.9	19107.2	14600.7	14533.9	30289.7
979	fructose	Carbohydrate	Fructose, Mannose and Galactose Metabolism	31266	GC/MS	878	1762.7	204	57-48-7	5984	C00095	HMDB00660	1.30082e+06	2.53956e+06	2.01603e+06	1.88479e+06	2235464	1.30436e+06	2.28987e+06	2.03452e+06	2.28763e+06	2.77309e+06	1.91744e+06	1.71422e+06	1.34126e+06	1.64232e+06	1.58282e+06	1.31919e+06	1499985	1.35667e+06	2122696	1.71099e+06	1.99594e+06	2.57781e+06	2.47376e+06	1.1355e+06	2.04876e+06	1.20553e+06	2709511	2271532	1.66667e+06	1372074
3469	pyridoxate	Cofactors and Vitamins	Vitamin B6 Metabolism	31555	LC/MS Neg	100001121	2210	182.1	82-82-6	6723	C00847	HMDB00017	17247.7	15099.4	9939.95	10410.8	19312.3	15384.8	15135	14248.3	24567.9	24768.1	12012.5	13303.1	28925.3	8381.01	14479.5	25534.3	14373.8	9855.33	23673.8	17307.2	23086.1	8608.74	16033.5	10612.1	15320	9205.24	16951.8	6587.04	6514.41	10486.7
3271	N1-methylguanosine	Nucleotide	Purine Metabolism, Guanine containing	31609	LC/MS Pos	100001122	1850	298.1	2140-65-0	96373	.	HMDB01563	15104.9	15071.7	13499.3	14032.9	14791	16278.5	12621.7	12926.3	17520.3	15551.3	15910.6	16767.5	17546.8	14174	17468.3	22467.8	16332.7	15150.8	20471.5	17144.2	19140.9	18624.7	18230.5	18049.2	17748.1	19731.3	15541.9	15327.6	18748.8	13958.5
55	2-pyrrolidinone	Amino Acid	Glutamate Metabolism	31675	GC/MS	100001081	1190.9	142	616-45-5	12025	.	HMDB02039	13093308	10581320	10207879	11516115	8.08444e+06	8.17002e+06	1.0397e+06	964891	19919628	5042913	1.28286e+06	6.23746e+06	744922	626265	5013735	5.67403e+06	4274370	2894872	4.04405e+06	2.90005e+06	14119809	4.50059e+06	8638476	4.5714e+06	2.36124e+06	834847	1.4157e+06	3.28531e+06	1.15796e+06	1756587
1316	butyrylglycine	Lipid	Fatty Acid Metabolism (also BCAA Metabolism)	31850	LC/MS Pos	100001151	2077	146.1	20208-73-5	88412	.	HMDB00808	20847.9	37957	30955.1	21505.7	25557.8	47398.5	18075.7	18877.7	36092.4	24871.2	32530.5	20844	13015.4	35917.7	10628.7	49657.3	71313.8	13092.6	26958.2	16215.8	31947.5	99570.7	65518.2	55827.7	28314.6	70268.2	44708.9	35522.3	29550.8	35346.5
2611	taurolithocholate	Lipid	Secondary Bile Acid Metabolism	31889	LC/MS Neg	100001065	5328	482.4	516-90-5	10595	C02592	HMDB00722	26413.5	7894.21	6210.58	23140.3	27461.8	13381.9	9012.83	11781.6	10423.7		28205.4		9069.19	12755.4	38210.8	11296	22543.3	22809.2	8775.1	10415	8614.34	42328.3	8755.39	5313.07	6884.49	9257.48	13859.8	16039.8	6841.28	18018
2635	7-ketodeoxycholate	Lipid	Secondary Bile Acid Metabolism	31904	LC/MS Neg	100001063	4840	405.4	911-40-0	188292	.	HMDB00391	1.7018e+06	1.29228e+06	1139807	865690	345864	643630	334368	958741	2.46098e+06	1.04267e+06	979776	1.24296e+06	112014	855388	714230	2.02026e+06	565940	1.07494e+06	690141	892480	416136	251064	277833	966183	391056	172218	76951.5	170720	314122	1.77834e+06
284	2-methylbutyrylglycine	Amino Acid	Leucine, Isoleucine and Valine Metabolism	31928	LC/MS Pos	100001155	2591	160.1	52320-67-9	193872	.	HMDB00339	27642.1	38247.1	15809.1	16628	32172.5	20991.4	35909	37482.2	17713.8	26943.6	31181.4	34066.7	18046.9	21301.7	22700.2	17913.3		26643.2	15589.8			17374.5	28220.7	15166.3	25976.8	26609.7	26653.2	23391.9		23477.8
1319	propionylglycine	Lipid	Fatty Acid Metabolism (also BCAA Metabolism)	31932	LC/MS Neg	100001150	966	130.1	21709-90-0	98681	.	HMDB00783	5360.97	9865.32	7055.36	5068.31	10319.6	8153.73	8962.32	8183.8	8777.77	4785.72	6424.61	8150.06	4902.25	11904.5	4422.42	7647.28	5997.37	6229.83	4762.55	2502.92	4854.5	6606.22	11177.3	3751.25	5226.26	9586.84	9549.79	4435.21	6066	2139.44
135	3-(4-hydroxyphenyl)lactate	Amino Acid	Tyrosine Metabolism	32197	LC/MS Neg	240	1395	181.1	6482-98-0	9378	C03672	HMDB00755	10202.5	13089.8	11029.4	9192.51	10867.2	12588.2	5790.33	10484.6	15470.2	18522.1	10524.7	12035.2	16798.9	6485.25	10244.7	14579.2	11726	12398.2	17640.8	15282	10563.3	7414.52	9124.82	5252.61	9778.42	6992.4	9634.09	7248.15	5359.1	8652.1
1336	acetylcarnitine (C2)	Lipid	Fatty Acid Metabolism(Acyl Carnitine)	32198	LC/MS Pos	100000802	1203	204.2	5080-50-2	1	C02571	HMDB00201	1.71764e+06	1.95456e+06	2.02092e+06	1.92967e+06	1.69758e+06	2.63333e+06	1.1866e+06	1.07769e+06	2.37453e+06	1.78112e+06	2258202	1.19841e+06	1.58429e+06	2358098	1.57857e+06	2.32854e+06	2.43595e+06	1.88306e+06	2.18968e+06	1758038	2.81909e+06	3.49758e+06	2.21092e+06	3.64571e+06	1.90137e+06	4.50762e+06	2.07654e+06	3.1364e+06	1.86322e+06	3.51921e+06
367	trans-4-hydroxyproline	Amino Acid	Urea cycle; Arginine and Proline Metabolism	32306	LC/MS Pos	1001	705	132.1	51-35-4	5810	C01157	HMDB00725	109288	89978.8	109602	82572.5	89340.4	71196.9	131157	70958.5	106493	118327	80171.7	79428.8	121746	77810.4	122187	128332	92878.9	155551	105363	100564	154029	109918	150938	156181	150056	148419	108914	119254	83045.2	110255
416	2-aminobutyrate	Amino Acid	Glutathione Metabolism	32309	GC/MS	1128	1537.5	246.2	1492-24-6	439691	C02261	HMDB00650	1.18858e+06	1.24537e+06	961435	700048	1.24915e+06	747602	1.02352e+06	815777	879043	1.01258e+06	1.13914e+06	1.29035e+06	732448	644671	1.24709e+06	1.02989e+06	1.65291e+06	1.43134e+06	1.09315e+06	948619	968056	736139	688199	691658	971381	977088	916512	1.23224e+06	893698	754868
1340	hexanoylcarnitine (C6)	Lipid	Fatty Acid Metabolism(Acyl Carnitine)	32328	LC/MS Pos	100000781	3174	260.2	6920-35-0	6426853	.	HMDB00705		48597.7	27313.1	34262.5		43041.8	16218.5		32556	16400.1	22256.7			42417.1		40114.1	62596	17300	35762.4	19427.4	42455.4	43123.7	34783.2	48664.6	30634.8	64987.3	29192	53005.4	27823.6	73485.8
3224	adenosine 5'-monophosphate (AMP)	Nucleotide	Purine Metabolism, Adenine containing	32342	LC/MS Pos	209	1210	348.1	149022-20-8	6083	C00020	HMDB00045				103635				69983.5					16718.6	221320	99350.8			137218				26606	3541.38		30727.8
2589	glycochenodeoxycholate	Lipid	Primary Bile Acid Metabolism	32346	LC/MS Neg	1628	5245	448.4	16564-43-5	12544	C05466	HMDB00637	81403	21823.9	60093	81957.4	162046	14947	42407.4	129772	73523.6	53096.5	61406.5	104179	10939.9	37348.2	344544	32797.2	35319.6	163027	11473.1	65557.2	17842.5	196499	79426.2	55756.1	42769.9	62718.1	29464.7	108303	17090.2	45058.7
77	1-methylimidazoleacetate	Amino Acid	Histidine Metabolism	32350	LC/MS Pos	100001208	845	141.1	2625-49-2	75810	C05828	HMDB02820	30975	51443.7	44177.6	32395.2	28344.7	34659.6	64538.8	70147.8	35374.6	105490	20848.2	47821	118449	52404.8	28812.8	31801	48609.5	61830.2	40607.2	44890.7	40576.5	25953.1	36777.6	41171.1	34137.4	40875.8	87819.1	26860.8	30275.5	117215
3265	guanine	Nucleotide	Purine Metabolism, Guanine containing	32352	LC/MS Pos	172	1022	152.1	73-40-5	764	C00242	HMDB00132	131419	21002.4	58949.1	78714.6	60438.9	31444.6	22749.8	21075.7	89911.8	37440.5	63476.7	63551	57103.8	20218.7	65113.3	66675.9	48046.7	23727.5	40650.6	65754.6	61963.4	102729	68560.8	53461.2	87375.9	79902.2	53577.6	127698	109314	40851.1
1578	scyllo-inositol	Lipid	Inositol Metabolism	32379	GC/MS	100001215	1893.8	318.2	488-59-5	892	C06153	HMDB06088	328593	176035	178317	79349.6	140208	254052	118962	185404	527634	228611	171299	166559	110230	243681	307171	547001	198695	196158	129562	76357.2	388026	226178	99069.9	498783	158813	252905	184768	113115	349698	427968
442	gamma-glutamylvaline	Peptide	Gamma-glutamyl Amino Acid	32393	LC/MS Pos	100001126	2040	247.2	2746-34-1	7015683	.	HMDB11172	69080.5	39980.2	38747.4	37379	68766.9	63581.9	28142.3	30873.3	41701.1	49702.7	31458.1	73007.9	52156.8	33853.2	42206.8	59086.3	78231.1	34411.9	48166.3	45183.8	41685.8	28308.9	30332.8	40756.9	48395.8	49158.4	30458.5	40033.3	35248.4	66462.7
288	3-hydroxy-2-ethylpropionate	Amino Acid	Leucine, Isoleucine and Valine Metabolism	32397	GC/MS	100001170	1269	247.1	4374-62-3	188979	.	HMDB00396	413198	233621	415192	209209	238178	263981	336804	412151	321822	224784	365087	226453	174108	281589	207124	233567	250318	420197	348711	381060	215780	268986	361303	210809	175149	431899	382738	404166	330419	299241
1259	sebacate (decanedioate)	Lipid	Fatty Acid, Dicarboxylate	32398	LC/MS Neg	100001211	1778	201.2	111-20-6	5192	C08277	HMDB00792	3058.08	3537.25		1928.45	2367.89	3810.83	3510.77	3546.34	2476.6	1519.84	2552	3729.1	2455.12	4664.99	4110.33	3492	3202.08	2589.06		2841.97		2936.99	2008.73	1904.19		2715.31		2487.92	2344.85	2531.42
230	indolepropionate	Amino Acid	Tryptophan Metabolism	32405	GC/MS	100001083	1925	202.1	830-96-6	3744	.	HMDB02302	233051	96163.2	33878.1	71316	170641	35343.9	107918	117870	144898	70603.8	355559	104890	99282.1	16728.2	130588	48997	37628.1	225684	88834.7	71387.6	145836	17111.3	15471.4	79309.4	44437.6	53825.7	35539.6	49771.3	71107.3	13979.8
1315	butyrylcarnitine (C4)	Lipid	Fatty Acid Metabolism (also BCAA Metabolism)	32412	LC/MS Pos	100001054	2007	232.2	25576-40-3	439829	C02862	HMDB02013	84047.3	82950.7	72855	97766.3	60769.9	72836.2	62188.9	50540.9	81833.3	68690.8	60284.1	74507.3	49245.1	71510	75982	73174.3	72975.6	76633	67915.9	53499.6	83869.5	104310	68857.2	111818	75798.6	118266	56569	92015.5	50432.2	128775
1113	myristoleate (14:1n5)	Lipid	Long Chain Fatty Acid	32418	LC/MS Neg	100001198	5338	225.3	544-64-9	5281119	C08322	HMDB02000	22387.2	233585	176703	51589.6	53515	176419	263796	15485.7	180805	106634	101517	27255.2	70067.9	100955	74400.4	428547	357256	196621	147275	78412.7	253451	254988	225139	331443	155990	256490	185488	207382	339595	430110
1318	propionylcarnitine (C3)	Lipid	Fatty Acid Metabolism (also BCAA Metabolism)	32452	LC/MS Pos	100001162	1589	218.2	17298-37-2	107738	C03017	HMDB00824	221060	227310	203832	244916	280602	177251	114547	133724	233118	231888	199364	209682	162413	280750	198895	160639	156666	203078	207415	118464	260547	200614	167939	224712	154281	279213	167608	293146	142791	225033
1295	linoleamide (18:2n6)	Lipid	Fatty Acid, Amide	32455	LC/MS Pos	1492	5639	280.2	3999-01-07	6435901	.		146053		141318	176168		149518	94340.8	82080	289237		175118	229570	161547	108842	109460	263801	361127	88573	135790	167290	602443	70800.9	144844	318460	185210	471893	77928.6	253367	192839	228012
1293	oleamide	Lipid	Fatty Acid, Amide	32458	LC/MS Pos	1504	5766	282.3	301-02-0	5283387	C19670	HMDB02117	835959	29366.8	644068	1.50612e+06	57243.5	791431	500730	596940	1.52161e+06	36554.1	937952	913545	725609	427533	642792	1701322	1.95345e+06	666951	909573	1.13769e+06	3268816	220821	1.15406e+06	1.42108e+06	953391	2.06344e+06	260111	1.34839e+06	928362	1.15511e+06
1102	caproate (6:0)	Lipid	Medium Chain Fatty Acid	32489	LC/MS Neg	926	2766	115.2	142-62-1	8892	C01585	HMDB00535	14423.4	7285.03	14100.7	6015.83	11193.6	12566.8	15314.8	11744.8	15074.1	10608	6730.26	10580.2	9481.82	15127.6	11154	11706.7	14456.3	13937.2	10982.2	5717.84	14908.4	11833.3	8872.47	13777.2	8056.78	8705.02	8916.58	11911.1	10444.5	8331.06
1104	caprylate (8:0)	Lipid	Medium Chain Fatty Acid	32492	LC/MS Neg	932	4367	143.2	124-07-2	379	C06423	HMDB00482	19185.9	22081.9	22479.9	8868.14	11627.3	21769.9	23992.4	12555.6	23817.4	22788	14577.7	19801	10298.2	19513.3	20769.3	26597.2	19466.4	22215.7	21238.2	12293.7	20422	15555.1	17758.5	20556.6	22390.8	30624.2	15667.1	18979.5	21351.9	22756.9
1108	10-undecenoate (11:1n1)	Lipid	Medium Chain Fatty Acid	32497	LC/MS Neg	100001197	5086	183.3	1333-28-4	14891	C13910	HMDB33724	7365.63	7444.96	12042.6	9773.17	11958.4	7612.17	8628.73	3958.25	9741.64	9319.54	14953.4	8503.36	6663.06	4852.91	10313.3	8299.53	7722.04	5205.1	12052.8	17404.8	12333.2	21709.9	9267.41	17709.8	9987.13	10403.2	7415.55	20337.2	8905.7	14912.1
1157	docosapentaenoate (n3 DPA; 22:5n3)	Lipid	Polyunsaturated Fatty Acid (n3 and n6)	32504	LC/MS Neg	100001181	5574	329.4	2234-74-4	6441454	C16513	HMDB06528	120388	272268	142382	94890.3	190896	200874	474466	56072	172888	153518	249178	97831.6	96016.6	158455	107617	307397	435810	304911	248166	110332	385426	222239	195681	262643	303484	243651	307894	140281	122778	312781
139	phenol sulfate	Amino Acid	Tyrosine Metabolism	32553	LC/MS Neg	100001510	2150	173.1	937-34-8	74426	C02180	HMDB60015	17044.9	9444.21	24209.2	25479.9	20494.6	31383.1	41675.1	17657.1	21743	24435.8	17784.5	54615.2	18354.2	46175.6	112488	34132.2	12438.5	19529.1	30501.2	21780.4	33890.3	14295.8	29162.6	7373.8	44578.4	26440.6	22773.4	21436.9	30843.8	27273
3439	bilirubin (E,E)*	Cofactors and Vitamins	Hemoglobin and Porphyrin Metabolism	32586	LC/MS Neg	100001950	4242	583.2	114-25-0	5315454	.			7187.82	13247.3	3667.21		4944.52	4402.87		8388.51	4861.1	6998.14	11131.1		9843.11		9815.52	38440	7255.54	7532.95	7502.91	4116.77	9045.47	9527.21	7174.65	9736.41	12042.6	6564.72	8608.28	7886.68	21971.4
2485	pregn steroid monosulfate C21H34O5S*	Lipid	Progestin Steroids	32619	LC/MS Neg	100002067	4998	397.3	1247-64-9	.	.		11330.8	12223.3	10310.3	8843.4	13010	11111.3	19248	19630.1	15009.1	11494.8	16679.6	11254.4	11322.3	7796.31	18541.6	11893.2	7789.14	12420.3	19254.3	21110.4	10768.7	6369.32	11064	4788.76	8244.26	11652.6	10337.8	16932.3	12778.3	10695.4
347	urea	Amino Acid	Urea cycle; Arginine and Proline Metabolism	32623	LC/MS Pos	533	716	121.2	57-13-6	1176	C00086	HMDB00294	12113615	7.14609e+06	2.97578e+06	7.84568e+06	4.56404e+06	9437447	9152772	8606562	6.58933e+06	9515877	4311125	14365156	10833342	9111203	13170656	7864941	10816426	7.39716e+06	8752050	12509136	10054378	4055953	9529885	7224586	14423007	14355109	5.99656e+06	7.57014e+06	9004891	10462693
1974	1-linoleoyl-GPE (18:2)*	Lipid	Lysophospholipid	32635	LC/MS Neg	100001570	5725	476.3		52925130	.	HMDB11507	47469.8	69418	41827.6	54274.1	75269.5	59496.6	42984.3	75362.8	47998.8	31940.5	22984.7	47178.6	45320.9	50966.2	84236	49651.8	38887.6	60723.9	25932.6	76210	33187.6	11101.4	78814	60933.5	24844.6	25960	22868.9	57425.7	23467.8	32019.7
49	pyroglutamine*	Amino Acid	Glutamate Metabolism	32672	LC/MS Pos	100001540	764	129.2	2353-44-8	134508	.		152025	172930	212365	176876	116433	222430	201232	124807	221527	140520	194908	180068	206465	187592	196914	161652	128466	189997	223918	280430	223620	129094	142057	153077	206701	163234	195336	140127	172436	298882
338	taurine	Amino Acid	Methionine, Cysteine, SAM and Taurine Metabolism	32975	LC/MS Pos	512	687	126.1	107-35-7	1123	C00245	HMDB00251	23805.2	17724.6	26381.9	43727	24499	20630.6	24935.1	32413.7	27614.4	29436.2	24454.5	18300.4	25216.4	27958.7	15754.3	29021.1	32231.6	33968.4	25412.4	23897.1	33627.3	32225.7	18423.8	42934.3	23818.3	21850.9	19900.8	33233.2	43431.1	26621.5
3802	homostachydrine*	Xenobiotics	Food Component/Plant	33009	LC/MS Pos	100001550	1199	158.2	1195-94-4	441447	C08283	HMDB33433	412515	308648	75360.5	83930.4	183945	223876	480726	663993	253887	261914	124275	385648	631752	38565.6	297572	169604	214280	291623	194089	952543	229045	15754.6	155219	259956	598067	29526.9	91539.1	51389.1	256601	298411
1923	1-palmitoleoyl-GPC (16:1)*	Lipid	Lysophospholipid	33230	LC/MS Pos	100001511	5524	494.3		24779461	.	HMDB10383	252971	167301	92196.9	230103	287719	111380	276891	231426	186957	143964	219177	199711	226552	110792	150401	123580	191613	93907.8	168239	196902	182811	150263	204576	124187	295405	83021.6	198773	130347	103472	136430
439	gamma-glutamylthreonine*	Peptide	Gamma-glutamyl Amino Acid	33364	LC/MS Pos	100001314	977	249.1	5652-48-2	76078708	.	HMDB29159	16915.6	25549.7			29895.4	17616.3		19928.7		17913.8		15997.8			15756	12615.8	16357.6	10335.5	18340.6	12458.5					16249.2	15989			10989.4	32067.3
438	gamma-glutamylphenylalanine	Peptide	Gamma-glutamyl Amino Acid	33422	LC/MS Pos	100000491	2846	295.1	7432-24-8	111299	.	HMDB00594	76274.5	54557.3	58323.4	64472.6	43740.2	65339.7	30787.7	59807	54291.8	45667.4	35100.1	82096	42218.9	16200.1	65232.9	43378.9	46444.1	39133.9	52831	65531.8	48876.8	25064.1	43190.5	33369	40004.3	52306	42632.4	33237.2	42921.4	51485
303	isobutyrylcarnitine (C4)	Amino Acid	Leucine, Isoleucine and Valine Metabolism	33441	LC/MS Pos	100001055	1941	232.2	25518-49-4	168379	.	HMDB00736	59111.3	96330.1	70625	84707.4	90482.1	88366.8	67296.5	47595.6	99838.3	87768.5	128354	69612.4	64140.4	65925.1	119656	95623.5	98668.2	94347.1	84738.2	83430.2	75740	85145.8	98750	93732	84204.4	113024	78625.9	128914	79419.2	85813.6
3299	pseudouridine	Nucleotide	Pyrimidine Metabolism, Uracil containing	33442	LC/MS Neg	821	1104	243.1	1445-07-4	15047	C02067	HMDB00767	29612.4	27487.7	30597.7	29409	23488.7	28035.9	33009.1	22551.7	25262.3	28970.7	26955.8	33422.9	33547.8	32207.8	38147.9	31485.8	28818.1	32876.1	31445	34507.4	26797.7	25080	36839.8	30487.2	34468.9	30307.9	31823.1	31035.1	27207.2	31193.1
1067	alpha-ketoglutarate	Energy	TCA Cycle	33453	GC/MS	93	1779	419.1	305-72-6;328-50-7;22202-68-2	51	C00026	HMDB00208	375808	326125	327255	198928	334158	328985	275218	199157	395964	192303	285956	265381	282610	158319	231464	448914	230231	191553	397517	376731	723813	195799	322951	143442	245660	229517	162808	295137	240579	141961
1054	erythronate*	Carbohydrate	Aminosugar Metabolism	33477	GC/MS	100001320	1546.9	292.1	88759-55-1	2781043	.	HMDB00613	215993	130894	131940	157388	159628	191765	160652	143742	169256	163701	181856	208671	186274	146680	208832	220563	169452	177330	188852	209387	191219	118164	197032	171111	209191	204303	166303	177117	203722	257317
1139	eicosenoate (20:1)	Lipid	Long Chain Fatty Acid	33587	LC/MS Neg	100001335	5955	309.4		5282768	C16526	HMDB02231	67214.2	210522	221631	63494.7	112365	185260	258260	104244	200800	165268	119907	122176	84542.8	161051	127466	205772	259028	213039	152782	85836.2	236050	250011	223614	261000	225049	221960	147998	138025	185527	211879
3856	piperine	Xenobiotics	Food Component/Plant	33935	LC/MS Pos	100001267	5136	286.2	94-62-2	638024	C03882	HMDB29377				43454.7	16244	22763.3	21923.2						21025	29919	30457			43492.4		36149.2			22540.6		22673.6		19774.3
1341	octanoylcarnitine (C8)	Lipid	Fatty Acid Metabolism(Acyl Carnitine)	33936	LC/MS Pos	100001247	4100	288.3	3671-77-0	123701	C02838	HMDB00791		45842.5	24937	41202.9	25745.9	34970.1			37302.2	31470.6	19854.3	11162.6	14050.4	35603.3		40510.1	95721.2	24769.1	23576.5	20490	35758.9	36613.6	19270.9	40398.5	50752.1	66150.5	28200.7	30743.2	20797.2	69826.5
281	alpha-hydroxyisovalerate	Amino Acid	Leucine, Isoleucine and Valine Metabolism	33937	GC/MS	100001300	1208	145.1	600-37-3	99823	.	HMDB00407	248896	221262	205626	125695	220200	231991	66991.4	231142	320416	199036	312042	171395	207907	153696	91501.7	322991	393596	186832	335712	203577	396190	220718	144668	210224	109968	308460	251417	247181	216647	381028
1343	decanoylcarnitine (C10)	Lipid	Fatty Acid Metabolism(Acyl Carnitine)	33941	LC/MS Pos	100001251	4700	316.3	1492-27-9	10245190	.	HMDB00651	15160.9	55432.4	34152.1	45580.9	17482.2	72066.6	43252.4		58994.7	36624.5	17689.6	17556.3	22733.5	57263.5	32293.8	61025.8	228508	42650	46479.1	30057.6	75516.6	55714.4	40548.8	58640.7	54618.5	82473.6	32231.4	60493.7	36004.8	91227.7
862	phenylacetylglycine	Peptide	Acetylated Peptides	33945	LC/MS Neg	100001275	2377	192.1	500-98-1	68144	C05598	HMDB00821	415007	310798	161395	269060	284538	249480	428342	271072	303855	281703	201040	466008	339237	628717	389641	409576	308698	374105	375013	360271	271467	156924	352505	253440	318740	307301	351138	258674	397521	355346
1921	1-palmitoyl-GPC (16:0)	Lipid	Lysophospholipid	33955	LC/MS Neg	100001263	6046	570	17364-16-8	86554	.	HMDB10382	463385	792081	499780	462839	637837	620386	546806	717073	667403	351124	530674	428514	620597	580113	517316	655698	588952	570731	486872	706241	717310	321177	399348	662260	600474	444271	709508	413842	212781	626938
1930	1-oleoyl-GPC (18:1)	Lipid	Lysophospholipid	33960	LC/MS Neg	100001272	6120	596	19420-56-5	16081932	.	HMDB02815	604148	767623	512302	392261	590992	686825	632886	837560	760361	474121	648494	489987	646573	821556	573314	541470	395666	573072	610990	581817	728370	551167	441876	812328	687095	625502	762177	625928	670754	843370
1928	1-stearoyl-GPC (18:0)	Lipid	Lysophospholipid	33961	LC/MS Pos	100001271	5844	524.4	19420-57-6	497299	.	HMDB10384	1.44926e+06	1.39626e+06	912375	2973246	2.04683e+06	718494	1.85029e+06	2.06612e+06	2.06979e+06	1.10672e+06	2.38887e+06	1.26004e+06	2.01571e+06	553574	946997	1.19011e+06	1846957	1.07939e+06	1.87142e+06	1.84553e+06	1.96146e+06	1157420	2.6032e+06	1.24485e+06	1.87485e+06	1160585	1.31689e+06	1.51633e+06	871314	1.09912e+06
1389	acetoacetate	Lipid	Ketone Bodies	33963	GC/MS	1218	1285	231.1	3483-11-02	96	C00164	HMDB00060	530114	1219475	988222	265735	554092	1.2397e+06	1.44046e+06	562906	707979	792276	843218	735078	454709	1.40412e+06	614116	1.27796e+06	3124339	723559	507015	383652	1.32266e+06	2.39857e+06	1.269e+06	1.18408e+06	1.24628e+06	508932	830162	653364	1.27279e+06	674265
1155	stearidonate (18:4n3)	Lipid	Polyunsaturated Fatty Acid (n3 and n6)	33969	LC/MS Neg	100001229	5381	275.3	111174-40-4	5312508	C16300	HMDB06547	6230.64	40533.8	24533.9		24008.1	33462.5	63304.1	6092.74	30127.1		24732	8268.77	18419.6	23862.6	14382.7	86187	49561.4	40120	31677	17651.2	40959.5	34571.7	27608.9	45640.9	33511.1	26653.7	26236.5	12981	25913	44030.8
1128	cis-vaccenate (18:1n7)	Lipid	Long Chain Fatty Acid	33970	GC/MS	100001228	1987	339.3	506-17-2	5282761	C08367	HMDB03231	365403	2927353	1.56455e+06	698897	1.46339e+06	2789835	3.18961e+06	369235	1.79555e+06	1.57726e+06	1.61988e+06	678931	946915	1.45522e+06	1.12072e+06	3.40361e+06	2.48724e+06	2885528	1.63633e+06	1.07872e+06	2947263	2.10893e+06	934533	1.97284e+06	1755304	1.46684e+06	1.3728e+06	634244	2.06319e+06	2.88113e+06
1121	10-heptadecenoate (17:1n7)	Lipid	Long Chain Fatty Acid	33971	LC/MS Neg	100001278	5558	267.3	29743-97-3	5312435	.	HMDB60038	253846	2489542	1603570	415692	1.07426e+06	1.99966e+06	2044936	240299	1.29786e+06	1.04871e+06	1.77262e+06	418500	741895	1.31091e+06	825980	2.5298e+06	1.97258e+06	2007381	1.66961e+06	1.01641e+06	2.46313e+06	2.671e+06	1.53084e+06	2.58281e+06	1.82985e+06	2.16359e+06	1.94497e+06	1.31649e+06	2.56905e+06	4.23336e+06
1133	10-nonadecenoate (19:1n9)	Lipid	Long Chain Fatty Acid	33972	LC/MS Neg	100001277	5775	295.4	73033-09-7	5312513	.	HMDB13622	82776.8	765876	473949	93278	330128	623550	688676	130734	322725	361224	366711	207706	294873	534565	416637	714326	605230	538080	405508	247564	670319	951862	546591	989169	586029	742508	551102	438004	480671	822396
2426	campesterol	Lipid	Sterol	33997	GC/MS	100001269	2353	129	474-62-4	173183	C01789	HMDB02869	491517	197108	162433	143913	193785	68654.2	230576	162240	614387	79390.9	297510	125792	158481	58362	107179	140470	202298	334693	188564	267981	519506	157551	246214	290743	290849	129768	205186	305985	219661	416802
1164	linolenate [alpha or gamma; (18:3n3 or 6)]	Lipid	Polyunsaturated Fatty Acid (n3 and n6)	34035	LC/MS Neg	100001337	5450	277.3		5280934	C06426	HMDB03073	359330	1.694e+06	1.33136e+06	505830	1.23945e+06	2.143e+06	3074148	388252	1612407	1.02206e+06	1909490	466953	558454	1.04301e+06	938511	2.94524e+06	1.81502e+06	3080599	1.54096e+06	924888	2161443	1.38738e+06	1.12803e+06	2.00908e+06	1.67447e+06	1.61875e+06	1.30667e+06	766418	1.54699e+06	3.14341e+06
1949	1-arachidonoyl-GPC (20:4n6)*	Lipid	Lysophospholipid	34061	LC/MS Neg	100001551	5900	618.1		.	C05208	HMDB10395	174496	286174	179626	132964	181152	154907	217306	246247	309205	184466	163286	85472	237575	229761	196154	257611	175535	160430	215353	258949	267845	195832	134426	282230	276507	197493	226733	221924	196180	250400
2012	1-arachidonoyl-GPI (20:4)*	Lipid	Lysophospholipid	34214	LC/MS Neg	100001654	5479	619.4		.	.	HMDB61690	12976.2	25769.9	14429.8	6449.17	24481.3	15280.2	22248	28880.1	16457.7	16128.4	14921.4	15687.4	11512.2	17740.6	15065	16763.7	17718.7	16227.9	18931.8	17924.9	22660.3	15157.3	11497.9	17562.5	20174.2	10942.3	21949.3	10527.4	12217.2	14492.5
3890	stachydrine	Xenobiotics	Food Component/Plant	34384	LC/MS Pos	100001296	860	144.1	4136-37-2	115244	C10172	HMDB04827	266764	297946	157384	138534	130465	284472	436900	546495	231764	230078	172383	293292	534103	78105.5	244448	337148	184673	334053	193279	678262	201993	65552	200023	243951	296423	56201.9	151315	112998	206047	244525
254	isovalerylcarnitine (C5)	Amino Acid	Leucine, Isoleucine and Valine Metabolism	34407	LC/MS Pos	100001393	2533	246.2	31023-24-2	6426851	.	HMDB00688	61598.5	40451	36642.3	36602.4	59220.2	38195.9	37937.8	36377.3	33159.6	30082.8	42831.9	52233.8	37459.7	40488	52922.9	35752.1	60863.1	45397.8	42833.4	26515.2	45209.1	41383.6	39342.8	48303.4	36819.9	43214.4	31777	34293.9	24523.5	52524.1
1351	stearoylcarnitine (C18)	Lipid	Fatty Acid Metabolism(Acyl Carnitine)	34409	LC/MS Pos	100001391	5300	428.4	18822-91-8	6426855	.	HMDB00848	74375.7		27899.9	82659.7	43848.3	20518.7	41033.8	69710.8	23459.8	31365.6	31121	60853.1		23389.6		53449.9	26642.4	29546.1			23779.6	33971.6	16408.8	30062.9	28019.8	52062.8	35416.2	24239.3	47921.1
1970	1-stearoyl-GPE (18:0)	Lipid	Lysophospholipid	34416	LC/MS Neg	100001461	6200	480.4	69747-55-3	9547068	.	HMDB11130	26457.9	28904.1	16639.2	21731.3	35316.8	27506.8	25552.5	31363.8	24871.1	23741.9	16824.9	24974.9	27346.8	34064.2	28312.7	14743.6	18424.5	26465.3	22103.6	27909.1	23735.9	17567.6	17478.2	21573.9	22738.3	18724.1	20508.2	26229.2	19589.8	24953.5
1933	1-linoleoyl-GPC (18:2)	Lipid	Lysophospholipid	34419	LC/MS Neg	100001395	5844	594		11988421	C04100	HMDB10386	395589	631438	367852	342111	564202	479356	434290	603566	495723	395281	433888	237828	517061	420969	455844	487794	290358	459876	431526	743493	369787	244390	248233	488754	493474	316561	397395	368910	341767	547171
1086	phosphate	Energy	Oxidative Phosphorylation	34425	LC/MS Neg	461	627	97.1	7664-38-2	1061	C00009	HMDB01429	1.77934e+06	1.76733e+06	1.74254e+06	1.52302e+06	1.76305e+06	1.60129e+06	1.78131e+06	1.75253e+06	1.69596e+06	1.74687e+06	1.69052e+06	1.62573e+06	1.63545e+06	2.05234e+06	1.85807e+06	1.6697e+06	1.66772e+06	1.83427e+06	1.59506e+06	1.50074e+06	1.5311e+06	1.75456e+06	1.69242e+06	1.51779e+06	1731752	1.55946e+06	1792398	1643690	1.80315e+06	1.70833e+06
433	gamma-glutamylisoleucine*	Peptide	Gamma-glutamyl Amino Acid	34456	LC/MS Pos	100001485	2644	261.2		14253342	.	HMDB11170	29348.7	28498.4	32893.7	29326	42624	34522.3	28987.6	38177.4	20253.6	30956.8	23955.3	33704.7	33862.4	21659	31813.5	36909.1	33808.2	25105.6	29996.3	28513	28650.4	22989.3	18681.9	25310.4	39452.2	29302.9	25877.2	30421.5	16806.2	23009.2
1403	4-hydroxybutyrate (GHB)	Lipid	Fatty Acid, Monohydroxy	34585	GC/MS	100001507	1277	233.1	502-85-2	10413	C00989	HMDB00710	78060.2	82703.7	68613.4	46467.9	58119.1	124387	89633.6	61181.5	49319.1	106096	41191.9	77430.1	42045.6	70275.6	76343	93153.9	86776.1	43819.6	46828.6	41775.8		51655	55022.4	32088	45466.9	80752	76952.7	35085.4	50143.5	44122
420	ophthalmate	Amino Acid	Glutathione Metabolism	34592	LC/MS Pos	100001311	1457	290.1	495-27-2	7018721	.	HMDB05765	25948.2	6739.88	12762.3	17926.6	6486.72	36302.6	10411.5	4781.63	8727.69	8874.97	18493.9	7791.21	8175.5	23776.6		12354	18376.6	8545.56			41848.3	24158.6	10963	12629.2	10750.7	18785.4	19699.5	38551.1	25640.7	38736.1
253	isovalerylglycine	Amino Acid	Leucine, Isoleucine and Valine Metabolism	35107	LC/MS Neg	100001452	1961	158.1	16284-60-9	546304	.	HMDB00678	4153.89	3761.23				3555.81	3000.45	4258.72	3441.21		2014.69	4031.5		4733.74	3717.5	4672.57	5187.53		2681.23		2664.18		5677.31		2165.65		3433.24			3017.09
3267	7-methylguanine	Nucleotide	Purine Metabolism, Guanine containing	35114	LC/MS Pos	100001456	1353	166.1	578-76-7	11361	C02242	HMDB00897	48538.5	52179.3	49687.2	78288.3	54213.6	47934	52137.8	40631.4	45095.9	60260.7	55707.3	71836.7	75706.2	63055.4	67651.1	69065.5	54331.3	58987.9	49509	65331.4	45456.2	59570.1	66506.5	62506.2	49351.6	64477.9	48014.6	56274.6	59206.5	50103.3
860	phenylacetylglutamine	Peptide	Acetylated Peptides	35126	LC/MS Pos	100001417	2868	265.2	28047-15-6	92258	C04148	HMDB06344	35527.9	26628.3		13775.4	23468.3	15151.7	37229.2	23728.8	17107.2	23356.5	15650.1	31708.8	39388.8	54035.6	37101.6	25462.6	18806.9	50241.5	34352.6	42189.3	9887.3		11410.6		21192.7	21530	18291.7		24152.2	14331.8
369	pro-hydroxy-pro	Amino Acid	Urea cycle; Arginine and Proline Metabolism	35127	LC/MS Pos	100001167	960	229.2	18684-24-7	11673055	.	HMDB06695	272347	172621	185561	209992	178505	154189	267868	110818	207609	282948	131413	144696	293124	223852	154645	268893	255174	136575	173108	99962.6	271953	212149	239575	182931	182885	230919	189973	185669	234790	133605
3329	N4-acetylcytidine	Nucleotide	Pyrimidine Metabolism, Cytidine containing	35130	LC/MS Pos	100001413	2030	286.1	3768-18-1	107461	.	HMDB05923	57247.6	19277.6	34286.8	47125	32525.7	29474.1	30979.9	19493.2	36059.4	27730.8	17896.3	31445	50713.1	53369.9	48628.6	36643.4	36707.8	63176.1	19818.2	27198.5	45723.6	67169.5	32531	39788.8	27369.2	35230.7	27209.5	29894.5	33707.7	29980.3
3273	N2,N2-dimethylguanosine	Nucleotide	Purine Metabolism, Guanine containing	35137	LC/MS Pos	100001412	2157	312.1	2140-67-2	92919	.	HMDB04824	15728.9	11164.5	14044.5	17076.8		16986.7	12226.8	6863.09	11402.3	16938.5	16636.2	12843.3	15118.4	11214.4	16115.8	18773.1	16191.9	10507.7	20103	13343.4	11544.1	15397.2	13128.3		16329.4	18607.3	10779.4	14279.3	10242.4	12662.3
3247	N6-carbamoylthreonyladenosine	Nucleotide	Purine Metabolism, Adenine containing	35157	LC/MS Pos	100001415	2656	413	24719-82-2	161466	.	HMDB41623	18229.2		6049.15	15100.1					12630	16734.8		10876.1	15465.9	11313.1	12684.8	15171.1	10642.9	9544.95	16855.5			13962.3		16188.1	21775.2					11939.3
410	cysteine-glutathione disulfide	Amino Acid	Glutathione Metabolism	35159	LC/MS Pos	100001437	821	427.1	13081-14-6	4247235	.	HMDB00656	99411.5	34102.6	21713.6	42422.4	107047	119920	45663.3	44176.1	79724	49130.9	77667.9	39384.1	31672.2	22190.4	82033.8	112015	63177.5	36811.6	44213.8	32075.9	251974	75772	67964.8	58705.4	137106	64424.6	34353.4	113296	54044	216820
1173	mead acid (20:3n9)	Lipid	Polyunsaturated Fatty Acid (n3 and n6)	35174	LC/MS Neg	100001472	5642	305.4	20590-32-3	5312531	.	HMDB10378	55021.9	177277	72941.6	44931.7	110505	96625.1	227669	73158	68327	119242	65317.9	125992	95347.2	158932	126215	148235	170577	129453	166771	70940.8	227363	221003	176899	160588	204947	185212	172253	168905	139456	173818
1981	1-arachidonoyl-GPE (20:4n6)*	Lipid	Lysophospholipid	35186	LC/MS Neg	100001571	5731	500.3		42607465	.	HMDB11517	24197.3	42521.7	23706.3	13053.1	32817.5	32324.9	29123.1	35626.4	22903	20207.7	11746.3	16684.6	23604.1	35346	37919.6	29184.3	36863.7	35626.5	16284.2	18607.4	23371.4	23793.2	20288.6	47363.4	16092.3	16946.1	20897.2	16761.6	17772.8	28439.3
1922	2-palmitoyl-GPC (16:0)*	Lipid	Lysophospholipid	35253	LC/MS Pos	100001562	5604	496.3		15061532	.	HMDB61702	152544	149063	93828.2	347327	353242	86938.4	182203	201446	200675	187562	278916	129276	105209	99659	63575.6	198640	290133	94465	145837	200711	203144	139574	183550	241594	238447	97523.9	177553	120445	120825	194447
1929	2-stearoyl-GPC (18:0)*	Lipid	Lysophospholipid	35255	LC/MS Pos	100001555	5780	524.4		10208382	.		92600.8	83974.2	79938.7	229728	219935	61892.1	93996.9	176972	160529	93072.3	173580	66532.2	80108.1	41068.9	65484.9	120469	126541	81577.5	159254	115156	134418	66949.9	156390	79891.8	126306	72281.2	67556.2	51799.2	90773.9	75134.5
3501	catechol sulfate	Xenobiotics	Benzoate Metabolism	35320	LC/MS Neg	100001605	1928	188.9	4918-96-1	3083879	.	HMDB59724	93559.6	111850	71131.6	103752	126145	98658.1	126163	82648.1	93508.6	124444	81318.1	104043	84807.2	134341	114440	76372	39047	96830	80954	91187.9	55457.8	61815.4	67131.7	53058.8	50352.4	60932.3	73763.8	64779	63876	75712.7
283	2-methylbutyrylcarnitine (C5)	Amino Acid	Leucine, Isoleucine and Valine Metabolism	35431	LC/MS Pos	100001509	2439	246.1	31023-25-3	6426901	.	HMDB00378	186648	171041	183619	168287	179373	192830	174494	139118	179793	154909	214129	129865	123087	101652	157967	165089	117004	244312	204484	111888	127588	132637	162040	172477	230305	184274	122390	173928	116301	166106
262	beta-hydroxyisovaleroylcarnitine	Amino Acid	Leucine, Isoleucine and Valine Metabolism	35433	LC/MS Pos	100001594	1683	262.1	99159-87-2	.	.		108448	108711	92244.3	93622.5	133532	72202.7	45263.8	95154.6	128850	117406	100980	84745.5	93075.8	92661.3	162144	122713	94398.2	94050.8	149096	65961.4	142754	63523.1	77493.3	176275	96726.9	152737	114778	117090	59022.9	155073
3546	phenylpropionylglycine	Xenobiotics	Benzoate Metabolism	35434	LC/MS Neg	100001591	2981	206.1	56613-60-6	152323	.	HMDB00860		7624.46	5342.08		5271.94	6783.34	7055.41		6624.74	4595.79	2946.39	5688.29		8342.98	5803.53	9246.81			4556.19				10474		4903.18	5778.92	5403.03
1327	hexanoylglycine	Lipid	Fatty Acid Metabolism(Acyl Glycine)	35436	LC/MS Pos	100001527	3614	174.1	24003-67-6	99463	.	HMDB00701		80026.4	71189.4	42875.6		105145	30940.2		62735	36539.6	53600.6	18789.5	31521.1	32087.3	29022.9	119297	131381	17127.6	38213.8	18553	35003.8	61494.6	68191.3	106078	63392.6	89930.5	45044.6	58053.5	64479.5	46645.3
304	isobutyrylglycine	Amino Acid	Leucine, Isoleucine and Valine Metabolism	35437	LC/MS Pos	100001590	2036	146.1	15926-18-8	10855600	.	HMDB00730	14228.2	33798.6	27173.2	25283.5	21544.5	24611.1	20264.6	19064.5	38120.8	23806.2	21734.9	21060.9	22401.4	23938.6	19944.7	39997.4	35892.7	22265.9	27054.2	16554.1	17939.3	26897.8	25450.1	32546	20731.4	34505.4	26747.6	15870.3	31738.9	18895.1
99	glutarylcarnitine (C5-DC)	Amino Acid	Lysine Metabolism	35439	LC/MS Pos	100001593	1565	276.1	102636-82-8	71464488	.	HMDB13130	10203.8	14786.4	13241.9	11723.4	8404.01	18845.7	10373.8		12078.8	15460.4	11220.2	14023	15401.7	15213.7	14015.8	17168.6	21906.6	14056.3	17212	9628.28	18765.2	11508.5		19275.3	12636.7	16978.4	12603.7	14095	18578.3	20995.3
4449	2-ethylhexanoate (isobar with 2-propylpentanoate)	Xenobiotics	Chemical	35490	LC/MS Neg	100002977	3909	143.1		4072356	.		532621	240297	208831	195814	255830	234902	192363	252318	350764	205700	215024	219669	161822	137192	211614	208409	370067	197718	268054	256587	431949	189974	327984	392534	157631	287423	158415	391713	240160	228071
1972	1-oleoyl-GPE (18:1)	Lipid	Lysophospholipid	35628	LC/MS Neg	100001569	5928	478.3	89576-29-4	9547071	.	HMDB11506	48001	51046	47148.4	34115.8	35292.9	45231.6	45291.6	73859	53362.9	33450.3	24666	58651.1	29873.6	56156.2	42631.9	32564.7	46269.8	46887.1	32820.6	34281.2	36272.2	51099.6	37302.4	38692.2	40194.3	45643.7	41248.7	35151.3	38475.1	41431.5
1965	1-palmitoyl-GPE (16:0)	Lipid	Lysophospholipid	35631	LC/MS Neg	100001567	5940	452.3	53862-35-4	9547069	.	HMDB11503	7301.76	4263.5	6104.11	3993.62	8431.58	5248.94	7174.17	12221	4906.88	5348.37	3576.2	6524	6368.62		7737.9	4884.63	4149.41	4024.88		5800.53	6692.53	6389.1	3728.29	6789.09		5126.37	4918.28	4295.21
1263	tetradecanedioate	Lipid	Fatty Acid, Dicarboxylate	35669	LC/MS Neg	100001613	3970	257.2	821-38-5	13185	.	HMDB00872		67618.7	9826.83		4263.95	37570.7	40614.2	2483.98	8919.12	5602.39	4083.96	2031.35	4221.37	19062.1	6260.13	104504	56418	17359.6	10825.6	6124.85	35124.9	24961.7	34960.4	55005.1	16497.1	17970.1	24591.9	10077	41712.9	22638.9
1409	2-hydroxypalmitate	Lipid	Fatty Acid, Monohydroxy	35675	LC/MS Neg	100001579	5508	271.3	764-67-0	92836	.	HMDB31057	72732.3	137072	124170	96848.9	78867.5	139327	107474	111809	132385	105417	118703	94394	65811.5	120081	113915	145800	154328	129659	108051	94985	140433	150397	147420	174158	143765	146926	170830	121236	220916	162573
1264	hexadecanedioate	Lipid	Fatty Acid, Dicarboxylate	35678	LC/MS Neg	100001614	4650	285.2	505-54-4	10459	C19615	HMDB00672	22927.5	567460	110937	30329.1	56037.7	354722	334710	46930.1	146679	74351.2	53533.2	57106.9	40133.8	119853	52071.3	620895	977217	217180	88296.3	102322	514490	462394	458175	635945	216688	142187	240885	151876	295439	225792
1166	dihomo-linolenate (20:3n3 or n6)	Lipid	Polyunsaturated Fatty Acid (n3 and n6)	35718	LC/MS Neg	100001739	5600	305.4	17046-59-2	5280581	C03242	HMDB02925	50955	100746	95023.2	36527.3	98984.5	98694.9	147603	69673.9	125728	77789.8	77267.8	62370.1	56810.3	62511	70366.8	182276	159733	134796	108524	66822.1	138456	87743.7	81538.5	126668	95991.5	73898.8	120260	57165.7	65955	117983
3316	beta-alanine	Nucleotide	Pyrimidine Metabolism, Uracil containing	35838	GC/MS	244	1582.3	334.1	56-41-7;107-95-9	239	C00099	HMDB00056	62019.5	87970.2	49513.1	38531.8	69121	38258.1	55775.8	56028.4	94989	84800.7	109628	94719.9	52315.5	65834	75673	82267.6	63439.5	81112.4	85581	76742	98739.9	72349	113069	62647.9	91561.9	44620.9	60359.3	112146	24991.8	55028.3
918	threitol	Carbohydrate	Pentose Metabolism	35854	GC/MS	100001419	1513	217.1	2418-52-2	169019	C16884	HMDB04136	76316.6	84035.1	105284	81411.2	93712.6	123979	97585.9	124383	66567.2	120564	80935.1	116038	138417	98973.1	135805	119696	131201	139734	156774	134896	121319	75851.8	113037	83953.9	133384	148606	118739	70715.9	106928	158658
3517	4-vinylphenol sulfate	Xenobiotics	Benzoate Metabolism	36098	LC/MS Neg	100001755	3323	199.1	2628-17-3	6426766	C05627	HMDB04072	10459.3	5335.69	3109.7	8552.43	6192.64	9155.31	13759	10445.1	4141.28	7873.51	5360.24	4096.5	6037.08	3211.07	10623.5	4050	2474.88	8003.21	4854.15	6408	4424.96		2784.4		4341.81		2988.87
3516	4-ethylphenylsulfate	Xenobiotics	Benzoate Metabolism	36099	LC/MS Neg	100001756	3570	201.1	123-07-9	.	C13637		149990	83309.8	29988.5	194333	49503.9	135559	225326	123820	86560	103390	70962	50140.3	52781.9	65483.2	91065	51528.7	28825	106316	69730.4	72516.4	69968.1	37125.8	29999.1	38490	28756.8	24655.1	34197.2	13336	16679	30882
3538	p-cresol sulfate	Xenobiotics	Benzoate Metabolism	36103	LC/MS Neg	100001315	2896	187.1	3233-57-7	4615423	.	HMDB11635	2.70189e+06	1.9008e+06	940369	2.2235e+06	1800408	1069927	2.04614e+06	1.58627e+06	1589881	1.7424e+06	1.44486e+06	2.38266e+06	1.70324e+06	3.02568e+06	2966981	2.41478e+06	1.0055e+06	2225170	1.64693e+06	2.57094e+06	1.01334e+06	771111	1466376	814817	1.2352e+06	1.52365e+06	1.49844e+06	1.34012e+06	1.57965e+06	1.95225e+06
2008	1-linoleoyl-GPI (18:2)*	Lipid	Lysophospholipid	36594	LC/MS Neg	100001778	5487	595.3		.	.		6203.43	5786.24	2535.63		6518.97	6058.85	8210.72	11227.1	7927.46	5150.38	6104.79	5216.7	5895.07			5345.3		7254.03			8686			4778.58	5205.93	7087.53			6287.55
429	gamma-glutamylglutamate	Peptide	Gamma-glutamyl Amino Acid	36738	LC/MS Pos	331	1036	277.1	1116-22-9	92865	C05282	HMDB11737	30005.9	21114.7	34521	15526.9	23109.1	47086.3	18151.4	16714.5	37049.6	22080.7	14047.4	20908.6	10003.4	19823.4	16184.6	29485.9	32755.9	18900.6	22353.2	17730.7	35237.3	17153.5	18025.9	29533.1	22305.9	29135.9	6703.09	21170.1	26313.6	43192.9
1385	deoxycarnitine	Lipid	Carnitine Metabolism	36747	LC/MS Pos	100001662	759	146.1	6249-56-5	134	C01181	HMDB01161	150459	54544.1	131790	109395	151386	95524.5	133065	180849	146737	182939	108707	185377	146956	82633.7	160418	112307	99638.8	95680.5	125270	124229	149929	92822.3	124343	160070	154633	102834	96177.3	156618	110838	154786
86	N6-acetyllysine	Amino Acid	Lysine Metabolism	36752	LC/MS Pos	100001734	1134	189.1	692-04-6	92832	C02727	HMDB00206	125201	96928.5	89681.8	85049.8	112947	85911	92343	118052	91539.7	108890	74061	126897	110590	84886.3	97528.3	92464.8	95601.7	97457.1	80248	88846.7	84280.7	61200.8	71446.6	58832.8	94069.3	81398.9	84393.4	76501.8	86289.7	70391.1
1265	octadecanedioate	Lipid	Fatty Acid, Dicarboxylate	36754	LC/MS Neg	100001615	5033	313.3	871-70-5	70095	.	HMDB00782	73138.9	436191	117783	78958	100293	238953	224790	94766.4	165152	116538	88033	84827.9	66675.8	129040	76116.2	368057	722757	230884	95437.2	209620	313208	425883	307359	512275	327947	123986	222225	230297	168110	132246
2411	7-alpha-hydroxy-3-oxo-4-cholestenoate (7-Hoca)	Lipid	Sterol	36776	LC/MS Neg	100001609	5268	429.4	115538-85-7	3081085	C17337	HMDB12458	20697.7	28726.2	33871.5	33616.2	40006.3	39993	28565	16391.7	38097.5	29159.7	41952.8	21182.3	15338.4	24429	39622	45407.1	50532.9	51990.2	37778.6	33429.9	43856.6	57644.6	38282.2	53015.8	32952.7	63536	29049.5	67387.3	42587.2	36059.7
359	dimethylarginine (SDMA + ADMA)	Amino Acid	Urea cycle; Arginine and Proline Metabolism	36808	LC/MS Pos	100001810	812	203.2	102783-24-4	123831	C03626	HMDB01539	414950	342609	421464	368180	379874	384019	405635	300221	453753	361918	351626	419507	442232	347559	463473	401219	524743	486894	357547	376891	392717	311145	358240	446902	485587	513828	317727	455788	313875	468898
2612	taurolithocholate 3-sulfate	Lipid	Secondary Bile Acid Metabolism	36850	LC/MS Neg	100001658	5002	280.8	64936-83-0	440071	C03642	HMDB02580		8041.08	5622.25	6044.59	6698.1	8429.34	6253.59	5575.33	5345.75	11371.9	5449.16	6176.36		9740.93	6255.95	10769.4		8654.11	4982.89	7064.66		6345.79		4677.55				6757.41	4920.69	10571.7
1069	succinylcarnitine (C4-DC)	Energy	TCA Cycle	37058	LC/MS Pos	100001948	1401	262.1	256928-74-2	71464481	.	HMDB61717	26212.9	17758.2	26652.6	27529.9	14389.9	30132.4	22376	11360.1	21522.2	25506.9	18555.7	18206.1	24123.9	17877.2	19871	24094.4	19278.8	20272.3	25471.6	19007.4	27383.2	28734.7	34498.5	27002.6	22243.3	23098	23713.3	30686.7	22124.3	28685.3
266	3-methylglutarylcarnitine (C6)	Amino Acid	Leucine, Isoleucine and Valine Metabolism	37060	LC/MS Pos	100001742	1900	290.1	102673-95-0	128145	.	HMDB00552	16829.5	21353	26125.5	29655.8	18128.2	25401.8	10654.4	8853.21	20218.5	20238	20031.8	19289.8	17273.1	34229	18887.6	27585.7	38438.3	21430	20757.3	16639.2	15044	35969.9	13962.1	25624	18104.9	41710	18636.5	39860.1	39311	40748.9
427	gamma-glutamylalanine	Peptide	Gamma-glutamyl Amino Acid	37063	LC/MS Pos	100001843	1108	219	5875-41-2	440103	.	HMDB29142	68748	30460.6	27531.3	28114.6	47261.2	47407.7	15429.2	34722.7	44592.5	25719.8	27703.9	27218.9	25127.7	15239	30314.3	46918.6	42559.3	27739.4	38713.9	29330.5	89067.3	30320.6	33560.2	37324.1	52760.5	48322	19826.2	38265.7	29446.6	56006.4
205	tryptophan betaine	Amino Acid	Tryptophan Metabolism	37097	LC/MS Pos	100001743	2464	247.1	20671-76-5	442106	C09213	HMDB61115	41833.9	43418.6	31700.4	45414.5	60458.6	57989.3	42948.2	28082.1	42807.6	34450.1	62146	25698.2	44000.7		51392	43843.9	51378.8	38643.3	75179.3	50799.2	94180	55086.1	54397.7	71701.5	51206.1	73687.2	55940.1	63379.6	25969.3	65389.9
1245	2-hydroxyglutarate	Lipid	Fatty Acid, Dicarboxylate	37253	GC/MS	100002070	1576	247	40951-21-1	43	C02630	HMDB00606	165723	172744	129065	80332.7	133584	166238	137330	151462	176945	136980	143202	161458	105638	145343	128630	158847	163691	127191	131708	131222	199501	145589	117150	80073.5	146491	160379	138497	163239	117939	121060
372	N-methylproline	Amino Acid	Urea cycle; Arginine and Proline Metabolism	37431	LC/MS Pos	100001956	833	130.1	475-11-6	557	.		128427	189402	141430	95941.3	192198	197930	368277	220404	215737	159698	213109	237395	147068	47639.2	146330	227291	126105	123410	239873	256330	116027	35311.8	191215	216077	88336	73211	196592	50203.6	60556.8	234338
3317	N-acetyl-beta-alanine	Nucleotide	Pyrimidine Metabolism, Uracil containing	37432	LC/MS Pos	100002102	1460	132.1	3025-95-4	76406	C01073		36293.9	27565.1	34432.1	36490.2	20310.3	24653.1	43138.3	27919.1	27391.1	27627.5	20085.1	31650.8	30787.2	47841.3	29158.6	23299.5	38094.4	49014.5	28158.2	28770	46222.5	40888.2	44773.9	25931.1	32191.2	40766.2	27846.9	46222	44002.1	34910.3
3776	ergothioneine	Xenobiotics	Food Component/Plant	37459	LC/MS Pos	100002154	847	230.2	58511-63-0	3032311	C05570	HMDB03045	299912	186941	98710.6	194278	206195	327559	113954	166063	153660	183308	121769	223503	132279	198049	173664	84167.2	271372	55003.1	146971	115442	205303	142081	83349.2	101686	78314.4	137055	89792.6	76843.1	169962	185861
1169	docosapentaenoate (n6 DPA; 22:5n6)	Lipid	Polyunsaturated Fatty Acid (n3 and n6)	37478	LC/MS Neg	100001580	5625	329.4	25182-74-5	6441454	C16513	HMDB01976	73817	121766	16946	31957	70228.9	46930.6	101915	45502.5	74773.1	54503.1	28060.3	46489.2	68356	31172.5	67167.2	111181	135017	63188.3	100297	67934	148679	82219.3	67399.1	101098	107799	88576.1	85087.7	77720.2	36149.8	44503.1
2271	palmitoyl sphingomyelin (d18:1/16:0)	Lipid	Sphingolipid Metabolism	37506	GC/MS	100002107	2524	311.3	6254-89-3	9939941	.		9055318	16065176	4464341	7693754	12522773	6.72753e+06	12101126	9128990	9485556	7.72735e+06	13584381	7512707	9019780	7.91055e+06	5.77394e+06	7827340	15039866	13202634	12777749	13412944	15914632	8.01036e+06	9173275	8901981	14612614	9927640	13428247	10213887	11049598	21376552
1532	12-HETE	Lipid	Eicosanoid	37536	LC/MS Neg	100002167	5295	319.3	71030-37-0;73837-14-6	5312983	.	HMDB06111	67222.4	19326.4	156981	122223	90491.8	148556	308702	247005	212345	111900	9922.73	10228.6	45987.4	17615.5	24424.4	99539.3	93670.9	145577	165949	84869.5	109922	15029.1	45335.2	249296	29477.5	14248.1	16314.5	74168.7	68538.6	109646
1434	13-HODE + 9-HODE	Lipid	Fatty Acid, Monohydroxy	37752	LC/MS Neg	100002196	5270	295.2		43013	.		25204.4	102235	58834.5	45023.4	62673.8	101211	113588	31270.7	115334	51546.7	41458.3	33380.6	39273.5	37763.7	49160.8	229207	102822	104249	63522.4	68542	97945.8	55375.4	73453.3	124967	71900.4	69448.6	49672.3	65846.5	73361.8	109620
2588	chenodeoxycholate	Lipid	Primary Bile Acid Metabolism	37789	LC/MS Neg	1123	5250	391.4	474-24-9;474-25-9	10133	C02528	HMDB00518	102705	6215.9	137117	460554	72579.1	22913.7	36000.2	91219.9	32386.7	90840.6	124704	47167.3	19416.3	44207.6	34702	21683.4	8073.3	38260.4	5809.7	43976.5	11580.2	50957	29453.7	42903.7	17584.9	37643.1	38078.6	131043	54075.8	6344.18
4403	1,2-propanediol	Xenobiotics	Chemical	38002	GC/MS	100001176	1041	117	57-55-6	1030	C00583	HMDB01881	6682430	5345106	4681127	5103531	4.00391e+06	5888367	90506.7	68268	8818055	2537216	106167	3.10728e+06	92797.7	80774.9	2.35787e+06	2.66468e+06	1.39636e+06	1.17375e+06	2.19441e+06	1.2106e+06	6626439	1.86733e+06	4.11953e+06	2893263	1.12622e+06	136257	91712.2	1.46363e+06	117505	126512
3337	5-methyl-2'-deoxycytidine	Nucleotide	Pyrimidine Metabolism, Cytidine containing	38159	LC/MS Pos	100002300	1480	242	838-07-3	440055	C03592	HMDB02224	27837.2	17311.6	27258.2	25488.3	22003	22100.9	29317	15319.8	25964.3	29826.8	15326.6	35321.5	30766.1	21767.5	32563.3	28192.3	21042.4	26578.3	29900.6	31475.9	26997.5	22153.8	31508.9	21227.8	30767.1	27484	18613.7	23997.6	14318.1	29920.4
2445	pregnenolone sulfate	Lipid	Pregnenolone Steroids	38170	LC/MS Neg	100002129	5089	395.3	1247-64-9	105074	.	HMDB00774	9339.73	15424.3	12199	11612.7	12752.4	12650.1	17832.4	18115.9	14729.8	12627.3	14282.8	13230.8	10086.5	13585.4	27804	15038.1	12261.4	16564.7	19554.5	22343.8	13065.7	10265.5	14624.8	11255.4	13226.7	10673.2	15028.8	15948.7	18784.2	17166.5
1225	13-methylmyristate	Lipid	Fatty Acid, Branched	38293	LC/MS Neg	100002344	5498	241.3	2485-71-4	151014	.		213938	1.47671e+06	642589	254977	708019	1.14229e+06	1.27534e+06	256388	550131	531034	765682	254850	391531	619949	437238	1211202	885696	818599	796631	533130	1.02854e+06	836590	803419	1046530	747999	1.0417e+06	929853	624670	1.33117e+06	1.27133e+06
1227	15-methylpalmitate_1	Lipid	Fatty Acid, Branched	38295	GC/MS	100002350	1936	327.3	1603-03-8	164860	.		150604	450552	237537	153365	306270	335478	542010	181001	288539	279170	230399	189175	222489	250517	272231	478266	582557	401444	379728	194065	497964	489518	366728	410151	361840	443383	334561	240764	445098	668249
1231	17-methylstearate	Lipid	Fatty Acid, Branched	38296	LC/MS Neg	100002356	5987	297.4	2724-59-6	3083779	.	HMDB37397	62364.8	354915	335651	120543	139804	293974	209191	126324	277776	158830	348312	109403	93990.6	191620	121253	237904	321572	242066	221653	199244	242418	317180	250425	269609	293115	360123	253153	258257	391859	300653
1457	9,10-DiHOME	Lipid	Fatty Acid, Dihydroxy	38399	LC/MS Neg	179	5177	313.3	263399-34-4	9966640	C14828	HMDB04704	6484.18	11020.1	2356.05		6797.08	10872.1	6809.22	5223.64	4777.06	5966.49	4319.9			5139.47	3229.33	23071.6	10673.8	15199.3			12483.3	8174.2	4707.44	6639.73	4068.08	5403.41		10046.4	7582.76	13533.3
3745	cinnamoylglycine	Xenobiotics	Food Component/Plant	38637	LC/MS Neg	100002253	3139	204.1	16534-24-0	709625	.	HMDB11621	30051.7	134222	73764.9	29700.1	50103	138432	105275	26801.4	140019	60743.4	58342	46711.6	48500.2	124435	54210.4	135185	51909.4	71265.3	84183.4	37305.1	73614	131737	147142	91557.5	88148.7	228271	89285.4	35003.3	58456.2	67433.2
1228	15-methylpalmitate_2	Lipid	Fatty Acid, Branched	38768	LC/MS Neg	100002945	5698	269.4		17903417	.		519599	2.82995e+06	1.9668e+06	701506	1.48649e+06	2.63219e+06	2.50387e+06	707944	1.90601e+06	1.53807e+06	1892976	673525	929645	1.93441e+06	1219878	2.70579e+06	3.14048e+06	2.12682e+06	2.15216e+06	1.37213e+06	2.16006e+06	2.65933e+06	1.87659e+06	2.76401e+06	2.21771e+06	2.6817e+06	2.10151e+06	1.63581e+06	2.91997e+06	3586605
2134	1-(1-enyl-palmitoyl)-GPE (P-16:0)*	Lipid	Lysoplasmalogen	39270	LC/MS Neg	100003000	6153	436.4		.	.		17837.2	10134.1	9218.59	11083.9	7980.88	14502.9	10566.5	14291	25025.6	15281.5	10538.2	15996.7	9475.46	8902.23	10435.9	7310.09	10341.9	10748.9	11067.6	9304.55	9784.4	9393.93	10684.2	10774.7	8344.54	8719.79	9459.54	10353.8	7395.18	10115.8
2138	1-(1-enyl-stearoyl)-GPE (P-18:0)*	Lipid	Lysoplasmalogen	39271	LC/MS Neg	100003001	6500	464.4		.	.		9244.12	11880.5	7569.15	12985.3	12286	9404.32	11151.8	7477.51	8026.99	10141.5	7767.94	7284.42	14316.1	11663.2	9177.67	8313.42	14938.5	8340.42	13954.4	13332.3	8522.78	7637.5	10281.5	11452.8	13336.8	8899.9	10159.9	13152.7	7527.35	11231.8
328	S-methylcysteine	Amino Acid	Methionine, Cysteine, SAM and Taurine Metabolism	39592	LC/MS Pos	100002749	869.1	136	1187-84-4	24417	.	HMDB02108	52554	68632.1	55910.9	55129.1	83558.2	59806.2	40259.2	59749.3	45270	45097.9	61746.8	47555.3	54846.5	36691.6	39314.3	47092.9	67516.6	61048.6	43786.2	41037.6	40461.3	39234.1	35697	57182.2	43526	53752.5	53548.8	63622.3	63028.4	57361.3
3476	3-hydroxyhippurate	Xenobiotics	Benzoate Metabolism	39600	LC/MS Neg	100002122	1670	194.1	1637-75-8	450268	.	HMDB06116	3822.36	5037.25	2826.02	4158.18	4561.57	7539.53	5244.47		4428.99	6475.58	2540.38	4285.74	3418.33	9935.04	8348.68	3007.48	2409.91	2403.52	5162	3646.11			4065.32		2846.12	2948.53		2468.47	2884.91	4037.61
4417	ethyl glucuronide	Xenobiotics	Chemical	39603	LC/MS Pos	100002849	1574.1	240	17685-04-0	152226	.	HMDB10325	14075.3	29377		11332.5	8507.23	14221.7	15716.8	17791.9	16813.7				23753.8	11798.4			23104.3	9338.75	8889.01		15711.4		19432.7	9258.12	14874	20512.2	23480.5	16303.1	17377.4
1430	16-hydroxypalmitate	Lipid	Fatty Acid, Monohydroxy	39609	LC/MS Neg	100002953	5232	271.3	506-13-8	10466	C18218	HMDB06294	48608.7	234463	95480.7	104574	138230	207301	231663	60819.4	129016	136353	82972.6	94553	99872.8	96996.2	110648	386367	288192	173143	142526	149069	241458	213875	312800	294458	208344	177880	160632	203786	247275	178783
1266	eicosanodioate	Lipid	Fatty Acid, Dicarboxylate	39831	LC/MS Neg	100002951	5199.1	341.4	2424-92-2	75502	.		30001.5	25480.4	28502.5	25381.1	32789	30637.7	40559.1	36356.5	37294.9	29012.4	31638.1	27878.7	31029.9	33108.1	40806.5	36547	38160.5	33400.8	31412.8	43207.5	30047.8	45985.9	41710.8	43081.8	39397.1	31138.5	29409.8	32131.1	25912.9	30190.8
1267	docosadioate	Lipid	Fatty Acid, Dicarboxylate	39837	LC/MS Neg	100002952	5283.5	369.4	505-56-6	244872	C19625		29612.8	39574.7	31306.3	44250.7	34436.7	38424.6	54014.6	43577.1	36841.5	35642	37894.5	27114.2	27787.4	21704.8	41132.4	26681.2	28931.1	26695.4	25408.3	44206.2	38642.2	37583.8	22444.2	31300.9	41804.7	28822.1	15932.8	30120.7	13724.7	30008.8
2478	pregnanediol-3-glucuronide	Lipid	Progestin Steroids	40708	LC/MS Neg	100003470	5136.9	495.4	1852-49-9	123796	.	HMDB10318	43799.5	33225.7	34651.3	28551.3	39183.9	47631.4	59233.4	77422.7	50057.3	67180.9	66646.5	43352.4	31959.9	85557.9	29200.1	27117.2	22530.2	43517.2	47261.4	49199.9	54194.1	19917.3	47044.1	44231.4	40439.8	50511.3	42899.9	24636.5	30647.5	53241
4001	5-hydroxytryptophol	Xenobiotics	Food Component/Plant	41498	GC/MS	100002534	1956	290.1	154-02-9	9061	.	HMDB01855	54810.6	139695	53609.6	140432	66289.4	63449	131202	72093.3	74616.3	22375.3	63661.3	96403.8	34839.3		46116.6	92663.9	111191	53959.8	82462.3	85351.1	75104.3	201698	176103	196439	43536.2	33468.1	73798.2	182967	69540.2	66369.8
3437	heme	Cofactors and Vitamins	Hemoglobin and Porphyrin Metabolism	41754	LC/MS Pos	100001386	5057	616.2	14875-96-8	26945	C00032	HMDB03178	232549	28545.8	47285.4	50601.5	114451	174810	59211.1	23268.1	142070	32435.2	121562	18406.7	52048.8			20490.7	107728	22401.9		27684.1	193584	328008	40461.8	26689.7	46675.1	121314	20019.5	100294	69786.9	85555.4
1292	palmitic amide	Lipid	Fatty Acid, Amide	42095	LC/MS Pos	100003915	5758	256.3	629-54-9	69421	.	HMDB12273	116822	49332.3	110236	204800	97899.6	150899	103462	103059	169385	52934.8	139666	152371	125915	87962.8	136925	254542	288286	127443	128408	171374	386740	80372.7	145473	202123	135937	327113	84867.6	194192	104722	184659
1406	2-hydroxydecanoate	Lipid	Fatty Acid, Monohydroxy	42489	LC/MS Neg	100004089	4826	187.2	5393-81-7	21488	.			6024.98	2960.12	4158.63	4832.3	6271.71	4138.15	4415.25	7225.2	3430.32	4678.04		3688.55	4188.72	4016.26	8072.61	3357.95	3810.02	4332.39	6500.4	4088.32	3560.62	2602.21	3923.71	3608.16	4027.17	3506.74	4276.52	4687.21	4149.48
3506	4-methylcatechol sulfate	Xenobiotics	Benzoate Metabolism	42493	LC/MS Neg	100004111	2666.4	203		.	.		43425.8	46384	16895.6	24495.7	76065.5	25900.2	40851.8	32327.6	30341	27462.4	28638.3	42531.5	36040.6	86710.9	29931.6	24628.2	18705.6	51108.5	19452	31390	14114	11545.6	14164.4	12144.5	13565.1	21172	19563.5	12051.8	13630.5	18901.3
1914	1-arachidonoyl-GPA (20:4)	Lipid	Lysophospholipid	42768	LC/MS Neg	100004442	5488.5	457.3	799268-65-8	.	.		7547.51	8553.46			5364.54	5891.24	12566.5	5211.9	8222.46		9417.81		5840.28			5418.18	13315.8	5177.16	8730.19		6459.3	8039.71	5042.92	8219.15	6890.86	8624.32		5317.81
363	N-delta-acetylornithine*	Amino Acid	Urea cycle; Arginine and Proline Metabolism	43249	LC/MS Pos	100004523	836.2	175.1		9920500	.		1.27928e+06	1.59857e+06	978933	1.0536e+06	1.18986e+06	690329	1.12893e+06	999525	1.05004e+06	1.15688e+06	652245	1.10462e+06	1.34335e+06	726730	2.44972e+06	645856	718828	601208	888718	1.45924e+06	787705	574116	886407	657310	821328	793006	875084	1.03153e+06	738763	1.21287e+06
1337	3-hydroxybutyrylcarnitine (1)	Lipid	Fatty Acid Metabolism(Acyl Carnitine)	43264	LC/MS Pos	100003926	1475	248.2		53481617	.	HMDB13127		19986.8	28737.2	14512.9		33654	10165.5	14904.7	37911.1	21985.5	21984.7		19826.4	31512.9	8456.35	39320.8	38287.6	17652.7	22738.4	18536.6	28304.8	75090.2	13560.4	57306.3	16255.4	58406	25652.8	43924.2	20394.4	56079.4
4431	2-aminophenol sulfate	Xenobiotics	Chemical	43266	LC/MS Neg	100004322	1670.8	188		181670	.	HMDB61116	3399.53	3768.85		3321.01	3895.47	2828.42	3522.73	2667.38	3386.36	3984.21	2137.47	3660.67	4023.16	5063.86	6206.03	3006.49		2537.31	2628.18	2753.87			3176.63				2951.77	2632.62		2218.93
1304	2-aminooctanoate	Lipid	Fatty Acid, Amino	43343	LC/MS Pos	100004227	3384	160.1	644-90-6	69522	.	HMDB00991	32067.1		51774.8	25828.2	18383.8	32653.9	25756.6	17981.3	27287.4	47605.7	18571.4		38974.1	34840.6	30086.8	22385	18378.6	19965	15727.3		19566.4	33695.6	23090.7	22327.1	49442.1	41879.6	43854.3	34639.5		26776.6
4492	N-methylacryloylglycine	Xenobiotics	Chemical	43375	LC/MS Pos	100004417	1922	144	23578-45-2	152645	.			44766	35261.1			48156.3			45868.2		26673.5	15600.2		31244.6		86831.9	116399	16107.2	15567.9		35337.9	185902	57717.4	72895.7	38125.4	123117	46907.4	63329.5	57093.9	43244.1
3550	3-hydroxy-3-phenylpropionate	Xenobiotics	Benzoate Metabolism	43497	GC/MS	100002482	1592.8	179.1	2768-42-5	92959	.		192987	538992	260445	400246	215649	586683	419730	105239	558207	459164	288790	280538	287598	400920	167973	523306	191721	867866	306576	358237	402894	1.01998e+06	559530	344768	105122	383152	627220	197170	224684	516473
1330	N-octanoylglycine	Lipid	Fatty Acid Metabolism(Acyl Glycine)	43502	LC/MS Neg	100003940	4340	200.2	14246-53-8	84290	.	HMDB00832		8405.06	4284.58			15931.6	4861.71		5334.54	4490.55	4081.36			6361.3	2789.64	10971.9	21198.7	2712.24	4326.54	4240.48	9838.33	8135.87	14276.4	14755.6	7312.16	8326.48	5492.78	3590.22	6832.4	8831.33
863	4-hydroxyphenylacetylglycine	Peptide	Acetylated Peptides	43525	LC/MS Neg	100004418	1630	208.1	28116-23-6	440732	C05596		7793.71	14112.1	4615.44	10576.3	6238.28	5913	16271.4	11006.9	3370	14011.6	3486.16	10818.9	16491.3	8998.67	18244.3		4931.03	4733.58	4284.22	8677.98	3061.46		5390.41	2466.58	5343.9	4680.66	7992.79	2509	5380.4	6667.71
1299	2-aminoheptanoate	Lipid	Fatty Acid, Amino	43761	LC/MS Pos	100004542	2524.2	146.2	1115-90-8	227939	.		53824.3	41257.2	51971.1	35250.4	28571.8	26290.7	22607.9	32925.8	57266.2	12166.9	35253.4	40916.8	26698.1	39023.6	16222.8	43878.9	22769.4	29385.4	23220.9	42875.2	20120.7		28537.3	29975.2	40438.3	40196.9	13556.5	29783.9	29846.7	39892.3
1935	1-linolenoyl-GPC (18:3)*	Lipid	Lysophospholipid	44562	LC/MS Pos	100005350	5527.9	518.4		.	.	HMDB10388	155965	179829	56239.1	196498	309197	109063	165415	290124	259721	163771	287675	202429	145313	93789	123633	94026.4	108934	115216	148196	142589	150992	128081	126166	152542	129813	116335	135842	144409	109493	136511
2136	1-(1-enyl-oleoyl)-GPE (P-18:1)*	Lipid	Lysoplasmalogen	44621	LC/MS Neg	100005372	6105.2	462.5		.	.		17539.8	9061.26	5597.74	10952.9	9303.31	8941.44	7200.51	5871.52	19792	28438.1	6884.28	6064.78	7306.25				4493.47		11116.7		5356.24	5656.98		6654.48	5339.18	4938.58	7662.66	8400.55	11291.5	12758.7
1136	arachidate (20:0)	Lipid	Long Chain Fatty Acid	44679	LC/MS Neg	893	6282	311.3	506-30-9	10467	C06425	HMDB02212	78456.1	173424	72125.8	59170.5	110395	93415.9	167825	90291.4	77116.8	140261	76966.2	91221.3	60436.9	147119	117241	85939.6	148421	160048	67587.9	82493.2	107716	117365	143595	123468	175701	77505.9	89229	95664	132416	89401.4
313	methionine sulfone	Amino Acid	Methionine, Cysteine, SAM and Taurine Metabolism	44878	LC/MS Pos	100004635	736.3	182.1	820-10-0	69961	.		178961	212737	133516	129885	210020	170803	153846	178710	130675	151087	164304	157337	120465	85558.2	156017	133807	233507	170002	135747	165577	127721	114961	126480	134782	154069	115016	111582	138975	117429	181135
4522	N-methylpipecolate	Xenobiotics	Chemical	47101	LC/MS Pos	100005383	1142	144.2	41447-17-0	11286529	.		95310.1	39978.6	62471.9	52214.8	46725.7	52893	102195	89902.8	207952	59801.7	31200.2	80855.3	74800.5	48982.5	111375	47541.4	55590.6	79559	47132.4	76639.8	28556.7	31926.8	44939.6	97931.4	87338.9	53044.6	39840.9	61755.2	77372.4	58601.1
203	C-glycosyltryptophan	Amino Acid	Tryptophan Metabolism	48782	LC/MS Pos	100006379	1920	367.15	180509-18-6	10981970	.		22770.4	18792.9	18120.9	22459.3	16965.6	25290.2	19633.7	16915	21808.8	19353.4	22613.6	25100.8	23196.6	22016.5	24168	24426.1	22537.5	24878.5	28078.9	20956.7	28265.8	22021.3	24973	28717.5	22776.8	27152	18380.2	21154.2	20512.4	22260.9

## Sheet: ScaledImpData
																																											Mean Values			ANOVA Contrasts
												ID	1	2	3	4	5	6	7	8	9	10	11	12	13	14	15	16	17	18	19	20	21	22	23	24	25	26	27	28	29	30				BB/++		+B/++
PATHWAY SORTORDER	BIOCHEMICAL	SUPER PATHWAY	SUB PATHWAY	COMP ID	PLATFORM	CHEMICAL ID	RI	MASS	CAS	PUBCHEM	KEGG	Group HMDB	BB	BB	BB	BB	BB	BB	BB	BB	BB	BB	+B	+B	+B	+B	+B	+B	+B	+B	+B	+B	++	++	++	++	++	++	++	++	++	++	BB	+B	++	p-value	q-value	p-value	q-value
41	glutamine	Amino Acid	Glutamate Metabolism	53	LC/MS Pos	563	684	147.2	56-85-9	5961	C00064	HMDB00641	1.0862	1.1646	0.926	0.9546	1.0542	0.9671	0.9478	0.7777	0.997	0.9475	0.894	0.8301	1.0779	1.2598	1.1226	0.9039	1.0359	1.493	1.1422	0.9601	1.0469	0.9003	1.1096	0.7447	1.0227	1.1936	1.003	0.86	0.8552	1.1902	0.9823	1.072	0.9926	0.9406	0.3976	0.2837	0.3543
196	tryptophan	Amino Acid	Tryptophan Metabolism	54	LC/MS Pos	565	2445	205.1	73-22-3	6305	C00078	HMDB00929	1.998	0.9743	0.8132	1.4127	1.4386	0.8896	0.791	1.8009	1.4306	1.2324	1.6707	1.5609	1.5091	0.6891	1.6625	0.8219	0.7195	0.8089	1.131	1.6814	1.0257	0.6208	0.848	0.7211	1.216	1.045	0.8165	0.8279	0.3869	0.8232	1.2781	1.2255	0.8331	0.0108	0.0367	0.025	0.1146
40	glutamate	Amino Acid	Glutamate Metabolism	57	LC/MS Pos	561	700	148.1	56-86-0	611	C00025	HMDB00148	1.0362	0.9632	1.0343	1.1326	0.9187	1.5272	0.6904	0.6056	1.0863	0.8087	0.8149	0.6952	0.6236	0.8453	0.8171	1.1891	1.1403	0.821	1.081	0.8107	1.3185	0.951	1.063	0.9657	1.1534	1.0788	0.5946	1.4231	1.1068	1.3213	0.9803	0.8838	1.0976	0.2782	0.1941	0.0592	0.1556
62	histidine	Amino Acid	Histidine Metabolism	59	LC/MS Neg	355	757	154.1	5934-29-2	6274	C00135	HMDB00177	1.3847	1.1549	0.9839	1.0065	1.4125	1.1511	0.9417	0.9935	0.8005	1.0399	0.99	1.0613	0.9899	0.8904	1.0558	0.9175	1.0895	1.4356	0.9511	1.0768	0.8384	0.7189	0.9254	1.1014	1.0139	0.8468	1.0243	0.8858	0.8594	1.0682	1.0869	1.0458	0.9283	0.0297	0.056	0.0845	0.1763
243	leucine	Amino Acid	Leucine, Isoleucine and Valine Metabolism	60	LC/MS Pos	397	1674	132.2	61-90-5	6106	C00123	HMDB00687	1.3513	1.0069	0.9457	0.8239	1.2481	1.0912	0.7425	0.9971	0.8948	1.1534	0.9782	1.3841	1.0029	0.5462	1.0991	1.0758	1.6313	1.1135	0.9507	1.005	1.0999	0.9288	0.7886	0.7717	0.9869	1.1646	0.9588	0.9632	0.8398	1.1019	1.0255	1.0787	0.9604	0.5375	0.2824	0.3434	0.3782
2401	cholesterol	Lipid	Sterol	63	GC/MS	266	2316.9	329.3	57-88-5	11025495	C00187	HMDB00067	1.0452	1.3159	0.5709	0.7865	1.2178	0.7099	0.9976	1.14	1.0258	0.8324	1.0715	0.857	1.0024	0.8499	0.702	0.8468	1.0938	1.1477	1.2178	1.4118	1.1751	0.6633	0.7715	0.8847	1.0443	0.8992	0.9929	0.9057	1.1125	1.4315	0.9642	1.0201	0.9881	0.7571	0.3489	0.745	0.5842
109	phenylalanine	Amino Acid	Phenylalanine Metabolism	64	LC/MS Neg	460	2029	164.2	63-91-2	6140	C00079	HMDB00159	1.2313	0.8794	1.3341	1.5243	1.11	0.9343	0.8441	0.937	0.9577	1.0605	1.03	1.3823	0.9938	0.5114	1.4465	0.7638	1.321	0.9587	1.0363	1.0457	0.9914	0.9213	0.909	1.0062	0.8595	1.0428	1.2193	0.8957	0.9344	1.0705	1.0813	1.0489	0.985	0.4143	0.2437	0.7655	0.5888
38	asparagine	Amino Acid	Alanine and Aspartate Metabolism	512	GC/MS	917	1617.5	188	70-47-3	6267	C00152	HMDB00168	1.4697	1.0385	0.8741	1.1307	1.0449	3.7759	0.84	0.3655	0.7278	0.9615	0.572	0.7596	1.0933	0.2651	1.0587	1.4392	0.7477	1.8773	0.641	0.9542	1.0609	0.4841	0.573	2.743	0.4852	2.7857	1.6684	0.8635	2.1435	6.3747	1.2229	0.9408	1.9182	0.3626	0.2269	0.1215	0.2065
380	creatinine	Amino Acid	Creatine Metabolism	513	LC/MS Pos	275	730	114.1	60-27-5	588	C00791	HMDB00562	0.7287	1.0091	1.0224	1.1882	0.947	1.1996	1.1765	0.8204	1.1954	0.9529	1.1691	0.5868	1.0367	0.9548	0.8866	1.3886	0.7893	1.0099	1.0302	1.2052	0.9909	0.862	1.1638	0.7976	0.8344	1.0576	0.8965	0.8962	0.9225	1.2436	1.024	1.0057	0.9665	0.525	0.2781	0.772	0.5916
3325	cytidine	Nucleotide	Pyrimidine Metabolism, Cytidine containing	514	LC/MS Pos	827	1065	244	65-46-3	6175	C00475	HMDB00089	1.2591	0.8871	1.0999	0.8494	1.0658	0.9384	0.9167	0.7842	1.1335	0.9852	0.9704	1.2699	1.0252	0.7322	1.1857	1.3517	0.9644	0.9816	1.3568	0.9247	1.5307	1.0148	1.488	1.4111	1.1987	0.916	0.7677	1.1454	0.9213	0.97	0.9919	1.0763	1.1364	0.1752	0.1425	0.5946	0.5143
890	lactate	Carbohydrate	Glycolysis, Gluconeogenesis, and Pyruvate Metabolism	527	GC/MS	482	1102.8	116.9	79-33-4	612	C00186	HMDB00190	1.8915	0.9631	0.9683	1.8871	1.2593	1.1387	0.7209	0.5585	1.3564	0.9119	0.5624	0.7984	2.3051	0.8395	0.3408	1.3353	1.2625	0.6466	1.3972	1.3206	1.6278	1.0317	0.7965	0.5973	0.8465	1.9224	0.5576	0.6839	1.1656	1.1039	1.1656	1.0808	1.0333	0.5248	0.2781	0.9733	0.6384
119	4-hydroxyphenylacetate	Amino Acid	Phenylalanine Metabolism	541	GC/MS	144	1630.6	179	156-38-7	127	C00642	HMDB00020	0.9946	2.5355	0.8595	1.9081	1.0054	1.1822	2.3526	1.4898	0.647	1.1955	1.0431	1.5454	2.0459	1.5976	2.5111	0.3954	0.7336	0.7079	0.7766	1.5651	0.4253	0.7074	0.4341	0.7	0.3532	0.8372	0.616	0.6864	1.4065	1.2113	1.417	1.2922	0.7378	0.0061	0.0327	0.0271	0.1186
1391	3-hydroxybutyrate (BHBA)	Lipid	Ketone Bodies	542	GC/MS	254	1203.5	116.9	625-72-9	441	C01089	HMDB00357	0.9788	1.4337	1.3279	0.4789	0.7164	1.9845	0.9764	0.8335	1.0274	0.9436	0.9613	0.6728	0.5055	1.1993	0.6224	1.6154	2.4656	0.774	0.7113	0.442	1.4254	1.5114	0.9865	1.6309	1.0135	1.271	1.163	0.8169	1.0819	1.0633	1.0701	0.997	1.1964	0.3855	0.2332	0.1034	0.1895
3232	adenine	Nucleotide	Purine Metabolism, Adenine containing	554	GC/MS	880	1804.2	264	73-24-5	190	C00147	HMDB00034	2.0883	0.946	1.4467	1.9205	1.5152	0.7048	0.9625	0.6148	1.0861	0.7114	0.9771	3.8717	0.1035	0.6886	0.4666	0.9311	1.1678	1.2674	0.9386	1.093	1.4144	0.7338	1.9475	0.9347	1.6149	1.0354	1.0229	0.9679	0.9747	1.3105	1.1996	1.1505	1.1957	0.8842	0.3826	0.2616	0.338
3231	adenosine	Nucleotide	Purine Metabolism, Adenine containing	555	LC/MS Pos	798	1650	268.1	58-61-7	60961	C00212	HMDB00050	1	0.3912	0.3912	6.8043	0.3912	0.3912	0.3912	4.0009	0.3912	0.3912	0.6293	0.474	2.1014	8.3655	2.6021	0.3912	0.4455	5.7169	0.3912	0.3912	0.3912	4.4308	0.6035	0.3912	3.5673	0.5418	0.3912	0.485	0.8246	0.3912	1.4544	2.1508	1.2018	0.9611	0.4036	0.442	0.4222
985	mannose	Carbohydrate	Fructose, Mannose and Galactose Metabolism	584	GC/MS	803	1753.5	204	3458-28-4	18950	C00159	HMDB00169	1.1865	1.2333	1.237	1.0736	0.9527	0.9689	0.7764	0.8076	1.4519	0.9812	0.8028	0.9127	0.9228	0.9591	0.83	1.0015	1.5263	0.7904	1.0005	0.8307	1.5689	1.2562	0.8448	1.3776	0.8729	1.1716	1.1009	0.9995	1.444	1.2085	1.0669	0.9577	1.1845	0.2552	0.1841	0.0244	0.1142
3356	nicotinamide	Cofactors and Vitamins	Nicotinate and Nicotinamide Metabolism	594	LC/MS Pos	432	1267	123.1	98-92-0	936	C00153	HMDB01406	1.5598	1.142	0.7995	1.4521	1.9091	0.7288	0.9211	0.9588	1.038	1.0245	1.0759	1.0424	0.7197	0.5175	1.0854	1.3774	0.6621	0.7424	0.7862	0.6149	1.191	0.9755	0.7017	1.0913	1.1177	1.1222	0.6784	0.9122	0.5748	1.3694	1.1534	0.8624	0.9734	0.2394	0.1767	0.3387	0.3782
889	pyruvate	Carbohydrate	Glycolysis, Gluconeogenesis, and Pyruvate Metabolism	599	GC/MS	823	1130.6	217	127-17-3	1060	C00022	HMDB00243	1.0716	0.9465	0.8528	1.6169	1.2906	0.43	0.9963	1.12	1.033	0.9527	1.1	1.2313	1.7481	1.2284	0.6996	0.8216	1.0267	0.6015	1.5498	1.3421	1.3059	1.1185	0.96	0.2291	1.0037	0.7271	0.5974	0.9626	0.7619	0.4188	1.031	1.1349	0.8085	0.1164	0.1109	0.043	0.1492
3284	dihydroorotate	Nucleotide	Pyrimidine Metabolism, Orotate containing	601	GC/MS	923	1730.4	257	155-54-4	648	C00337	HMDB03349	1.8719	1.2036	0.1962	0.891	2.0696	0.7401	1.4871	1.5696	0.7786	1.5525	1.1579	1.3722	0.9095	0.6834	1.8079	1.1445	1.0018	1.8067	1.1949	1.0892	0.5652	0.9198	1.1025	0.9982	0.845	0.4966	0.2408	0.8453	0.4898	0.4072	1.236	1.2168	0.691	0.0336	0.0581	0.0121	0.089
3297	uridine	Nucleotide	Pyrimidine Metabolism, Uracil containing	606	LC/MS Neg	535	1430	243.1	58-96-8	6029	C00299	HMDB00296	1.1992	0.9664	1.2181	0.9129	1.3587	0.8835	0.7635	0.6385	0.9027	1.1213	0.931	1.35	0.7614	0.4939	1.2669	1.1787	0.9189	0.9709	1.0699	0.8349	1.3403	1.0421	1.0404	1.4543	1.3553	0.9934	0.6492	1.0066	0.8002	1.1325	0.9965	0.9777	1.0814	0.4975	0.2691	0.3491	0.3824
69	trans-urocanate	Amino Acid	Histidine Metabolism	607	LC/MS Pos	537	1119	139.1	104-98-3	736715	C00785	HMDB00301	0.7893	1.6724	0.8425	0.2477	1.2529	0.7397	1.4972	0.9893	2.7246	1.0107	0.2477	0.7621	0.2477	0.2477	1.141	1.5163	0.2477	1.0857	0.821	0.6855	1.6364	0.2477	0.577	0.3969	1.4764	3.0784	0.2477	1.0646	0.5848	0.7998	1.1766	0.7003	1.011	0.3714	0.2286	0.3961	0.3992
1162	linoleate (18:2n6)	Lipid	Polyunsaturated Fatty Acid (n3 and n6)	1105	LC/MS Neg	180	5533	279.3	60-33-3	5280450	C01595	HMDB00673	0.2367	1.2532	1.0109	0.3332	0.7327	1.3598	1.5321	0.2514	1.1233	0.8056	1.0405	0.3041	0.5061	0.7801	0.5639	1.9416	1.2735	1.5747	0.9665	0.6654	1.2864	1.1183	0.701	1.262	1.0579	0.9891	0.8218	0.5801	1.1374	1.7338	0.8639	0.9616	1.0688	0.1596	0.1356	0.4361	0.42
3219	allantoin	Nucleotide	Purine Metabolism, (Hypo)Xanthine/Inosine containing	1107	LC/MS Pos	1002	740	159.1	97-59-6	204	C02350	HMDB00462	1.3286	1.2445	1.163	1.0553	1.7613	1.17	1.4072	1.3833	1.0206	1.6407	0.7992	1.0658	1.8976	0.8057	1.1795	1.2318	0.7468	0.9794	0.7592	0.9288	0.8416	0.6805	0.797	0.762	1.053	0.459	0.7071	0.5986	0.8054	0.585	1.3175	1.0394	0.7289	4.9411e-06	0.0002	0.0036	0.051
1167	arachidonate (20:4n6)	Lipid	Polyunsaturated Fatty Acid (n3 and n6)	1110	LC/MS Neg	229	5525	303.4	506-32-1	444899	C00219	HMDB01043	0.5558	1.3124	0.7269	0.7402	0.9423	0.9132	1.4807	0.6883	0.8858	0.9811	1.0184	0.4908	0.7189	0.7383	0.5881	1.4131	1.5221	1.2408	1.7605	0.7331	1.3842	1.4076	1.0693	1.2082	1.2143	1.2061	1.4946	0.9816	0.8699	1.2087	0.9227	1.0224	1.2044	0.0487	0.0698	0.1097	0.1972
2602	deoxycholate	Lipid	Secondary Bile Acid Metabolism	1114	LC/MS Neg	302	5268	391.4	83-44-3	222528	C04483	HMDB00626	2.2924	0.4378	1.7118	3.0502	1.0441	0.6507	1.2842	1.3037	0.7689	1.4382	0.7032	0.9505	0.2476	0.73	0.7985	1.3846	0.474	0.9964	0.1975	0.6405	0.4256	3.2024	1.9089	1.0036	0.4484	1.3077	1.4974	2.1519	1.3755	0.1766	1.3982	0.7123	1.3498	0.5946	0.3028	0.125	0.2065
1120	margarate (17:0)	Lipid	Long Chain Fatty Acid	1121	LC/MS Neg	891	5733	269.3	506-12-7	10465	.	HMDB02259	0.1841	1.5173	0.8975	0.2547	0.8392	1.3296	1.2502	0.2846	0.7324	0.7519	0.87	0.3431	0.5486	1.0482	0.9172	1.4277	1.5292	1.1268	1.1028	0.5588	1.305	1.4393	0.8902	1.4084	1.0996	1.1052	0.9518	0.6232	1.2269	1.3682	0.8042	0.9472	1.1418	0.0337	0.0581	0.3059	0.3692
3208	inosine	Nucleotide	Purine Metabolism, (Hypo)Xanthine/Inosine containing	1123	LC/MS Neg	361	1600	267.2	58-63-9	6021	C00294	HMDB00195	0.7127	1.0256	1.0937	1.3793	1.1406	1.2183	1.0388	0.8634	0.8093	0.9712	0.8488	0.8858	1.5654	0.4967	0.8986	0.8702	0.8139	0.9789	1.0518	1.0023	1.16	1.406	1.4682	1.2883	1.128	0.9977	0.763	0.9343	0.9391	1.1402	1.0253	0.9412	1.1225	0.3919	0.2349	0.0719	0.1647
277	isoleucine	Amino Acid	Leucine, Isoleucine and Valine Metabolism	1125	LC/MS Pos	376	1614	132.1	73-32-5	6306	C00407	HMDB00172	1.1438	0.9746	0.8778	0.8993	1.3358	1.2026	0.8597	1.1957	0.8662	1.2725	0.9939	1.0061	1.2547	0.7171	1.1313	1.041	1.1089	1.2365	0.9917	1.041	0.9468	0.7843	0.6698	0.8259	1.1021	1.2077	1.0463	0.9781	0.882	0.784	1.0628	1.0522	0.9227	0.0739	0.0873	0.0874	0.1768
28	alanine	Amino Acid	Alanine and Aspartate Metabolism	1126	GC/MS	811	1147.6	115.9	56-41-7	5950	C00041	HMDB00161	1.8664	1.2219	0.9616	1.1245	0.7463	3.6464	0.3937	0.4392	1.2972	0.8878	0.4277	0.356	1.6686	0.3583	0.5025	1.9956	1.0384	1.1425	0.7848	0.8909	1.8662	0.5185	0.702	4.1912	0.7242	3.9542	1.6009	0.6116	2.7472	6.6357	1.2585	0.9165	2.3552	0.1692	0.1402	0.0309	0.1246
16	threonine	Amino Acid	Glycine, Serine and Threonine Metabolism	1284	GC/MS	564	1412.3	218.1	72-19-5	6288	C00188	HMDB00167	1.8562	1.9293	0.3273	0.5181	1.8162	2.4919	0.5354	0.878	0.9309	0.8416	0.6282	0.6539	0.8874	0.3605	0.9887	1.507	1.4131	1.0083	1.2129	1.0584	1.4977	0.3798	0.6552	3.1211	0.9917	2.1124	1.1222	0.5342	1.0577	11.4968	1.2125	0.9719	2.2969	0.3894	0.2345	0.2436	0.323
124	tyrosine	Amino Acid	Tyrosine Metabolism	1299	LC/MS Neg	815	1323	180.2	60-18-4	6057	C00082	HMDB00158	1.4685	0.8381	0.9958	0.9116	1.4067	1.0309	0.8143	0.8992	1.0042	1.1605	0.9033	1.4603	1.3008	0.603	1.3836	1.079	0.9952	1.3681	1.4592	1.3841	1.0776	0.4843	0.8098	0.713	1.6051	1.0106	0.7616	0.5784	0.669	0.8032	1.053	1.1937	0.8513	0.0586	0.0778	0.0079	0.0693
84	lysine	Amino Acid	Lysine Metabolism	1301	LC/MS Pos	407	603	147.2	56-87-1	5962	C00047	HMDB00182	1.4859	0.9118	0.8308	1.009	1.6515	0.9517	0.7949	0.9261	0.8648	1.2424	0.7952	2.0212	1.0082	0.59	1.8917	0.9918	1.8672	1.254	1.1477	1.2122	1.0101	0.4209	0.552	0.7305	0.8718	1.1255	1.0472	0.9192	0.523	1.0424	1.0669	1.2779	0.8243	0.0767	0.0875	0.0097	0.0814
309	methionine	Amino Acid	Methionine, Cysteine, SAM and Taurine Metabolism	1302	LC/MS Neg	415	1154	148.2	63-68-3	6137	C00073	HMDB00696	1.1544	1.0914	0.6571	0.7908	1.5215	0.7592	0.8585	1.0455	0.844	1.146	0.8307	1.1457	1	0.4356	1.4086	0.7859	1.167	1.133	1.5077	1.3964	1.1237	0.396	0.966	0.8539	1	1.1374	0.8926	0.7047	0.6082	1.0824	0.9868	1.081	0.8765	0.362	0.2269	0.1759	0.2686
1072	malate	Energy	TCA Cycle	1303	GC/MS	409	1502	233	6915-15-7	525	C00149	HMDB00156	0.9866	1.2049	1.5495	1.0778	0.9446	1.5822	0.8604	0.3546	1.3806	0.767	0.9144	0.4872	1.0738	0.9896	0.4691	1.5072	1.0104	0.6186	1.4166	1.2284	1.593	0.8281	1.1523	0.9168	0.9448	1.7157	0.5704	0.9042	1.4662	1.0952	1.0708	0.9715	1.1187	0.7107	0.3348	0.367	0.3932
1117	palmitate (16:0)	Lipid	Long Chain Fatty Acid	1336	LC/MS Neg	424	5619	255.3	57-10-3	985	C00249	HMDB00220	0.2708	1.2465	0.8173	0.3779	0.7363	1.1721	1.1132	0.3476	0.8511	0.9199	0.7624	0.3922	0.5523	1.1571	0.7863	1.4817	1.2042	1.105	0.9856	0.6566	1.2793	1.1004	0.9945	1.1981	1.0055	1.1085	1.0217	0.897	1.3346	1.5081	0.7853	0.9083	1.1448	0.0127	0.038	0.1225	0.2065
1132	nonadecanoate (19:0)	Lipid	Long Chain Fatty Acid	1356	LC/MS Neg	892	6073	297.3	646-30-0	12591	C16535	HMDB00772	0.5373	1.5055	0.6715	0.4133	0.8557	0.9364	1.5321	1.0636	0.9118	1.1641	0.703	0.9275	0.5149	1.2162	1.2243	0.7606	1.4483	1.5286	0.7751	0.7313	1.2018	1.3113	1.3721	1.1944	1.714	0.9143	0.89	0.7389	1.1068	1.1527	0.9591	0.983	1.1596	0.1366	0.1235	0.2185	0.3017
1123	stearate (18:0)	Lipid	Long Chain Fatty Acid	1358	LC/MS Neg	439	5886	283.4	57-11-4	5281	C01530	HMDB00827	0.4345	1.3693	0.8201	0.442	0.8643	1.1354	1.3424	0.702	0.924	0.998	0.8262	0.6524	0.6746	1.3034	1.002	1.1983	1.6874	1.245	0.9065	0.7009	1.2315	1.3319	1.2478	1.2933	1.3678	0.9811	0.8287	0.849	1.0544	1.1463	0.9032	1.0197	1.1332	0.0579	0.0778	0.3373	0.3782
1126	oleate (18:1n9)	Lipid	Long Chain Fatty Acid	1359	LC/MS Neg	442	5660	281.3	112-80-1	445639	C00712	HMDB00207	0.2444	1.2888	1.0267	0.3378	0.7466	1.2186	1.1774	0.2523	0.9374	0.8949	0.8624	0.3882	0.5843	1.114	0.743	1.5264	1.3551	1.2224	0.9733	0.5241	1.3311	1.5186	0.9728	1.4646	1.1477	1.2068	0.9645	0.8187	1.3435	1.6796	0.8125	0.9293	1.2448	0.0135	0.038	0.1109	0.1972
1116	pentadecanoate (15:0)	Lipid	Long Chain Fatty Acid	1361	LC/MS Neg	980	5522	241.3	1002-84-2;10002-84-2	13849	C16537	HMDB00826	0.3648	1.2218	0.7816	0.2972	0.7169	1.0174	1.2788	0.4108	0.8053	0.9133	0.6194	0.5	0.4366	0.8814	1.092	1.5894	1.0743	1.7608	0.81	0.7167	1.3187	1.2092	1.2164	1.456	1.0577	1.2766	0.9826	0.8436	1.6118	1.9811	0.7808	0.948	1.2954	0.0045	0.0301	0.0543	0.1519
1112	myristate (14:0)	Lipid	Long Chain Fatty Acid	1365	LC/MS Neg	519	5439	227.3	544-63-8	11005	C06424	HMDB00806	0.2829	1.4117	0.7096	0.3659	0.6085	1.2709	1.4281	0.3113	0.8945	0.9125	0.7858	0.3329	0.5179	0.9705	0.6266	1.9932	0.9716	1.2203	1.0907	0.6327	1.4963	1.0621	1.1281	1.5902	0.9435	1.4124	1.0284	1.0471	1.7	1.847	0.8196	0.9142	1.3255	0.0084	0.034	0.0424	0.1492
3312	2'-deoxyuridine	Nucleotide	Pyrimidine Metabolism, Uracil containing	1412	LC/MS Neg	536	1608	227.1	951-78-0	13712	C00526	HMDB00012	1.7122	1.2676	1.1537	0.9451	1.4514	0.7065	0.9862	1.0808	0.9863	1.2295	1.1364	1.8554	0.8482	1	1.1516	0.582	1.1338	1.5278	0.9422	0.8742	0.582	1.5495	0.6241	0.9638	1.1756	0.9259	0.9569	1.0895	0.743	0.9611	1.1519	1.1051	0.9571	0.1393	0.1242	0.3016	0.3661
395	5-methylthioadenosine (MTA)	Amino Acid	Polyamine Metabolism	1419	LC/MS Pos	212	2427	298.1	2457-80-9	439176	C00170	HMDB01173	1.0647	0.75	0.4864	1.2861	0.9132	0.4864	0.4864	0.7106	0.4864	0.9511	0.4864	0.9125	0.8308	0.7656	1.1363	1.088	1.0709	1	1.1204	1.0125	0.9896	0.4864	1.116	1.8442	1.0742	0.4864	0.7886	0.4864	0.5216	1.2451	0.7621	0.9423	0.9038	0.4543	0.2555	0.4897	0.4506
1070	succinate	Energy	TCA Cycle	1437	LC/MS Neg	252	618	117.1	110-15-6	1110	C00042	HMDB00254	1.2282	0.8956	1.0071	0.7304	1.0102	1.0737	1.0162	0.8305	1.6197	0.8357	0.8666	0.7499	0.7728	0.9187	1.0673	1.4272	0.6862	1.1014	1	0.9717	1.3569	0.9167	0.8894	0.6597	1.1126	1.9245	0.5828	1.1499	1	1.2955	1.0247	0.9562	1.0888	0.8041	0.3627	0.4308	0.4192
103	pipecolate	Amino Acid	Lysine Metabolism	1444	LC/MS Pos	1025	1120	130.1	4043-87-2	849	C00408	HMDB00070	0.9964	0.9772	0.976	0.7227	0.7514	0.9326	13.0131	1.0256	1.2185	0.8302	0.5097	1.4233	1.0036	0.9363	2.0532	1.0908	1.3191	1.004	0.9695	1.0699	1.3348	3.9482	1.0776	0.8898	1.2078	0.9638	0.7773	0.9903	0.8004	1.2249	2.1444	1.1379	1.3215	0.8874	0.3827	0.7807	0.5949
349	ornithine	Amino Acid	Urea cycle; Arginine and Proline Metabolism	1493	GC/MS	444	1763.8	142	3184-13-2	6262	C00077	HMDB03374	1.294	0.967	0.5963	1.0869	0.986	2.3597	0.8283	0.6881	0.79	0.9181	1.2316	0.8617	0.7588	0.7322	1.3894	1.014	1.06	0.7843	0.7929	0.9837	1.4197	1.1648	1.204	3.1124	0.837	1.9189	0.7205	1.1689	1.2127	3.1631	1.0514	0.9609	1.5922	0.0387	0.0625	0.0241	0.1142
415	5-oxoproline	Amino Acid	Glutathione Metabolism	1494	LC/MS Neg	1021	744	128.2	98-79-3	7405	C01879	HMDB00267	1.1174	0.9443	0.9995	0.9726	0.5084	1.2064	1.0878	0.5004	0.874	0.7982	1.0825	1.0005	0.6536	1.3971	0.6354	0.8111	1.0172	0.9823	0.8945	0.5238	1.0173	1.1259	1.1694	0.7576	1.0944	1.2562	1.1357	1.0205	1.4862	0.8831	0.9009	0.8998	1.0946	0.0797	0.0885	0.0796	0.1724
1118	palmitoleate (16:1n7)	Lipid	Long Chain Fatty Acid	1507	GC/MS	452	1895.6	311.2	373-49-9	445638	C08362	HMDB03229	0.2044	1.4024	0.808	0.307	0.5615	1.2145	1.2477	0.193	0.9517	0.7595	0.8275	0.2367	0.4864	0.5819	0.4801	2.458	0.9969	1.7235	1.008	0.6287	1.7357	1.4174	1.2023	1.6724	0.8244	1.6785	1.2144	1.0031	2.1261	3.1529	0.765	0.9428	1.6027	0.0038	0.0283	0.0236	0.1142
3383	pantothenate	Cofactors and Vitamins	Pantothenate and CoA Metabolism	1508	LC/MS Pos	1024	2218	220.1	137-08-6	6613	C00864	HMDB00210	1.4073	0.9764	1.2	1.3683	1.149	0.5863	0.2934	0.7064	1.4407	1.1415	1.3796	0.6601	1.0236	0.4291	1.6082	0.8739	0.4836	0.9336	1.6474	0.8769	1.0789	0.8761	1.154	0.8019	0.7309	1.2931	1.0306	1.2502	0.7312	0.7308	1.0269	0.9916	0.9678	0.9602	0.4036	0.8153	0.5978
4	sarcosine	Amino Acid	Glycine, Serine and Threonine Metabolism	1516	GC/MS	1023	1182.9	116	107-97-1	1088	C00213	HMDB00271	1.7232	1.3904	0.5904	0.8273	0.7604	1.559	0.6116	0.7147	1.6939	0.4885	1.3181	0.4885	1.2272	0.6351	0.5897	0.9286	1.1944	1.788	0.9983	1.1929	1.2862	0.7131	0.7547	2.5189	0.7058	2.3109	1	0.6956	1.3349	3.9343	1.0359	1.0361	1.5254	0.1967	0.1531	0.2487	0.3255
3401	alpha-tocopherol	Cofactors and Vitamins	Tocopherol Metabolism	1561	GC/MS	1105	2305.4	502.5	59-02-9;10191-41-0	14985	C02477	HMDB01893	0.9454	1.4125	0.5085	0.672	1.4116	0.7346	1.0385	1.2129	0.8903	0.8853	1.0985	0.9019	1.2118	0.6111	0.9989	0.8728	0.809	1.4533	1.5077	1.32	1.0728	0.6236	1.0076	0.9252	1.6631	0.9045	1.0011	0.843	1.1643	1.4204	0.9712	1.0785	1.0626	0.4452	0.2526	0.9203	0.6247
1061	citrate	Energy	TCA Cycle	1564	GC/MS	1124	1763.4	273.1	77-92-9	311	C00158	HMDB00094	1.0595	1.2437	1.3319	0.5308	1.1239	2.2035	1.1976	0.7935	1.5659	1.2915	1.5279	0.6963	1.5467	0.4821	0.7401	1.3678	0.5292	0.6821	1.55	1.727	1.6302	0.3106	0.9405	0.8115	0.8967	1.2804	0.4825	0.4321	0.9284	0.8764	1.2342	1.0849	0.8589	0.0612	0.0781	0.2733	0.3486
893	glycerate	Carbohydrate	Glycolysis, Gluconeogenesis, and Pyruvate Metabolism	1572	GC/MS	1052	1360.7	189	600-19-1	752	C00258	HMDB00139	1.1423	0.8921	0.6985	0.6449	0.791	1.5078	1.0056	0.8861	1.1483	0.9944	1.0282	1.0449	0.8225	0.9546	0.9766	1.1416	1.4848	0.6207	0.7179	0.6568	1.266	0.8506	1.1243	0.9583	1.3102	1.8667	1.1291	0.8755	1.2656	1.6215	0.9711	0.9449	1.2268	0.0532	0.0748	0.0301	0.1237
3264	guanosine	Nucleotide	Purine Metabolism, Guanine containing	1573	LC/MS Neg	1099	1675	282.1	118-00-3	6802	C00387	HMDB00133	0.3811	0.9177	1.1652	1.2149	1.3337	1.2136	1.0579	0.7683	0.996	1.023	0.8182	0.8644	1.1132	0.2551	0.7758	0.7892	0.9897	0.7182	1.004	1.0148	1.1407	1.3386	1.5087	1.3043	1.0526	0.876	0.7065	0.9816	0.8854	1.072	1.0071	0.8343	1.0867	0.5187	0.278	0.0613	0.1556
30	N-acetylalanine	Amino Acid	Alanine and Aspartate Metabolism	1585	LC/MS Pos	1110	1603	132.1	97-69-8	88064	C02847	HMDB00766	1.1413	1.1185	1.3494	1.1547	0.928	0.7419	1.0109	1.228	0.9924	0.9214	0.8474	0.5678	1.1082	0.595	0.7117	0.9207	1.1828	0.7641	0.9244	0.9723	1.4568	1.2585	1.3119	0.8568	0.887	1.4397	0.8336	1.1391	1.0076	1.0189	1.0587	0.8595	1.121	0.6006	0.3042	0.0077	0.0693
1042	N-acetylneuraminate	Carbohydrate	Aminosugar Metabolism	1592	GC/MS	1162	2074.9	245	131-48-6	439197	C00270	HMDB00230	1.0452	0.6595	1.2446	0.464	0.5652	0.7904	1.0233	0.8755	1.0324	0.9419	0.802	1.1168	0.9067	0.987	1.4513	1.6033	0.9113	1.2548	1.2299	0.5991	1.4557	0.7515	0.9991	1.0534	0.5166	1.8739	0.9925	1.0009	1.4089	1.1156	0.8642	1.0862	1.1168	0.1046	0.1055	0.9442	0.6322
286	tigloylglycine	Amino Acid	Leucine, Isoleucine and Valine Metabolism	1598	LC/MS Neg	1161	1865	156.1	35842-45-6	6441567	.	HMDB00959	0.5672	1.512	0.7188	0.5672	0.8401	1.4788	0.7791	0.8011	1.7889	0.5672	0.6405	0.5672	0.6855	1.4298	0.5672	2.8439	2.044	0.9546	0.8421	0.5672	1.2706	1.1084	1.781	2.5938	0.9028	2.3149	1.5385	0.8771	1	0.8435	0.9621	1.1142	1.4231	0.0719	0.0873	0.1295	0.2105
3218	urate	Nucleotide	Purine Metabolism, (Hypo)Xanthine/Inosine containing	1604	LC/MS Neg	1134	769	167.1	69-93-2;120K5305	1175	C00366	HMDB00289	1.2853	0.7612	0.9113	0.909	0.8441	0.9004	0.9495	0.843	1.0254	1.272	0.8488	0.8157	1.824	1.354	1.3189	1.1636	0.9472	1.4402	1.3762	1.139	0.9746	1.1068	1.184	0.7559	0.7972	1.1063	0.9488	0.8223	1.222	1.1536	0.9701	1.2228	1.0072	0.6838	0.3307	0.0602	0.1556
345	arginine	Amino Acid	Urea cycle; Arginine and Proline Metabolism	1638	LC/MS Pos	231	650	175.2	1119-34-2	232	C00062	HMDB00517	1.1682	1.3921	0.8528	1.2514	1.3454	0.6989	1.0762	1.0118	0.9884	0.9512	0.9834	1.4587	0.8902	0.7292	1.1929	1.1247	1.2511	0.9695	1.0087	1.2405	0.8434	0.8223	0.9913	0.9909	1.3442	0.9162	1.1292	1.0504	0.9308	0.9735	1.0737	1.0849	0.9992	0.4686	0.2601	0.3834	0.3943
1106	caprate (10:0)	Lipid	Medium Chain Fatty Acid	1642	GC/MS	888	1480.5	229.2	112-37-8	2969	C01571	HMDB00511	0.7971	1.0879	0.8254	0.5883	1.1319	0.9376	1.1753	0.782	1.2622	1.0051	1.0242	0.8594	0.5349	0.8645	1.2941	1.0602	1.1918	1.1173	0.9575	0.8994	1.1683	1.1584	0.9949	0.9359	1.1809	0.8384	0.9706	1.0332	1.0275	0.9937	0.9593	0.9803	1.0302	0.3382	0.215	0.4594	0.4307
1103	heptanoate (7:0)	Lipid	Medium Chain Fatty Acid	1644	LC/MS Neg	925	3695	129.2	111-14-8	8094	C17714	HMDB00666	1.1686	0.6039	0.8377	0.6039	0.8467	0.7783	1.5002	1.1678	0.9481	1.1708	0.9911	0.6252	0.6039	1.1251	0.9073	0.9309	1.38	1.386	1.0117	0.6809	1.079	1.1458	0.9236	0.9769	1.0089	0.748	1.0588	0.6039	1.1009	0.6039	0.9626	0.9642	0.925	0.847	0.3741	0.8324	0.6064
1109	laurate (12:0)	Lipid	Medium Chain Fatty Acid	1645	LC/MS Neg	181	5288	199.3	143-07-7	3893	C02679	HMDB00638	1.0781	1.0021	0.9493	0.9359	0.7687	0.9912	1.3032	0.7852	1.9098	0.9278	0.9597	0.7546	0.5966	1.0981	0.9515	2.1999	0.9979	1.4407	0.9841	0.9218	1.2663	1.1588	0.9077	1.2126	1.9605	1.0416	0.7581	1.915	1.3692	1.1113	1.0651	1.0905	1.2701	0.2244	0.1685	0.2183	0.3017
9	serine	Amino Acid	Glycine, Serine and Threonine Metabolism	1648	GC/MS	503	1389.1	204	56-45-1	5951	C00065	HMDB00187	1.5192	1.0187	1.0788	1.0325	0.7028	5.0151	0.7125	0.4189	1.0972	0.8889	0.7333	0.6156	0.9231	0.9811	0.7896	1.5092	1.2463	1.4337	0.7635	0.8535	1.2962	0.6969	0.9813	3.8534	0.7696	3.9229	1.6016	0.9055	2.6217	4.8846	1.3485	0.9849	2.1534	0.0878	0.092	0.0365	0.1413
297	valine	Amino Acid	Leucine, Isoleucine and Valine Metabolism	1649	LC/MS Pos	566	1040	118.1	72-18-4	6287	C00183	HMDB00883	1.3947	1.1732	1.0264	0.9095	1.5226	1.0617	0.9307	1.1328	0.9359	1.2404	0.9596	1.5189	1.2774	0.6182	1.0269	0.9946	1.3858	0.9429	1.0054	1.0824	0.9945	0.8283	0.7342	0.7397	0.9671	1.108	0.9631	0.7921	0.7637	1.2196	1.1328	1.0812	0.911	0.0237	0.0508	0.0919	0.1798
2500	cortisol	Lipid	Corticosteroids	1712	LC/MS Pos	356	4573	363.2	50-23-7	5754	C00735	HMDB00063	0.8444	1.303	0.7552	1.1933	0.8122	1.5178	1.0001	1.1287	0.9688	1.207	0.7155	0.6532	1.6856	1.2475	0.6651	1.4258	0.5555	0.86	0.9072	0.7576	0.9999	1.5667	1.3624	0.8967	1.1485	0.9075	1.3282	0.6777	1.5227	1.0647	1.073	0.9473	1.1475	0.6557	0.3219	0.0967	0.1798
74	carnosine	Amino Acid	Histidine Metabolism	1768	LC/MS Neg	249	813	225.2	305-84-0	439224	C00386	HMDB00033	0.7973	1.4284	1.0635	1.0477	1.4125	1.3248	0.9578	1.0921	1.6581	0.9978	0.7777	0.8172	1.1654	0.7629	0.8408	1.3408	0.7118	0.7875	1.3906	1.3924	1.0022	0.6179	0.9684	0.9445	1.1122	1.2874	1.2804	0.8998	0.6856	0.9226	1.178	0.9987	0.9721	0.0905	0.094	0.8881	0.6193
2502	cortisone	Lipid	Corticosteroids	1769	LC/MS Pos	273	4420	361.2	53-06-5	222786	C00762	HMDB02802	0.5378	0.8686	0.9059	0.9905	1.2327	1.0095	0.5378	0.8133	0.5378	0.8648	0.5378	0.5378	0.5378	0.5378	0.8413	1.5568	0.5378	0.9669	0.808	0.5378	0.7023	2.1723	1.53	0.5378	1.0696	1.1674	1.5652	1.3328	1.1691	0.5378	0.8299	0.74	1.1784	0.095	0.0978	0.0157	0.0986
356	proline	Amino Acid	Urea cycle; Arginine and Proline Metabolism	1898	LC/MS Pos	480	796	116.1	147-85-3	145742	C00148	HMDB00162	1.3452	1.2325	0.9571	0.8714	1.3059	1.091	0.8338	1.2065	0.9794	1.1114	0.8019	0.9814	1.0849	0.7054	1.2677	1.0805	1.0825	1.0169	0.9812	1.0194	1.0982	0.7085	0.9729	0.8602	0.9831	1.0289	0.8613	0.8419	0.7285	1.0908	1.0934	1.0022	0.9174	0.0243	0.0508	0.2413	0.323
3352	quinolinate	Cofactors and Vitamins	Nicotinate and Nicotinamide Metabolism	1899	GC/MS	182	1697.7	296.1	89-00-9	1066	C03722	HMDB00232	1.4895	1.2981	1.4068	0.847	0.8773	0.8682	1.2768	0.8685	1.7345	1.626	1.7639	1.5615	0.8472	0.6434	0.9045	1	0.2858	1.3909	1.4405	0.9747	1.1296	0.2858	1.0682	0.5367	1.685	1.0808	0.2937	0.7245	0.5174	0.3999	1.2293	1.0812	0.7722	0.0129	0.038	0.0877	0.1768
353	citrulline	Amino Acid	Urea cycle; Arginine and Proline Metabolism	2132	LC/MS Pos	391	715	176.1	372-75-8	9750	C00327	HMDB00904	0.9369	1.0336	0.6851	1.664	1.5896	0.9374	1.3366	1.2414	0.7729	1.5635	0.9096	1.2874	1.1555	0.8358	1.5375	0.7663	0.9054	1.382	0.9953	1.4029	0.7279	0.631	1.3036	0.9461	1.4214	0.7536	1.0047	1.0795	0.4736	0.9815	1.1761	1.1178	0.9323	0.0879	0.092	0.1424	0.226
3441	biliverdin	Cofactors and Vitamins	Hemoglobin and Porphyrin Metabolism	2137	LC/MS Pos	250	4936	583.3	55482-27-4;55482-27-4	5353439	C00500	HMDB01008	1.3497	0.576	0.4142	0.5696	1.1976	0.4142	0.4142	0.6596	1.1127	0.4142	0.4142	0.4142	0.596	0.4142	0.8695	1.0986	2.5108	1	0.4142	0.4142	1.0419	0.5945	0.4142	0.4142	0.4142	0.4142	0.7446	1.0522	0.4142	1.2698	0.7122	0.8146	0.6774	0.8577	0.375	0.721	0.5743
3344	thymidine	Nucleotide	Pyrimidine Metabolism, Thymine containing	2183	LC/MS Pos	872	1976	242.9	50-89-5	5789	C00214	HMDB00273	2.1256	1.6292	1.1498	0.7385	1.6243	0.7788	0.7571	1.8704	1.5269	1.6179	1	1.4917	0.9144	0.8142	1.4313	1.1688	0.5392	1.5509	0.8608	0.695	0.5392	1.1886	0.6968	1.1366	0.9285	0.958	0.9614	0.8211	1.2931	0.7433	1.3819	1.0466	0.9267	0.0251	0.0508	0.5206	0.4667
220	serotonin	Amino Acid	Tryptophan Metabolism	2342	LC/MS Pos	504	1660	177.1	153-98-0	5202	C00780	HMDB00259	0.4996	1.1422	0.7638	2.0054	0.7007	0.8313	1.0418	0.8651	0.8893	1.135	0.9755	1.1104	1.2077	0.863	1.0245	0.8206	0.8874	0.9247	0.7057	1.4853	0.7551	1.3501	1.6958	1.2497	1.1103	0.6599	1.0935	1.0817	1.0306	0.7451	0.9874	1.0005	1.0772	0.4013	0.2372	0.6736	0.5518
430	gamma-glutamylglutamine	Peptide	Gamma-glutamyl Amino Acid	2730	LC/MS Pos	1140	806	276.1	10148-81-9	150914	C05283	HMDB11738	1.2794	0.7121	0.9026	0.761	1.0433	1.3804	0.8498	0.719	1.2767	0.8164	1.0066	0.932	0.8073	0.9947	1.0268	1.2152	1.0255	1.0053	0.9749	0.731	1.497	0.9701	1.1157	1.0087	1.1249	1.1695	0.712	0.9168	0.7353	1.5383	0.9741	0.9719	1.0788	0.3168	0.2063	0.4114	0.4084
441	gamma-glutamyltyrosine	Peptide	Gamma-glutamyl Amino Acid	2734	LC/MS Pos	1102	2073	311.2	7432-23-7	94340	.	HMDB11741	1.7609	0.8495	1.0788	0.9203	1.3152	1.1679	0.892	0.9697	1.3012	1.0138	0.9602	1.3953	0.9668	0.7072	1.0552	1.4201	1.1305	1.0819	1.127	1.235	1.2513	0.4273	0.6837	0.7958	1.898	0.8438	0.6031	0.9399	0.8282	0.9862	1.1269	1.1079	0.9257	0.0664	0.0833	0.0783	0.1724
3209	hypoxanthine	Nucleotide	Purine Metabolism, (Hypo)Xanthine/Inosine containing	3127	GC/MS	171	1759.2	265	68-94-0	790	C00262	HMDB00157	2.2278	0.6712	1.0445	0.9754	0.9237	0.7932	0.6257	0.5072	1.7536	1.0077	0.8795	1.2165	1.951	0.4008	0.7551	1.4316	1.4783	0.8826	0.961	1.0629	1.3062	1.2195	1.3265	0.8045	1.1697	0.9923	0.802	1.3891	1.8201	0.9429	1.053	1.1019	1.1773	0.3152	0.2063	0.5211	0.4667
6	betaine	Amino Acid	Glycine, Serine and Threonine Metabolism	3141	LC/MS Pos	799	721	118.2	107-43-7	247	C00719	HMDB00043	0.9773	1.0762	0.7245	1.2495	0.8304	1.3076	1.0191	0.705	1.0009	0.824	1.0106	0.7992	1.2217	0.8857	0.8483	0.9864	1.2376	1.021	1.0128	1.2251	0.9212	0.876	0.8929	0.9004	1.389	0.8884	0.9991	1.183	1.0552	1.0683	0.9715	1.0249	1.0173	0.4842	0.2644	0.9268	0.6247
3210	xanthine	Nucleotide	Purine Metabolism, (Hypo)Xanthine/Inosine containing	3147	LC/MS Pos	1004	1430	153.1	69-89-6	1188	C00385	HMDB00292	0.7664	0.8685	1.0217	0.9981	1.1173	0.6217	0.9699	0.7585	0.8981	1.3294	0.7645	0.8005	1.3875	0.5186	1.1603	1.3173	0.9829	1.1723	1.0842	1.0096	0.8449	1.3399	1.0494	0.9087	1.4313	1.329	0.6768	1.1935	1.0019	0.6125	0.935	1.0198	1.0388	0.4627	0.2591	0.8816	0.6193
3315	3-ureidopropionate	Nucleotide	Pyrimidine Metabolism, Uracil containing	3155	LC/MS Pos	1053	1062	133.1	462-88-4	111	C02642	HMDB00026	1	1.4645	1.1056	0.7025	1.2034	1.1839	2.2665	0.9295	0.9359	2.4299	0.7898	2.0457	1.521	3.0568	2.2612	0.8738	0.5277	1.1902	0.9358	1.7164	0.7603	0.7324	0.8488	0.6742	0.8129	1.8058	1.6372	0.5994	0.8028	0.5277	1.3222	1.4918	0.9202	0.0791	0.0885	0.0407	0.1463
914	xylitol	Carbohydrate	Pentose Metabolism	4966	GC/MS	543	1677.6	307.2	87-99-0	6912	C00379	HMDB02917	0.9457	0.8205	1.4934	0.7558	1.0028	1.8061	0.8917	0.3694	1.1606	0.9337	0.9163	0.7178	1.1113	1.6989	0.4742	1.5779	1.0404	0.7782	0.9474	0.8257	2.5613	1.4286	1.075	1.5321	0.8274	1.7777	0.9972	0.4604	1.0725	1.075	1.018	1.0088	1.2807	0.273	0.1915	0.2816	0.3543
95	2-aminoadipate	Amino Acid	Lysine Metabolism	6146	LC/MS Pos	381	794	162.1	542-32-5;1118-90-7	469	C00956	HMDB00510	1.3519	1.0919	0.9468	0.6515	0.9358	1.4432	0.9609	0.594	1.2724	1.0205	1.0899	1.6688	0.742	0.6598	1.3579	1.1934	1.3138	0.9795	1.0583	0.7992	1.6135	0.5051	0.9223	0.8326	0.9738	1.3231	0.7418	0.636	1.1374	1.5047	1.0269	1.0863	1.019	0.817	0.3658	0.5456	0.4788
1	glycine	Amino Acid	Glycine, Serine and Threonine Metabolism	11777	GC/MS	340	1166	101.9	56-40-6	750	C00037	HMDB00123	1.2536	1.1714	0.8336	0.8477	0.7294	4.2147	0.5132	0.3628	1.2475	0.7293	0.8936	0.6026	0.9344	0.6549	0.8784	2.3062	1.3327	1.1708	0.6866	0.9254	1.7923	0.9083	1.3497	9.3777	1.0656	6.0401	2.0083	0.9324	2.3778	10.0459	1.1903	1.0385	3.5898	0.0058	0.0327	0.0068	0.0649
152	3-methoxytyrosine	Amino Acid	Tyrosine Metabolism	12017	LC/MS Pos	1342	1765	212.1	300-48-1	1670	.	HMDB01434	0.4233	1.0271	1.6375	0.4233	1.4327	0.4233	0.785	0.4233	0.4233	0.4233	1.317	1.2219	0.4233	0.9631	1	0.946	0.4233	0.4233	0.5199	0.6286	0.8287	0.4233	0.4233	1.5703	0.4233	0.92	0.4233	2.7143	0.4233	1.0462	0.7422	0.7867	0.9196	0.5736	0.2965	0.9253	0.6247
1062	cis-aconitate	Energy	TCA Cycle	12025	LC/MS Neg	1829	603	173.1	585-84-2	643757	C00417	HMDB00072	1.0803	0.9931	1.1061	0.6743	1.0065	1.5112	1.3131	1.1682	1.174	1.1932	1.2128	0.7338	1.1906	0.9503	0.8177	1.365	0.8924	0.8131	1.0397	1.0689	1.2285	0.6541	0.9604	1.0074	0.9935	0.9526	0.5856	0.5705	0.8846	0.8649	1.122	1.0084	0.8702	0.014	0.038	0.128	0.2097
1105	pelargonate (9:0)	Lipid	Medium Chain Fatty Acid	12035	LC/MS Neg	437	4847	157.2	112-05-0	8158	C01601	HMDB00847	0.8465	0.8251	1.2009	0.539	0.8574	1.0618	1.1584	1.0886	1.0033	1.2809	0.9152	1.0357	0.6547	1.1773	1.4755	0.9967	1.2502	0.9064	0.7815	0.6335	1.0668	0.894	0.9233	1.3956	0.7746	1.0935	1.0045	0.8921	1.3138	0.7938	0.9862	0.9827	1.0152	0.7315	0.3396	0.6635	0.5468
907	ribose	Carbohydrate	Pentose Metabolism	12083	GC/MS	914	1652	204	50-69-1	5779	C00121	HMDB00283	4.2416	0.5793	1.3845	0.4961	0.9973	0.9085	0.9117	0.8605	2.3638	1.3279	1.0599	2.502	2.0162	0.3232	0.841	1.4154	2.1318	1.0578	1.0027	1.6065	1.564	0.6733	0.9854	0.737	0.6516	0.383	0.451	1.6017	2.0098	0.8164	1.4071	1.3956	0.9873	0.2996	0.2013	0.1995	0.2892
261	beta-hydroxyisovalerate	Amino Acid	Leucine, Isoleucine and Valine Metabolism	12129	LC/MS Neg	1442	1043	117.1	625-08-1	69362	.	HMDB00754	1	1.0142	0.7464	0.7349	0.7349	0.7349	0.7349	0.7349	0.907	1.0159	0.7349	0.8966	1.0968	0.7539	0.8604	1.5026	0.7349	1.3122	1.1838	1.171	0.7651	0.7349	0.8618	0.7349	0.7999	0.7349	1.421	1.3638	0.9795	1.2007	0.8358	1.0247	0.9597	0.2714	0.1914	0.5161	0.4664
2605	taurodeoxycholate	Lipid	Secondary Bile Acid Metabolism	12261	LC/MS Neg	1668	5243	498.3	207737-97-1	2733768	C05463	HMDB00896	2.4085	1.4402	0.6425	1.4825	0.9246	0.8263	1.3463	1.0528	0.8457	0.4062	0.2901	0.828	0.4913	1.0614	3.9157	1.5557	4.9106	3.778	0.2551	1.1865	0.3653	13.5633	0.7784	1.18	0.5496	0.3148	0.5901	0.9472	1.1064	4.3747	1.1376	1.8273	2.377	0.8979	0.3847	0.8705	0.6177
982	sorbitol	Carbohydrate	Fructose, Mannose and Galactose Metabolism	15053	GC/MS	506	1843	319.1	6706-59-8	5780	C00794	HMDB00247	1.2372	1.4104	1.5126	0.5706	0.9003	2.121	0.9076	0.6177	2.2474	1.3205	0.6537	0.8567	1.5287	0.9436	0.8393	2.193	0.5706	0.7093	1.8015	0.6806	2.2685	1.6651	0.8689	1	0.5773	1.9073	0.7496	0.6115	1.6966	1.7731	1.2845	1.0777	1.3118	0.985	0.4096	0.3826	0.3943
3216	2'-deoxyinosine	Nucleotide	Purine Metabolism, (Hypo)Xanthine/Inosine containing	15076	LC/MS Neg	100000135	1700	251.1	890-38-0	65058	C05512	HMDB00071	2.3368	1.3414	1.1703	1.1155	0.934	1.0117	0.6119	1.0137	0.6119	0.9883	0.7183	1.2114	2.0132	0.6119	0.816	1.0545	0.764	0.6119	1.275	0.9227	0.8217	1.1045	0.9584	0.934	1.4391	1.188	0.975	0.6119	0.8916	0.9346	1.1135	0.9999	0.9859	0.6246	0.3127	0.8386	0.6079
2141	glycerol	Lipid	Glycerolipid Metabolism	15122	GC/MS	1254	1311	205	56-81-5	753	C00116	HMDB00131	0.5679	1.0794	0.9189	0.7847	0.7682	1.6897	0.8776	0.389	1.2498	0.8533	0.7683	0.2934	1.3041	0.8273	0.4819	2.4166	0.8271	0.9701	1.3697	0.9619	1.7454	1.5444	1.0299	1.2942	0.7321	3.2875	1.102	1.2773	1.7767	2.9855	0.9179	1.022	1.6775	0.0138	0.038	0.0202	0.11
3212	xanthosine	Nucleotide	Purine Metabolism, (Hypo)Xanthine/Inosine containing	15136	LC/MS Pos	100000299	1785	285	146-80-5	64959	C01762	HMDB00299	1.0869	0.5908	1.466	0.5908	0.6047	0.5908	1.0457	0.5908	1.0765	1.1012	0.5915	0.6744	0.9596	0.7726	0.5908	0.5908	1.0976	0.5908	1.0112	0.9888	0.5908	0.5908	1.2354	1.1954	1.1071	0.9703	0.6571	0.5908	0.6122	0.5908	0.8744	0.7868	0.8141	0.6627	0.3241	0.9169	0.6247
207	kynurenine	Amino Acid	Tryptophan Metabolism	15140	LC/MS Pos	100000265	1902	209.1	2922-83-0	161166	C00328	HMDB00684	1.8964	0.7707	1.018	1.681	1.216	0.7432	1.1234	1.0037	1.2687	1.1959	1.2179	2.0507	1.3257	0.6862	2.2481	0.5813	0.8549	1.389	1.3057	1.4049	0.4266	0.4014	0.4815	0.3222	0.9963	0.3972	0.2915	0.4954	0.5117	0.5264	1.1917	1.3065	0.485	4.9236e-06	0.0002	2.1143e-06	0.0004
2142	glycerol 3-phosphate	Lipid	Glycerolipid Metabolism	15365	GC/MS	100000258	1719.7	357.1	29849-82-9	754	C00093	HMDB00126	1.0319	0.9722	0.5922	0.7901	1.6712	0.8689	1.0895	1.004	1.0421	0.7668	1.2957	0.7337	0.6501	0.8076	0.876	0.9302	1.1082	0.996	1.0832	0.8658	1.4933	1.0836	1.061	0.9653	1.5963	0.7233	1.0373	1.0547	0.912	1.7316	0.9829	0.9346	1.1658	0.14	0.1242	0.0785	0.1724
1031	glucuronate	Carbohydrate	Aminosugar Metabolism	15443	GC/MS	100000257	1888	217	207300-70-7	444791	C00191	HMDB00127	1.3118	1.4553	0.9803	0.6842	1.2724	0.7507	0.9802	0.7031	1.1371	1.1925	0.8873	1.1203	0.9945	1.125	1.5299	1.0055	1.1887	1.8225	1.1656	0.7851	1.0904	0.8902	0.8843	0.4268	0.8414	1.0294	1.0903	0.754	0.7419	0.8258	1.0468	1.1624	0.8574	0.1072	0.1064	0.0154	0.0986
1386	carnitine	Lipid	Carnitine Metabolism	15500	LC/MS Pos	100000007	702	162.2	461-05-2	10917	C00318	HMDB00062	0.9715	1.0168	1.0518	1.7317	1.2845	0.9412	0.6766	0.8641	1.094	1.0173	1.2827	0.7751	0.6893	0.8716	1.1039	0.8015	0.9023	0.8836	1.4915	0.8119	1.4906	0.9124	1.3204	0.9832	1.1858	1.5799	0.9782	1.5649	0.6773	1.377	1.0649	0.9613	1.207	0.3015	0.2015	0.0622	0.1556
1604	choline	Lipid	Phospholipid Metabolism	15506	LC/MS Pos	1256	674	104.2	67-48-1	305	C00114	HMDB00097	1.0873	1.0297	0.859	1.0136	0.8314	0.7135	0.8012	0.6911	1.0314	1.0145	1.0817	0.9459	0.6044	0.668	0.9125	1.1295	1.1724	0.9646	1.0861	0.8614	1.3984	0.7943	1.2581	1.4043	1.0354	1.3219	0.7784	1.0689	0.8762	0.9864	0.9073	0.9427	1.0922	0.0674	0.0836	0.125	0.2065
3237	N1-methyladenosine	Nucleotide	Purine Metabolism, Adenine containing	15650	LC/MS Pos	1242	1356	282.1	15763-06-1	27476	C02494	HMDB03331	1.0785	1.0026	0.9707	0.9263	0.8308	0.7833	1.3029	0.8234	0.9034	1.108	0.9838	1.1511	1.3371	0.8852	1.211	1.3028	1.0291	1.2807	0.8358	1.195	0.9974	0.9724	1.196	0.7968	1.1903	1.0429	0.8761	1.0224	0.958	0.9415	0.973	1.1211	0.9994	0.6467	0.3195	0.1125	0.1972
280	3-methyl-2-oxovalerate	Amino Acid	Leucine, Isoleucine and Valine Metabolism	15676	LC/MS Neg	100000036	2106	129.2	1460-34-0;51829-07-3	47	C00671	HMDB03736	1.0003	1.0138	0.9144	1.0218	0.9997	0.9389	0.6635	1.0565	1.171	1.0475	1.6896	0.6338	1.3177	0.7422	0.7272	1.0372	0.6915	0.6456	1.1575	1.2872	1.0706	0.6367	0.7345	0.6957	1.1245	1.0033	1.1178	0.9925	0.6802	0.63	0.9827	0.993	0.8686	0.2412	0.1767	0.3871	0.396
64	3-methylhistidine	Amino Acid	Histidine Metabolism	15677	LC/MS Neg	100000042	911	168.1	368-16-1	64969	C01152	HMDB00479	0.9504	1.2989	1.3761	0.7058	1.0368	0.8601	1.0793	0.6521	1.1955	0.912	1.0454	1.0449	0.8874	0.9318	0.6951	1.0463	1.1555	1.152	0.9632	1.0788	0.9479	1.132	0.8162	0.8367	0.7903	1.2797	0.7958	1.6948	0.6356	1.2874	1.0067	1	1.0217	0.9978	0.4109	0.9226	0.6247
447	anserine	Peptide	Dipeptide Derivative	15747	LC/MS Neg	100000044	1126	239.2	10030-52-1	112072	C01262	HMDB00194	1.8308	2.2696	1.0695	2.1108	3.0634	2.1164	0.4878	0.5554	2.5548	0.7098	0.9647	0.9078	1.7808	1.0195	0.4024	1.3917	0.7436	0.578	1.3819	2.0047	2.7392	0.9805	0.9264	0.6658	0.9556	1.3138	0.5486	1.8986	0.4668	0.7688	1.6768	1.1175	1.1264	0.1703	0.1402	0.9054	0.6214
3554	3-phenylpropionate (hydrocinnamate)	Xenobiotics	Benzoate Metabolism	15749	LC/MS Neg	100000010	2830	149.1	501-52-0	107	C05629	HMDB00764	2.5737	0.2366	0.4643	1.5377	2.1218	0.6043	1.1636	1.5855	1.3825	0.9694	2.2705	1.9289	1.0306	0.7016	1.9855	0.5134	0.2917	0.6095	0.2366	1.3825	0.2366	0.6411	0.2366	0.2366	0.6986	0.2366	0.2366	0.2366	0.3799	0.2366	1.2639	1.0951	0.3376	0.0004	0.005	0.0024	0.051
3471	hippurate	Xenobiotics	Benzoate Metabolism	15753	LC/MS Neg	100000014	2136	178.1	495-69-2	464	C01586	HMDB00714	1.201	1.3114	0.782	1.0142	1.7097	1.1625	1.6625	0.9171	0.9752	1.6697	0.9748	1.3973	1.3404	2.2507	1.5691	0.9858	0.413	0.9722	1.3555	1.0411	0.9527	0.5602	1.3266	0.596	0.983	0.864	1.0872	0.6539	0.6114	0.9376	1.2405	1.23	0.8573	0.0224	0.0508	0.0476	0.1519
908	ribitol	Carbohydrate	Pentose Metabolism	15772	GC/MS	100000406	1692.4	217	488-81-3	6912	C00474	HMDB00508	1	1.2147	1.4082	0.7738	1.3568	1.4868	0.5569	0.5436	1.242	0.3609	1.0373	0.8802	1.087	0.3609	0.9948	1.9784	0.9648	0.9223	1.2225	1.1075	0.673	1.3987	0.8349	0.9773	0.7793	1.7037	0.954	0.9478	1.6999	1.7326	0.9944	1.0556	1.1701	0.2993	0.2013	0.5464	0.4788
942	maltose	Carbohydrate	Glycogen Metabolism	15806	GC/MS	913	2142.1	204.1	6363-53-7	10991489	C00208	HMDB00163	0.2436	2.5258	0.2436	0.6288	0.919	1.0758	0.2436	0.2436	1.6156	1.2864	0.5536	0.2436	0.6115	0.6325	0.2436	1.3554	0.2436	0.478	0.5568	0.2436	1.1795	1.5236	0.2436	0.2436	0.5902	1.0445	1	1.0231	0.5018	1.2829	0.9026	0.5162	0.8633	0.6879	0.3314	0.1323	0.2133
913	xylose	Carbohydrate	Pentose Metabolism	15835	GC/MS	826	1723.9	204	609-06-3	135191	C00181	HMDB00098	0.8309	0.9969	0.868	0.7233	0.8859	0.6798	1.2471	0.5976	0.9725	0.8549	0.8296	1.0325	0.9609	1.0487	1.0498	0.7529	0.856	1.2042	1.4027	1.0412	1.0031	1.2037	1.0711	0.8788	1.0205	1.0765	1.7049	1.0318	1.0718	0.9751	0.8657	1.0179	1.1037	0.0072	0.034	0.3523	0.3831
3335	2'-deoxycytidine	Nucleotide	Pyrimidine Metabolism, Cytidine containing	15949	LC/MS Pos	100000125	1256	228	951-77-9	13711	C00881	HMDB00014	1.499	0.8737	0.8606	0.7178	0.8913	1.0133	1.0677	1.1146	0.8183	0.9867	0.8384	1.6237	1.0895	1.0552	1.1435	0.9597	1.0873	1.2051	1.0462	1.2014	0.7371	0.812	0.8606	0.8606	1.1837	1.1694	0.9202	1.2372	0.9526	0.7618	0.9843	1.125	0.9495	0.7014	0.3342	0.0507	0.1519
118	phenylacetate	Amino Acid	Phenylalanine Metabolism	15958	GC/MS	100000011	1338.3	164.1	103-82-2	999	C07086	HMDB00209	1.8527	1.0903	0.6142	0.811	1.1283	0.9028	1.0542	0.6008	0.9758	0.7993	0.9737	1.1514	0.6955	1.853	1.1516	1.3236	0.8224	1.067	1.2097	1.4274	1.2574	1.0242	0.7859	0.7713	0.7313	0.8938	0.8674	1.2638	1.5654	0.9456	0.9829	1.1675	1.0106	0.7042	0.3342	0.2863	0.3543
1608	glycerophosphorylcholine (GPC)	Lipid	Phospholipid Metabolism	15990	LC/MS Pos	100000269	694	258.1	28319-77-9	71920	C00670	HMDB00086	0.9822	0.9691	0.8782	1.1089	1.2739	0.9407	0.9858	1.2597	1.2914	0.8072	1.3171	0.672	0.8131	0.8661	0.7911	1.3077	0.9092	0.8887	0.8661	1.0783	1.4293	1.0142	1.188	1.295	1.4182	0.9802	0.7617	1.4731	1.0342	1.1529	1.0497	0.951	1.1747	0.2409	0.1767	0.0223	0.1142
34	aspartate	Amino Acid	Alanine and Aspartate Metabolism	15996	GC/MS	234	1529.7	232	56-84-8	5960	C00049	HMDB00191	1.6139	0.9842	0.8648	1.5026	0.6505	4.3246	0.4617	0.2794	1.1956	0.8335	0.8666	0.6105	0.717	0.5519	0.9885	2.6499	1.4671	0.9915	0.657	1.0875	2.0787	0.7704	1.0085	9.6043	0.6058	4.9202	1.3853	1.3963	4.1033	16.3237	1.2711	1.0587	4.2196	0.0203	0.05	0.0172	0.0994
1130	13-octadecenoate (18:1n5)	Lipid	Long Chain Fatty Acid	17804	GC/MS	1245	1991	339.3	13126-39-1	5312441	.	HMDB41480	0.3099	1.924	1.2262	0.4231	1.1849	0.3099	2.5324	0.366	0.8975	0.7733	1.535	0.462	0.5341	0.8906	0.769	2.6802	2.5964	1.5014	0.8283	0.5232	2.098	1.3422	0.9779	1.6351	1.0918	1.397	0.947	0.4792	1	2.3063	0.9947	1.232	1.3274	0.1173	0.1109	0.5284	0.4691
1171	dihomo-linoleate (20:2n6)	Lipid	Polyunsaturated Fatty Acid (n3 and n6)	17805	LC/MS Neg	1231	5722	307.3	2091-39-6	6439848	C16525	HMDB05060	0.3987	1.5142	1.0081	0.2218	0.9506	0.7654	1.658	0.4735	1.0393	0.879	0.7142	0.3932	0.7182	0.4848	0.9388	1.9571	1.6844	1.3236	1.0156	0.5702	1.8277	1.4196	0.9919	1.8775	1.1557	1.1212	1.1241	0.7577	0.8151	1.3935	0.8909	0.98	1.2484	0.0583	0.0778	0.159	0.2465
1410	2-hydroxystearate	Lipid	Fatty Acid, Monohydroxy	17945	LC/MS Neg	1239	5705	299.4	629-22-1	69417	C03045		0.8727	1.0259	1.0099	0.8467	1.1902	1.0697	1.5285	0.9901	1.2566	0.7894	1.2632	0.938	0.984	0.9147	1.2335	1.2766	1.4064	1.2517	1.1815	1.2714	0.9607	0.9108	0.5909	0.8962	0.8588	0.7099	1.2254	0.795	1.1309	0.9562	1.058	1.1721	0.9035	0.0697	0.0856	0.0035	0.051
107	5-aminovalerate	Amino Acid	Lysine Metabolism	18319	LC/MS Pos	100000454	860	118.1	660-88-8	138	C00431	HMDB03355	0.8759	1.124	1.131	0.9017	0.589	0.6545	1.271	1.2223	1.0226	1.4435	0.5293	0.7974	1.3854	1.0108	0.6559	0.8028	0.6585	0.9538	0.5606	1.1702	1.188	0.9796	0.9133	1.5034	0.6104	0.9892	1.5124	1.5796	1.2911	1.2512	1.0236	0.8525	1.1818	0.294	0.2007	0.0182	0.1019
1258	azelate (nonanedioate)	Lipid	Fatty Acid, Dicarboxylate	18362	LC/MS Neg	2029	1322	187.2	123-99-9	2266	C08261	HMDB00784	0.9157	1.2997	0.5399	1.3111	0.9898	0.7347	1.0625	1.1352	0.6825	1.0102	1.0191	1.0456	0.8273	1.5153	1.2057	1.6215	0.7439	1.048	1.03	1.0521	0.5806	0.5453	1.1157	0.819	1.3179	0.8532	0.8066	0.7122	0.6091	0.7881	0.9681	1.1109	0.8148	0.1604	0.1356	0.0129	0.0899
434	gamma-glutamylleucine	Peptide	Gamma-glutamyl Amino Acid	18369	LC/MS Pos	1268	2744	261.2	2566-39-4	151023	.	HMDB11171	1.5085	1.0707	1.1246	0.988	1.0485	1.3434	0.7643	1.1564	0.8793	1.1574	0.8808	1.6527	0.9918	0.4387	0.974	1.2539	2.3474	1.0082	0.828	0.915	1.2787	0.8928	0.6168	0.9249	1.2002	0.9839	0.7825	1.2019	0.8162	1.3227	1.1041	1.1291	1.0021	0.4526	0.2555	0.6854	0.557
314	methionine sulfoxide	Amino Acid	Methionine, Cysteine, SAM and Taurine Metabolism	18374	LC/MS Pos	100000039	729	166.1	3226-65-1	158980	C02989	HMDB02005	1.4431	2.1821	0.8509	1.1415	2.4837	1.2458	1.2935	1.8699	1.0615	1.3442	0.9863	1.4202	1.0991	0.4863	0.9999	0.8797	0.9276	0.9577	1	1.3798	0.8251	0.6286	1.0842	0.9855	0.9442	0.5712	0.7806	0.6812	0.4863	1.0241	1.4916	1.0137	0.8011	0.0001	0.0022	0.0951	0.1798
1156	eicosapentaenoate (EPA; 20:5n3)	Lipid	Polyunsaturated Fatty Acid (n3 and n6)	18467	LC/MS Neg	2050	5442	301.3	10-2005-9;10417-94-4	446284	C06428	HMDB01999	0.5717	1.2181	0.7489	0.6939	1.1487	1.0351	2.1914	0.6285	0.8675	0.7638	1.3937	0.7359	0.4581	0.697	0.8955	1.3086	1.2694	1.4352	1.3864	0.6335	1.2609	1.0148	1.2361	1.3599	1.0809	0.8544	1.1236	0.7116	0.6394	0.9852	0.9868	1.0213	1.0267	0.5654	0.2946	0.7637	0.5888
2586	glycocholate	Lipid	Primary Bile Acid Metabolism	18476	LC/MS Neg	342	5104	464.4	475-31-0;863-57-0	10140	C01921	HMDB00138	1.1559	0.5719	1.2328	0.2411	1.5949	0.1526	1.2847	1.6774	1.4556	0.6792	0.3532	1.7386	0.1534	0.3151	6.3292	1.2512	0.933	2.3564	0.0966	0.5037	0.2227	4.451	2.6338	0.5279	1.1005	1.58	0.4326	0.5515	0.2619	1.067	1.0046	1.403	1.2829	0.9245	0.3934	0.6971	0.5642
2604	glycodeoxycholate	Lipid	Secondary Bile Acid Metabolism	18477	LC/MS Neg	100000436	5265	448.4	360-65-6	3035026	C05464	HMDB00631	1.2728	1.1589	0.9024	0.3637	1.0678	0.2089	1.2706	1.3085	1.4206	0.813	0.3796	1.7356	0.1425	0.5418	8.6217	0.8969	1.1959	2.9295	0.1602	0.818	0.2989	10.1894	2.9374	1.1725	0.988	1.012	0.5987	0.9575	0.3205	1.3054	0.9787	1.7422	1.978	0.5852	0.3	0.5647	0.4905
2590	taurochenodeoxycholate	Lipid	Primary Bile Acid Metabolism	18494	LC/MS Neg	1629	5218	498.3	6009-98-9	387316	C05465	HMDB00951	2.8491	0.5627	0.9021	4.3279	2.5636	1.2222	0.5949	1.3357	0.8298	0.5257	0.9518	0.9355	0.8014	1.3018	2.924	0.5919	1.9564	2.4659	0.1874	1.582	0.4629	5.2116	0.3634	1.0759	0.4737	0.1611	0.5501	1.4312	1.0482	1.894	1.5714	1.3698	1.2672	0.2884	0.1991	0.4327	0.4192
2587	taurocholate	Lipid	Primary Bile Acid Metabolism	18497	LC/MS Neg	1648	5122	514.3	145-42-6	6675	C05122	HMDB00036	2.7303	0.8898	1.2668	0.8999	1.5633	1.1037	1.6702	1.1487	1.0617	0.3921	0.3598	0.7049	0.7149	0.9279	3.1063	2.8979	6.1818	4.3937	0.1236	0.9818	0.3697	10.0428	0.8387	1.0182	0.6315	0.5345	0.7802	0.6136	2.1726	4.845	1.2727	2.0393	2.1847	0.9374	0.3976	0.986	0.641
1158	docosahexaenoate (DHA; 22:6n3)	Lipid	Polyunsaturated Fatty Acid (n3 and n6)	19323	LC/MS Neg	100000665	5518	327.3	6217-54-5	445580	C06429	HMDB02183	0.6802	1.1958	0.8621	0.4226	0.9689	1.1257	2.5656	0.2926	0.8458	0.8499	1.6577	0.4937	0.3634	0.9692	0.8782	1.3997	2.752	1.8766	1.339	0.4474	1.9746	1.415	1.0308	1.5475	2.1924	0.9095	1.2669	0.6473	0.5807	1.3372	0.9809	1.2177	1.2902	0.1864	0.1478	0.5279	0.4691
2004	1-stearoyl-GPI (18:0)	Lipid	Lysophospholipid	19324	LC/MS Neg	100000656	5800	599.4	796963-93-4	.	.	HMDB61696	0.7763	1.362	0.7972	0.3041	1.4588	1.3012	1.8084	2.5886	1.1868	1.1315	1.3027	1.2475	0.6554	1.5265	1.0556	0.6338	1.1149	1.0808	1.0126	0.7679	0.8115	0.8292	0.8058	0.8873	0.9697	0.3231	1.0618	0.5097	0.9874	0.9549	1.2715	1.0398	0.814	0.0666	0.0833	0.1909	0.285
2272	stearoyl sphingomyelin (d18:1/18:0)	Lipid	Sphingolipid Metabolism	19503	GC/MS	1538	2645	311.3	85187-10-6;85187-10-6	6453725	C00550	HMDB01348	0.9597	1.4236	0.4433	0.7043	1.3905	0.5825	1.316	0.4433	1.0435	0.749	1.4096	0.4913	1	0.8137	0.6767	0.8521	1.3634	1.6324	1.5186	1.3223	1.2201	0.797	0.6961	0.85	1.357	0.8067	1.2679	0.7887	1.4423	2.1578	0.9056	1.108	1.1383	0.1736	0.142	0.8691	0.6177
1575	myo-inositol	Lipid	Inositol Metabolism	19934	GC/MS	363	1924.9	217	87-89-8	892	C00137	HMDB00211	1.3151	0.7013	0.9552	0.5242	1.0316	1.0739	0.4729	0.9335	1.7705	1.0539	1.0902	1.0727	0.668	0.8937	1.6736	2.3724	1.2116	0.9274	0.6958	0.5352	2.2649	0.9684	0.8212	2.547	0.8668	1.4079	0.8181	0.7108	1.8866	2.0406	0.9832	1.1141	1.4332	0.1	0.1022	0.2425	0.323
873	glucose	Carbohydrate	Glycolysis, Gluconeogenesis, and Pyruvate Metabolism	20488	GC/MS	572	1866.8	217.1	50-99-7	79025	C00031	HMDB00122	0.7011	1.3528	0.938	1.0139	1.0206	1.1188	0.9948	0.8102	1.2014	1.1366	0.7602	0.6553	1.0957	0.8317	0.6667	1.3257	0.7167	0.8184	1.0052	0.7867	1.214	1.1094	0.8775	0.7956	1.034	1.2469	0.9845	0.8331	1.2238	1.168	1.0288	0.8662	1.0487	0.7994	0.3619	0.0289	0.1213
3778	erythritol	Xenobiotics	Food Component/Plant	20699	GC/MS	100000846	1517.5	217	149-32-6	222285	C00503	HMDB02994	0.7662	1.0844	1.0865	0.9209	0.8304	1.0522	1.0159	0.6627	0.9861	1.1196	0.9241	0.8328	0.9394	0.8989	0.8934	1.0739	0.8832	0.9597	1.0139	1.0773	1.042	1.0565	1.3407	0.8369	1.0337	0.9725	1.1413	0.8486	1.1172	1.2398	0.9525	0.9497	1.0629	0.0859	0.0914	0.1052	0.1909
3789	galacturonate	Xenobiotics	Food Component/Plant	20758	GC/MS	100000873	1890	204	91510-62-2	84740	C08348	HMDB02545	0.6376	0.8018	0.6597	1.4889	1.3394	1.0136	1.0514	0.9864	0.9121	2.387	1.2645	0.9423	1.0397	0.9624	1.6438	1.9482	0.4697	0.4654	0.5414	0.6969	1.0762	0.5693	1.1142	0.5064	1.0627	1.0561	1.4585	1.3485	0.9156	0.9204	1.1278	0.9974	1.0028	0.6448	0.3195	0.706	0.5668
419	4-amino-2-hydroxybutyrate	Amino Acid	Glutathione Metabolism	20877	GC/MS	100000877	1651.5	174	40371-51-5	2733929	.		0.8023	1.0113	0.8499	0.7947	1.7252	0.8581	0.7767	0.9887	1.1664	1.6103	1.3313	0.8396	1.0213	0.6916	1.1512	1.2466	1.3014	0.8018	1.2263	1.1937	1.3836	0.818	1.1036	0.4117	1.1692	0.664	0.5514	1.1431	0.7096	0.6749	1.0584	1.0805	0.8629	0.1111	0.1076	0.0641	0.1556
417	2-hydroxybutyrate (AHB)	Amino Acid	Glutathione Metabolism	21044	GC/MS	100000933	1169.4	131	3347-90-8	440864	C05984	HMDB00008	1.0707	1.1943	1.4649	0.6715	0.8149	0.892	0.5559	0.8203	1.2585	0.8635	0.8844	0.6739	0.7713	0.6615	0.4264	1.0589	2.5864	0.8294	1.178	0.7757	1.8995	1.8255	0.8529	1.4574	1.2338	2.0554	1.6081	1.3742	1.5461	0.9411	0.9607	0.9846	1.4794	0.0122	0.038	0.0057	0.06
300	3-methyl-2-oxobutyrate	Amino Acid	Leucine, Isoleucine and Valine Metabolism	21047	LC/MS Neg	100000936	1489	115.1	3715-29-5	49	C00141	HMDB00019	1.2601	1.1574	1.1953	0.732	1.2506	0.9725	0.7289	0.9413	0.9066	0.9904	1.0254	1.0054	0.9946	0.5737	0.7074	0.925	1.199	0.5211	1.2235	1.0986	1.054	1.0432	0.8033	0.7892	1.2146	1.4289	1.1564	0.7081	0.9458	1.0262	1.0135	0.9274	1.017	0.996	0.4109	0.3257	0.3782
2416	cholestanol	Lipid	Sterol	21131	GC/MS	100000859	2320.8	215.2	80-97-7	6665	C12978	HMDB00908	1.0802	1.7034	0.5645	1.0865	1.2697	0.5677	1.3435	1.0189	1.5247	0.6323	1.3226	0.7658	0.9811	0.8418	0.8131	0.905	1.1485	0.8691	0.7597	1.1575	1.8389	0.6911	0.9011	1.1431	1.6869	0.7195	0.8433	0.7787	1.1133	1.8728	1.0791	0.9564	1.1589	0.6482	0.3195	0.3707	0.3932
4452	2-hydroxyisobutyrate	Xenobiotics	Chemical	22030	GC/MS	100000748	1107.5	130.9	594-61-6	11671	.	HMDB00729	0.9895	1.3432	0.9565	0.7248	0.9112	1.2302	1.3911	1.4682	0.9824	1.3494	0.7973	1.537	1.3409	0.9351	1.6272	1.2035	0.5257	0.9651	1.0777	0.9159	0.8896	0.5105	0.919	0.8393	1.0605	1.025	1.3262	0.9128	1.0105	1.1363	1.1347	1.0925	0.963	0.1896	0.1494	0.405	0.404
246	4-methyl-2-oxopentanoate	Amino Acid	Leucine, Isoleucine and Valine Metabolism	22116	LC/MS Neg	100000551	2200	129.2	816-66-0	70	C00233	HMDB00695	1.0889	0.9581	1.0125	0.9135	1.0217	0.8546	0.5822	1.1198	1.1395	1.0166	1.7398	0.9875	1.1724	0.5396	0.8367	0.9353	1.2283	0.6971	1.2892	1.2126	0.9641	0.7675	0.6095	0.6701	1.0465	1.2092	1.1919	1.1327	0.6921	0.9485	0.9707	1.0638	0.9232	0.6044	0.305	0.3222	0.3782
3328	5-methylcytidine	Nucleotide	Pyrimidine Metabolism, Cytidine containing	22119	LC/MS Pos	100000763	1388	258	2140-61-6	92918	.	HMDB00982	1.2524	0.7548	1.4675	1.2863	0.4818	1.3553	1.104	1.1916	0.9118	0.9004	0.8528	0.8504	0.7966	0.4818	1.028	0.9542	0.7981	0.9332	0.4818	0.972	1.1296	1.0736	1.0686	0.699	1.2408	0.8287	0.4818	1.2225	1.5824	0.4818	1.0706	0.8149	0.9809	0.4786	0.2633	0.343	0.3782
249	alpha-hydroxyisocaproate	Amino Acid	Leucine, Isoleucine and Valine Metabolism	22132	GC/MS	100000706	1274	102.8	10303-64-7	83697	C03264	HMDB00746	1.5551	1.1328	0.7235	2.4526	0.9483	0.7858	0.3762	0.8467	1.6135	0.748	0.7131	0.3762	1.6449	0.3762	0.6203	1.3995	1.2479	1.1735	1.4109	1.0517	0.9467	1.0745	0.763	1.057	0.9146	1.9824	0.7408	0.4521	0.8349	1.3925	1.1183	1.0014	1.0158	0.8446	0.3741	0.7822	0.5949
1349	palmitoylcarnitine (C16)	Lipid	Fatty Acid Metabolism(Acyl Carnitine)	22189	LC/MS Pos	100000776	5179	400.4	6865-14-1	461	C02990	HMDB00222	0.4754	0.9495	0.6242	2.0478	0.728	0.4911	0.7375	0.3926	1.0638	0.4946	1.2824	0.3926	0.596	0.7526	0.3926	0.8501	2.6699	0.7425	1.3593	0.6069	1.9217	3.5779	1.5042	1.5471	1.5097	1.478	1.2438	1.0505	0.7183	1.6821	0.8005	0.9645	1.6233	0.0025	0.0216	0.0113	0.0874
2585	cholate	Lipid	Primary Bile Acid Metabolism	22842	LC/MS Neg	136	5148	407.4	81-25-4	221493	C00695	HMDB00619	3.236	0.1725	2.0881	2.3204	1.1341	0.4438	1.2311	2.3654	0.7755	1.1252	0.765	1.521	0.5272	0.5672	0.7346	1.3962	0.351	1.0167	0.0957	0.5567	0.3354	1.4781	1.5297	0.5829	0.539	1.6023	1.2298	0.9833	1.3836	0.144	1.4892	0.7531	0.9808	0.3357	0.215	0.4874	0.4506
240	3-indoxyl sulfate	Amino Acid	Tryptophan Metabolism	27672	LC/MS Neg	100000467	2258	212	2642-37-7	10258	.	HMDB00682	1.3323	1.0301	0.5858	0.9647	1.0095	0.793	1.43	0.9357	1.073	1.202	1.0468	2.1619	1.157	1.9009	1.9646	1.1406	0.9216	1.0653	1.5858	1.7318	0.6861	0.3634	0.8605	0.6106	0.9905	0.8688	0.8891	0.7488	0.9491	0.8809	1.0356	1.4676	0.7848	0.0374	0.0611	5.764e-05	0.0036
2	N-acetylglycine	Amino Acid	Glycine, Serine and Threonine Metabolism	27710	LC/MS Neg	100001006	735	116.1	543-24-8	10972	.	HMDB00532	0.332	1.0999	0.955	0.337	0.3166	1.3062	0.6473	0.1742	1.2452	0.5555	0.7835	0.3093	0.2943	0.6695	0.4248	2.0118	2.6377	0.3669	0.9441	0.496	1.6354	3.1823	3.1222	1.9501	1.6775	4.4661	2.3108	1.8817	1.2829	1.045	0.6969	0.8938	2.2554	0.0001	0.0022	0.0006	0.0241
3438	bilirubin (Z,Z)	Cofactors and Vitamins	Hemoglobin and Porphyrin Metabolism	27716	LC/MS Neg	1090	4812	583.2	635-65-4	5280352	C00486	HMDB00054	0.2154	0.806	1.8822	0.637	0.2727	0.6976	0.6569	0.1998	0.9382	0.5942	1.0529	2.1362	0.4049	1.2946	0.3118	1.5239	7.5769	0.855	1.5717	1.3948	0.9471	0.9203	1.2806	1.2498	1.638	1.5126	1.3816	1.1599	0.8377	4.7222	0.69	1.8123	1.565	0.0091	0.034	0.7521	0.5852
379	creatine	Amino Acid	Creatine Metabolism	27718	LC/MS Pos	1221	758	132.1	57-00-1	586	C00300	HMDB00064	0.9926	1.141	0.9159	1.149	0.8064	1.179	0.7659	0.7506	1.0849	0.9096	1.0935	0.692	0.708	0.9351	1.0251	1.2586	1.1173	0.7737	1.112	0.9773	1.1214	0.7929	0.9739	1.1808	0.8482	1.0074	0.9474	1.1586	1.0775	1.2827	0.9695	0.9693	1.0391	0.3725	0.2286	0.3366	0.3782
408	glutathione, oxidized (GSSG)	Amino Acid	Glutathione Metabolism	27727	LC/MS Pos	448	1535	613.1	103239-24-3	65359	C00127	HMDB03337	5.8589	0.4336	0.1706	0.2402	1.4793	2.9031	0.9745	0.5546	1.7241	0.4355	0.7129	0.7363	0.6109	0.4294	1.0255	1.9459	1.4955	0.3281	0.698	0.3936	9.647	2.8638	0.2636	1.2695	2.1809	1.7553	0.3529	2.0297	1.6773	4.8133	1.4774	0.8376	2.6853	0.1122	0.1077	0.0542	0.1519
3396	threonate	Cofactors and Vitamins	Ascorbate and Aldarate Metabolism	27738	GC/MS	100001022	1560.7	292.1	70753-61-6	151152	C01620	HMDB00943	1.1841	1.1826	0.6715	1.0927	0.9934	0.9161	0.8563	1.2628	1.2521	1.0696	1.3411	0.7059	0.8222	0.8477	1.1464	1.9215	0.8759	0.8563	0.8465	0.7551	1.2744	0.635	1.4044	0.618	1.2092	1.069	0.7014	1.0066	0.4766	1.0451	1.0481	1.0119	0.944	0.2889	0.1991	0.5638	0.4905
63	1-methylhistidine	Amino Acid	Histidine Metabolism	30460	LC/MS Neg	100001051	1245	168.2	332-80-9	92105	C01152	HMDB00001	0.8622	1.542	1.4973	0.964	0.6523	1.6215	0.7961	0.7219	0.9666	0.7404	1.4249	0.9266	1.077	1.0186	1.1537	0.7546	0.7737	1.0689	1.3229	1.4031	0.9454	0.9882	1.0118	1.2099	0.9439	1.0187	1.1842	0.9049	0.9007	1.8772	1.0364	1.0924	1.0985	0.4737	0.2618	0.9809	0.6397
979	fructose	Carbohydrate	Fructose, Mannose and Galactose Metabolism	31266	GC/MS	878	1762.7	204	57-48-7	5984	C00095	HMDB00660	0.6842	1.3358	1.0604	0.9914	1.1759	0.6861	1.2045	1.0702	1.2033	1.4587	1.0086	0.9017	0.7055	0.8639	0.8326	0.6939	0.789	0.7136	1.1166	0.9	1.0499	1.3559	1.3012	0.5973	1.0777	0.6341	1.4252	1.1948	0.8767	0.7217	1.0871	0.8525	1.0235	0.5034	0.2711	0.1948	0.2858
3469	pyridoxate	Cofactors and Vitamins	Vitamin B6 Metabolism	31555	LC/MS Neg	100001121	2210	182.1	82-82-6	6723	C00847	HMDB00017	1.1662	1.021	0.6721	0.7039	1.3058	1.0403	1.0234	0.9634	1.6612	1.6747	0.8122	0.8995	1.9558	0.5667	0.979	1.7265	0.9719	0.6664	1.6007	1.1702	1.561	0.5821	1.0841	0.7175	1.0359	0.6224	1.1462	0.4454	0.4405	0.7091	1.1232	1.1349	0.8344	0.0602	0.0779	0.0791	0.1724
3271	N1-methylguanosine	Nucleotide	Purine Metabolism, Guanine containing	31609	LC/MS Pos	100001122	1850	298.1	2140-65-0	96373	.	HMDB01563	0.9264	0.9243	0.8279	0.8606	0.9071	0.9983	0.7741	0.7928	1.0745	0.9537	0.9758	1.0283	1.0761	0.8693	1.0713	1.3779	1.0017	0.9292	1.2555	1.0514	1.1739	1.1422	1.1181	1.1069	1.0885	1.2101	0.9532	0.94	1.1498	0.8561	0.904	1.0637	1.0739	0.0031	0.025	0.8157	0.5978
55	2-pyrrolidinone	Amino Acid	Glutamate Metabolism	31675	GC/MS	100001081	1190.9	142	616-45-5	12025	.	HMDB02039	2.9842	2.4117	2.3266	2.6248	1.8426	1.8621	0.237	0.2199	4.5401	1.1494	0.2924	1.4216	0.1698	0.1427	1.1427	1.2932	0.9742	0.6598	0.9217	0.661	3.2182	1.0258	1.9689	1.0419	0.5382	0.1903	0.3227	0.7488	0.2639	0.4004	2.0198	0.7679	0.9719	0.0733	0.0873	0.7914	0.5978
1316	butyrylglycine	Lipid	Fatty Acid Metabolism (also BCAA Metabolism)	31850	LC/MS Pos	100001151	2077	146.1	20208-73-5	88412	.	HMDB00808	0.6629	1.2069	0.9842	0.6838	0.8126	1.507	0.5747	0.6002	1.1476	0.7908	1.0343	0.6627	0.4138	1.142	0.3379	1.5789	2.2674	0.4163	0.8571	0.5156	1.0158	3.1659	2.0832	1.7751	0.9003	2.2342	1.4215	1.1294	0.9396	1.1238	0.8971	0.9226	1.5789	0.02	0.05	0.0062	0.0629
2611	taurolithocholate	Lipid	Secondary Bile Acid Metabolism	31889	LC/MS Neg	100001065	5328	482.4	516-90-5	10595	C02592	HMDB00722	2.2891	0.6841	0.5382	2.0054	2.3799	1.1597	0.7811	1.021	0.9034	0.4605	2.4444	0.4605	0.786	1.1054	3.3115	0.979	1.9537	1.9767	0.7605	0.9026	0.7466	3.6683	0.7588	0.4605	0.5966	0.8023	1.2011	1.3901	0.5929	1.5615	1.2223	1.468	1.1779	0.7754	0.3548	0.3701	0.3932
2635	7-ketodeoxycholate	Lipid	Secondary Bile Acid Metabolism	31904	LC/MS Neg	100001063	4840	405.4	911-40-0	188292	.	HMDB00391	2.1684	1.6466	1.4523	1.1031	0.4407	0.8201	0.4261	1.2216	3.1358	1.3286	1.2484	1.5838	0.1427	1.0899	0.9101	2.5742	0.7211	1.3697	0.8794	1.1372	0.5302	0.3199	0.354	1.2311	0.4983	0.2194	0.0981	0.2175	0.4003	2.266	1.3743	1.1656	0.6135	0.006	0.0327	0.0211	0.1121
284	2-methylbutyrylglycine	Amino Acid	Leucine, Isoleucine and Valine Metabolism	31928	LC/MS Pos	100001155	2591	160.1	52320-67-9	193872	.	HMDB00339	1.1179	1.5468	0.6393	0.6725	1.3011	0.8489	1.4522	1.5158	0.7164	1.0896	1.261	1.3777	0.7298	0.8615	0.918	0.7244	0.6133	1.0775	0.6305	0.6133	0.6133	0.7026	1.1413	0.6133	1.0505	1.0761	1.0779	0.946	0.6133	0.9495	1.09	0.8807	0.8784	0.1652	0.1388	0.9495	0.6336
1319	propionylglycine	Lipid	Fatty Acid Metabolism (also BCAA Metabolism)	31932	LC/MS Neg	100001150	966	130.1	21709-90-0	98681	.	HMDB00783	0.8473	1.5592	1.1151	0.801	1.631	1.2887	1.4165	1.2934	1.3873	0.7564	1.0154	1.2881	0.7748	1.8815	0.699	1.2086	0.9479	0.9846	0.7527	0.3956	0.7672	1.0441	1.7665	0.5929	0.826	1.5152	1.5093	0.701	0.9587	0.3381	1.2096	0.9948	1.0019	0.1702	0.1402	0.9065	0.6214
135	3-(4-hydroxyphenyl)lactate	Amino Acid	Tyrosine Metabolism	32197	LC/MS Neg	240	1395	181.1	6482-98-0	9378	C03672	HMDB00755	0.9712	1.2461	1.05	0.8751	1.0345	1.1983	0.5512	0.9981	1.4727	1.7632	1.0019	1.1457	1.5992	0.6174	0.9753	1.3879	1.1163	1.1803	1.6793	1.4548	1.0056	0.7058	0.8686	0.5	0.9309	0.6656	0.9171	0.69	0.5102	0.8236	1.116	1.2158	0.7618	0.0079	0.034	0.0013	0.0438
1336	acetylcarnitine (C2)	Lipid	Fatty Acid Metabolism(Acyl Carnitine)	32198	LC/MS Pos	100000802	1203	204.2	5080-50-2	1	C02571	HMDB00201	0.8384	0.954	0.9864	0.9419	0.8286	1.2853	0.5792	0.526	1.159	0.8694	1.1022	0.585	0.7733	1.151	0.7705	1.1366	1.189	0.9191	1.0688	0.8581	1.376	1.7072	1.0792	1.7795	0.9281	2.2002	1.0136	1.5309	0.9094	1.7178	0.8968	0.9554	1.4242	0.001	0.0102	0.0047	0.0527
367	trans-4-hydroxyproline	Amino Acid	Urea cycle; Arginine and Proline Metabolism	32306	LC/MS Pos	1001	705	132.1	51-35-4	5810	C01157	HMDB00725	0.9986	0.8221	1.0014	0.7545	0.8163	0.6505	1.1984	0.6483	0.973	1.0812	0.7325	0.7257	1.1124	0.711	1.1164	1.1726	0.8486	1.4213	0.9627	0.9189	1.4074	1.0043	1.3791	1.427	1.3711	1.3561	0.9951	1.0896	0.7588	1.0074	0.8944	0.9722	1.1796	0.009	0.034	0.0532	0.1519
416	2-aminobutyrate	Amino Acid	Glutathione Metabolism	32309	GC/MS	1128	1537.5	246.2	1492-24-6	439691	C02261	HMDB00650	1.2257	1.2843	0.9915	0.7219	1.2882	0.7709	1.0555	0.8413	0.9065	1.0442	1.1747	1.3306	0.7553	0.6648	1.286	1.0621	1.7045	1.476	1.1273	0.9782	0.9983	0.7591	0.7097	0.7133	1.0017	1.0076	0.9451	1.2707	0.9216	0.7784	1.013	1.156	0.9106	0.327	0.2119	0.0445	0.1519
1340	hexanoylcarnitine (C6)	Lipid	Fatty Acid Metabolism(Acyl Carnitine)	32328	LC/MS Pos	100000781	3174	260.2	6920-35-0	6426853	.	HMDB00705	0.4598	1.3778	0.7743	0.9714	0.4598	1.2203	0.4598	0.4598	0.923	0.4649	0.631	0.4598	0.4598	1.2025	0.4598	1.1373	1.7746	0.4905	1.0139	0.5508	1.2036	1.2226	0.9861	1.3797	0.8685	1.8424	0.8276	1.5027	0.7888	2.0834	0.7571	0.818	1.2705	0.0076	0.034	0.0144	0.0968
3224	adenosine 5'-monophosphate (AMP)	Nucleotide	Purine Metabolism, Adenine containing	32342	LC/MS Pos	209	1210	348.1	149022-20-8	6083	C00020	HMDB00045	0.0506	0.0506	0.0506	1.4809	0.0506	0.0506	0.0506	1	0.0506	0.0506	0.0506	0.0506	0.2389	3.1625	1.4196	0.0506	0.0506	1.9607	0.0506	0.0506	0.0506	0.3802	0.0506	0.0506	0.4391	0.0506	0.0506	0.0506	0.0506	0.0506	0.2886	0.7085	0.1224	0.7257	0.3381	0.1787	0.2707
2589	glycochenodeoxycholate	Lipid	Primary Bile Acid Metabolism	32346	LC/MS Neg	1628	5245	448.4	16564-43-5	12544	C05466	HMDB00637	1.4053	0.3768	1.0374	1.4149	2.7975	0.258	0.7321	2.2404	1.2693	0.9166	1.0601	1.7985	0.1889	0.6448	5.9481	0.5662	0.6098	2.8145	0.1981	1.1318	0.308	3.3923	1.3712	0.9626	0.7384	1.0828	0.5087	1.8697	0.295	0.7779	1.2448	1.4961	1.1307	0.7067	0.3342	0.9551	0.6342
77	1-methylimidazoleacetate	Amino Acid	Histidine Metabolism	32350	LC/MS Pos	100001208	845	141.1	2625-49-2	75810	C05828	HMDB02820	0.7603	1.2627	1.0843	0.7951	0.6957	0.8507	1.5841	1.7218	0.8683	2.5893	0.5117	1.1738	2.9073	1.2863	0.7072	0.7806	1.1931	1.5176	0.9967	1.1018	0.996	0.637	0.9027	1.0105	0.8379	1.0033	2.1555	0.6593	0.7431	2.877	1.2212	1.2176	1.1822	0.736	0.3404	0.8077	0.5978
3265	guanine	Nucleotide	Purine Metabolism, Guanine containing	32352	LC/MS Pos	172	1022	152.1	73-40-5	764	C00242	HMDB00132	2.1473	0.3432	0.9632	1.2862	0.9875	0.5138	0.3717	0.3444	1.4691	0.6118	1.0372	1.0384	0.9331	0.3304	1.0639	1.0895	0.7851	0.3877	0.6642	1.0744	1.0125	1.6785	1.1203	0.8735	1.4277	1.3056	0.8754	2.0865	1.7861	0.6675	0.9038	0.8404	1.2834	0.0405	0.0638	0.0614	0.1556
1578	scyllo-inositol	Lipid	Inositol Metabolism	32379	GC/MS	100001215	1893.8	318.2	488-59-5	892	C06153	HMDB06088	1.7224	0.9227	0.9347	0.4159	0.7349	1.3316	0.6236	0.9718	2.7657	1.1983	0.8979	0.873	0.5778	1.2773	1.6101	2.8672	1.0415	1.0282	0.6791	0.4002	2.0339	1.1855	0.5193	2.6144	0.8324	1.3256	0.9685	0.5929	1.833	2.2432	1.1622	1.1252	1.4149	0.4327	0.2499	0.3364	0.3782
442	gamma-glutamylvaline	Peptide	Gamma-glutamyl Amino Acid	32393	LC/MS Pos	100001126	2040	247.2	2746-34-1	7015683	.	HMDB11172	1.6569	0.9589	0.9293	0.8965	1.6493	1.525	0.675	0.7405	1.0002	1.1921	0.7545	1.7511	1.251	0.812	1.0123	1.4172	1.8763	0.8254	1.1552	1.0837	0.9998	0.679	0.7275	0.9775	1.1608	1.179	0.7305	0.9602	0.8454	1.5941	1.1224	1.1939	0.9854	0.3985	0.2369	0.1957	0.2858
288	3-hydroxy-2-ethylpropionate	Amino Acid	Leucine, Isoleucine and Valine Metabolism	32397	GC/MS	100001170	1269	247.1	4374-62-3	188979	.	HMDB00396	1.4228	0.8044	1.4297	0.7204	0.8201	0.909	1.1597	1.4192	1.1081	0.774	1.2571	0.7798	0.5995	0.9696	0.7132	0.8043	0.8619	1.4469	1.2007	1.3121	0.743	0.9262	1.2441	0.7259	0.6031	1.4872	1.3179	1.3917	1.1377	1.0304	1.0567	0.9945	1.0607	0.9792	0.4095	0.6375	0.542
1259	sebacate (decanedioate)	Lipid	Fatty Acid, Dicarboxylate	32398	LC/MS Neg	100001211	1778	201.2	111-20-6	5192	C08277	HMDB00792	1.1262	1.3027	0.5597	0.7102	0.8721	1.4035	1.293	1.3061	0.9121	0.5597	0.9399	1.3734	0.9042	1.718	1.5138	1.286	1.1793	0.9535	0.5597	1.0466	0.5597	1.0816	0.7398	0.7013	0.5597	1	0.5597	0.9163	0.8636	0.9323	1.0045	1.1474	0.7914	0.1374	0.1235	0.0166	0.0994
230	indolepropionate	Amino Acid	Tryptophan Metabolism	32405	GC/MS	100001083	1925	202.1	830-96-6	3744	.	HMDB02302	3.2662	1.3477	0.4748	0.9995	2.3916	0.4953	1.5125	1.6519	2.0307	0.9895	4.9832	1.47	1.3914	0.2344	1.8302	0.6867	0.5274	3.163	1.245	1.0005	2.0439	0.2398	0.2168	1.1115	0.6228	0.7544	0.4981	0.6975	0.9966	0.1959	1.516	1.6532	0.7377	0.0255	0.0508	0.0395	0.1447
1315	butyrylcarnitine (C4)	Lipid	Fatty Acid Metabolism (also BCAA Metabolism)	32412	LC/MS Pos	100001054	2007	232.2	25576-40-3	439829	C02862	HMDB02013	1.1502	1.1351	0.997	1.3379	0.8316	0.9967	0.851	0.6916	1.1199	0.94	0.825	1.0196	0.6739	0.9786	1.0398	1.0014	0.9986	1.0487	0.9294	0.7321	1.1477	1.4274	0.9423	1.5302	1.0373	1.6184	0.7741	1.2592	0.6901	1.7622	1.0051	0.9247	1.2189	0.1214	0.1128	0.0265	0.1186
1113	myristoleate (14:1n5)	Lipid	Long Chain Fatty Acid	32418	LC/MS Neg	100001198	5338	225.3	544-64-9	5281119	C08322	HMDB02000	0.1252	1.3067	0.9885	0.2886	0.2994	0.9869	1.4757	0.0866	1.0115	0.5965	0.5679	0.1525	0.392	0.5648	0.4162	2.3974	1.9986	1.1	0.8239	0.4387	1.4179	1.4265	1.2595	1.8542	0.8727	1.4349	1.0377	1.1602	1.8998	2.4062	0.7166	0.8852	1.4769	0.0057	0.0327	0.0343	0.1355
1318	propionylcarnitine (C3)	Lipid	Fatty Acid Metabolism (also BCAA Metabolism)	32452	LC/MS Pos	100001162	1589	218.2	17298-37-2	107738	C03017	HMDB00824	1.0865	1.1173	1.0019	1.2038	1.3792	0.8712	0.563	0.6573	1.1458	1.1398	0.9799	1.0306	0.7983	1.3799	0.9776	0.7896	0.77	0.9981	1.0195	0.5823	1.2806	0.986	0.8254	1.1045	0.7583	1.3724	0.8238	1.4408	0.7018	1.1061	1.0166	0.9326	1.04	0.8223	0.3658	0.3764	0.3943
1295	linoleamide (18:2n6)	Lipid	Fatty Acid, Amide	32455	LC/MS Pos	1492	5639	280.2	3999-01-07	6435901	.		0.8731	0.4232	0.8448	1.0531	0.4232	0.8938	0.5639	0.4906	1.729	0.4232	1.0468	1.3723	0.9657	0.6506	0.6543	1.5769	2.1587	0.5295	0.8117	1	3.6012	0.4232	0.8658	1.9036	1.1071	2.8208	0.4658	1.5145	1.1527	1.363	0.7718	1.0766	1.5218	0.0241	0.0508	0.3536	0.3831
1293	oleamide	Lipid	Fatty Acid, Amide	32458	LC/MS Pos	1504	5766	282.3	301-02-0	5283387	C19670	HMDB02117	0.9171	0.0322	0.7066	1.6522	0.0628	0.8682	0.5493	0.6549	1.6692	0.0401	1.029	1.0022	0.796	0.469	0.7052	1.8664	2.143	0.7317	0.9978	1.2481	3.586	0.2422	1.266	1.559	1.0459	2.2636	0.2853	1.4792	1.0184	1.2672	0.7153	1.0988	1.4013	0.0279	0.054	0.8639	0.6177
1102	caproate (6:0)	Lipid	Medium Chain Fatty Acid	32489	LC/MS Neg	926	2766	115.2	142-62-1	8892	C01585	HMDB00535	1.2908	0.652	1.2619	0.5384	1.0018	1.1247	1.3706	1.0511	1.3491	0.9494	0.6023	0.9469	0.8486	1.3538	0.9982	1.0477	1.2938	1.2473	0.9828	0.5117	1.3342	1.059	0.794	1.233	0.721	0.7791	0.798	1.066	0.9347	0.7456	1.059	0.9833	0.9465	0.4682	0.2601	0.8848	0.6193
1104	caprylate (8:0)	Lipid	Medium Chain Fatty Acid	32492	LC/MS Neg	932	4367	143.2	124-07-2	379	C06423	HMDB00482	0.9364	1.0777	1.0972	0.4328	0.5675	1.0625	1.171	0.6128	1.1624	1.1122	0.7115	0.9664	0.5026	0.9524	1.0137	1.2981	0.9501	1.0843	1.0366	0.6	0.9967	0.7592	0.8667	1.0033	1.0928	1.4946	0.7646	0.9263	1.0421	1.1107	0.9232	0.9116	1.0057	0.3692	0.2286	0.3831	0.3943
1108	10-undecenoate (11:1n1)	Lipid	Medium Chain Fatty Acid	32497	LC/MS Neg	100001197	5086	183.3	1333-28-4	14891	C13910	HMDB33724	0.7728	0.7812	1.2636	1.0255	1.2547	0.7987	0.9054	0.4153	1.0221	0.9779	1.569	0.8922	0.6991	0.5092	1.0821	0.8708	0.8102	0.5461	1.2646	1.8262	1.2941	2.2779	0.9724	1.8582	1.0479	1.0916	0.7781	2.1339	0.9344	1.5647	0.9217	1.007	1.3953	0.0268	0.0526	0.0501	0.1519
1157	docosapentaenoate (n3 DPA; 22:5n3)	Lipid	Polyunsaturated Fatty Acid (n3 and n6)	32504	LC/MS Neg	100001181	5574	329.4	2234-74-4	6441454	C16513	HMDB06528	0.6072	1.3732	0.7181	0.4786	0.9628	1.0131	2.3929	0.2828	0.8719	0.7743	1.2567	0.4934	0.4843	0.7992	0.5428	1.5503	2.198	1.5378	1.2516	0.5564	1.9439	1.1208	0.9869	1.3246	1.5306	1.2288	1.5528	0.7075	0.6192	1.5775	0.9475	1.067	1.2593	0.1075	0.1064	0.2853	0.3543
139	phenol sulfate	Amino Acid	Tyrosine Metabolism	32553	LC/MS Neg	100001510	2150	173.1	937-34-8	74426	C02180	HMDB60015	0.7008	0.3883	0.9953	1.0476	0.8426	1.2903	1.7134	0.726	0.8939	1.0047	0.7312	2.2455	0.7546	1.8985	4.6249	1.4033	0.5114	0.8029	1.254	0.8955	1.3934	0.5878	1.199	0.3032	1.8328	1.0871	0.9363	0.8814	1.2681	1.1213	0.9603	1.5122	1.061	0.7692	0.3532	0.3379	0.3782
3439	bilirubin (E,E)*	Cofactors and Vitamins	Hemoglobin and Porphyrin Metabolism	32586	LC/MS Neg	100001950	4242	583.2	114-25-0	5315454	.		0.465	0.9114	1.6797	0.465	0.465	0.6269	0.5583	0.465	1.0636	0.6164	0.8873	1.4114	0.465	1.2481	0.465	1.2446	4.874	0.92	0.9551	0.9513	0.522	1.1469	1.208	0.9097	1.2345	1.527	0.8324	1.0915	1	2.7859	0.7316	1.3422	1.2258	0.0321	0.0569	0.7965	0.5978
2485	pregn steroid monosulfate C21H34O5S*	Lipid	Progestin Steroids	32619	LC/MS Neg	100002067	4998	397.3	1247-64-9	.	.		0.9928	1.071	0.9034	0.7749	1.1399	0.9736	1.6865	1.72	1.3151	1.0072	1.4615	0.9861	0.9921	0.6831	1.6246	1.0421	0.6825	1.0883	1.6871	1.8497	0.9436	0.5581	0.9694	0.4196	0.7224	1.021	0.9058	1.4836	1.1196	0.9371	1.1584	1.2097	0.908	0.082	0.0895	0.0636	0.1556
347	urea	Amino Acid	Urea cycle; Arginine and Proline Metabolism	32623	LC/MS Pos	533	716	121.2	57-13-6	1176	C00086	HMDB00294	1.3373	0.7889	0.3285	0.8662	0.5039	1.0419	1.0105	0.9502	0.7275	1.0505	0.4759	1.5859	1.196	1.0059	1.454	0.8683	1.1941	0.8166	0.9662	1.381	1.11	0.4478	1.0521	0.7976	1.5923	1.5848	0.662	0.8357	0.9941	1.1551	0.8605	1.0944	1.0231	0.3156	0.2063	0.6439	0.542
1974	1-linoleoyl-GPE (18:2)*	Lipid	Lysophospholipid	32635	LC/MS Neg	100001570	5725	476.3		52925130	.	HMDB11507	1.0031	1.4669	0.8839	1.1469	1.5905	1.2572	0.9083	1.5925	1.0143	0.6749	0.4857	0.9969	0.9577	1.077	1.78	1.0492	0.8217	1.2831	0.548	1.6104	0.7013	0.2346	1.6654	1.2876	0.525	0.5486	0.4832	1.2135	0.4959	0.6766	1.1538	1.061	0.7832	0.0176	0.0459	0.067	0.1589
49	pyroglutamine*	Amino Acid	Glutamate Metabolism	32672	LC/MS Pos	100001540	764	129.2	2353-44-8	134508	.		0.827	0.9407	1.1552	0.9622	0.6334	1.21	1.0947	0.6789	1.2051	0.7644	1.0603	0.9795	1.1231	1.0205	1.0712	0.8794	0.6988	1.0335	1.2181	1.5255	1.2164	0.7022	0.7728	0.8327	1.1244	0.888	1.0626	0.7623	0.938	1.6259	0.9471	1.061	0.9925	0.7035	0.3342	0.4518	0.4267
338	taurine	Amino Acid	Methionine, Cysteine, SAM and Taurine Metabolism	32975	LC/MS Pos	512	687	126.1	107-35-7	1123	C00245	HMDB00251	0.9192	0.6844	1.0187	1.6885	0.946	0.7966	0.9628	1.2516	1.0663	1.1367	0.9443	0.7067	0.9737	1.0796	0.6083	1.1206	1.2446	1.3117	0.9813	0.9228	1.2985	1.2444	0.7114	1.6579	0.9197	0.8438	0.7685	1.2833	1.6771	1.028	1.0471	0.9894	1.1432	0.5336	0.2815	0.2936	0.3608
3802	homostachydrine*	Xenobiotics	Food Component/Plant	33009	LC/MS Pos	100001550	1199	158.2	1195-94-4	441447	C08283	HMDB33433	1.7084	1.2782	0.3121	0.3476	0.7618	0.9272	1.9909	2.7498	1.0514	1.0847	0.5147	1.5971	2.6163	0.1597	1.2324	0.7024	0.8874	1.2077	0.8038	3.9448	0.9486	0.0652	0.6428	1.0766	2.4768	0.1223	0.3791	0.2128	1.0627	1.2358	1.2212	1.3666	0.8223	0.123	0.113	0.1249	0.2065
1923	1-palmitoleoyl-GPC (16:1)*	Lipid	Lysophospholipid	33230	LC/MS Pos	100001511	5524	494.3		24779461	.	HMDB10383	1.4412	0.9531	0.5253	1.3109	1.6392	0.6346	1.5775	1.3185	1.0651	0.8202	1.2487	1.1378	1.2907	0.6312	0.8569	0.7041	1.0917	0.535	0.9585	1.1218	1.0415	0.8561	1.1655	0.7075	1.683	0.473	1.1324	0.7426	0.5895	0.7773	1.1286	0.9576	0.9168	0.205	0.1586	0.6798	0.5547
439	gamma-glutamylthreonine*	Peptide	Gamma-glutamyl Amino Acid	33364	LC/MS Pos	100001314	977	249.1	5652-48-2	76078708	.	HMDB29159	1.0341	1.5619	0.6318	0.6318	1.8276	1.077	0.6318	1.2183	0.6318	1.0951	0.6318	0.978	0.6318	0.6318	0.9632	0.7713	1	0.6318	1.1212	0.7616	0.6318	0.6318	0.6318	0.6318	0.9934	0.9775	0.6318	0.6318	0.6718	1.9604	1.0341	0.8123	0.8394	0.1775	0.1434	0.8995	0.6214
438	gamma-glutamylphenylalanine	Peptide	Gamma-glutamyl Amino Acid	33422	LC/MS Pos	100000491	2846	295.1	7432-24-8	111299	.	HMDB00594	1.6561	1.1846	1.2664	1.3999	0.9497	1.4187	0.6685	1.2986	1.1788	0.9916	0.7621	1.7825	0.9167	0.3518	1.4164	0.9419	1.0084	0.8497	1.1471	1.4229	1.0613	0.5442	0.9378	0.7245	0.8686	1.1357	0.9257	0.7217	0.9319	1.1179	1.2013	1.06	0.8969	0.0591	0.0778	0.4528	0.4267
303	isobutyrylcarnitine (C4)	Amino Acid	Leucine, Isoleucine and Valine Metabolism	33441	LC/MS Pos	100001055	1941	232.2	25518-49-4	168379	.	HMDB00736	0.6915	1.1269	0.8262	0.991	1.0585	1.0338	0.7873	0.5568	1.168	1.0268	1.5016	0.8144	0.7504	0.7712	1.3998	1.1187	1.1543	1.1037	0.9913	0.976	0.8861	0.9961	1.1552	1.0965	0.9851	1.3222	0.9198	1.5081	0.9291	1.0039	0.9267	1.0581	1.0802	0.1049	0.1055	0.744	0.5842
3299	pseudouridine	Nucleotide	Pyrimidine Metabolism, Uracil containing	33442	LC/MS Neg	821	1104	243.1	1445-07-4	15047	C02067	HMDB00767	0.9695	0.9	1.0018	0.9629	0.769	0.9179	1.0808	0.7384	0.8271	0.9485	0.8826	1.0943	1.0984	1.0545	1.249	1.0309	0.9435	1.0764	1.0296	1.1298	0.8774	0.8212	1.2062	0.9982	1.1286	0.9923	1.0419	1.0161	0.8908	1.0213	0.9116	1.0589	0.9994	0.0738	0.0873	0.2382	0.323
1067	alpha-ketoglutarate	Energy	TCA Cycle	33453	GC/MS	93	1779	419.1	305-72-6;328-50-7;22202-68-2	51	C00026	HMDB00208	1.3903	1.2065	1.2107	0.736	1.2362	1.2171	1.0182	0.7368	1.4649	0.7114	1.0579	0.9818	1.0455	0.5857	0.8563	1.6608	0.8518	0.7087	1.4707	1.3938	2.6778	0.7244	1.1948	0.5307	0.9088	0.8491	0.6023	1.0919	0.89	0.5252	1.0928	1.0613	0.9995	0.2901	0.1991	0.4264	0.4171
1054	erythronate*	Carbohydrate	Aminosugar Metabolism	33477	GC/MS	100001320	1546.9	292.1	88759-55-1	2781043	.	HMDB00613	1.2027	0.7288	0.7347	0.8764	0.8888	1.0678	0.8945	0.8004	0.9424	0.9115	1.0126	1.1619	1.0372	0.8167	1.1628	1.2281	0.9435	0.9874	1.0516	1.1659	1.0647	0.658	1.0971	0.9528	1.1648	1.1376	0.926	0.9862	1.1344	1.4328	0.9048	1.0568	1.0554	0.0533	0.0748	0.8694	0.6177
1139	eicosenoate (20:1)	Lipid	Long Chain Fatty Acid	33587	LC/MS Neg	100001335	5955	309.4		5282768	C16526	HMDB02231	0.3625	1.1355	1.1955	0.3425	0.6061	0.9993	1.393	0.5623	1.0831	0.8914	0.6468	0.659	0.456	0.8687	0.6875	1.1099	1.3972	1.1491	0.8241	0.463	1.2732	1.3485	1.2062	1.4078	1.2139	1.1972	0.7983	0.7445	1.0007	1.1429	0.8571	0.8261	1.1333	0.0441	0.0662	0.0453	0.1519
3856	piperine	Xenobiotics	Food Component/Plant	33935	LC/MS Pos	100001267	5136	286.2	94-62-2	638024	C03882	HMDB29377	0.715	0.715	0.715	1.9127	0.715	1.002	0.965	0.715	0.715	0.715	0.715	0.715	0.9255	1.3169	1.3406	0.715	0.715	1.9144	0.715	1.5912	0.715	0.715	0.9922	0.715	0.998	0.715	0.8704	0.715	0.715	0.715	0.8885	1.0664	0.7866	0.5763	0.2967	0.0837	0.1763
1341	octanoylcarnitine (C8)	Lipid	Fatty Acid Metabolism(Acyl Carnitine)	33936	LC/MS Pos	100001247	4100	288.3	3671-77-0	123701	C02838	HMDB00791	0.336	1.38	0.7507	1.2403	0.775	1.0527	0.336	0.336	1.1229	0.9473	0.5977	0.336	0.4229	1.0717	0.336	1.2194	2.8814	0.7456	0.7097	0.6168	1.0764	1.1021	0.5801	1.2161	1.5277	1.9913	0.8489	0.9254	0.626	2.1019	0.8277	0.8937	1.1996	0.1105	0.1076	0.096	0.1798
281	alpha-hydroxyisovalerate	Amino Acid	Leucine, Isoleucine and Valine Metabolism	33937	GC/MS	100001300	1208	145.1	600-37-3	99823	.	HMDB00407	1.129	1.0036	0.9327	0.5702	0.9988	1.0523	0.3039	1.0485	1.4534	0.9028	1.4154	0.7774	0.9431	0.6972	0.4151	1.4651	1.7853	0.8475	1.5228	0.9234	1.7971	1.0012	0.6562	0.9536	0.4988	1.3992	1.1404	1.1212	0.9827	1.7283	0.9395	1.0792	1.1279	0.3385	0.215	0.7559	0.5859
1343	decanoylcarnitine (C10)	Lipid	Fatty Acid Metabolism(Acyl Carnitine)	33941	LC/MS Pos	100001251	4700	316.3	1492-27-9	10245190	.	HMDB00651	0.3326	1.2161	0.7493	1	0.3835	1.5811	0.9489	0.3326	1.2943	0.8035	0.3881	0.3852	0.4988	1.2563	0.7085	1.3388	5.0132	0.9357	1.0197	0.6594	1.6568	1.2223	0.8896	1.2865	1.1983	1.8094	0.7071	1.3272	0.7899	2.0014	0.8642	1.2204	1.2889	0.0768	0.0875	0.2209	0.3028
862	phenylacetylglycine	Peptide	Acetylated Peptides	33945	LC/MS Neg	100001275	2377	192.1	500-98-1	68144	C05598	HMDB00821	1.3184	0.9874	0.5127	0.8548	0.904	0.7926	1.3608	0.8612	0.9653	0.895	0.6387	1.4805	1.0777	1.9974	1.2379	1.3012	0.9807	1.1885	1.1914	1.1446	0.8624	0.4985	1.1199	0.8052	1.0126	0.9763	1.1155	0.8218	1.2629	1.1289	0.9452	1.2239	0.9604	0.8785	0.3814	0.069	0.1616
1921	1-palmitoyl-GPC (16:0)	Lipid	Lysophospholipid	33955	LC/MS Neg	100001263	6046	570	17364-16-8	86554	.	HMDB10382	0.8053	1.3765	0.8685	0.8043	1.1085	1.0781	0.9503	1.2462	1.1598	0.6102	0.9222	0.7447	1.0785	1.0082	0.899	1.1395	1.0235	0.9918	0.8461	1.2273	1.2466	0.5582	0.694	1.1509	1.0435	0.7721	1.233	0.7192	0.3698	1.0895	1.0008	0.9881	0.8877	0.2228	0.1683	0.2119	0.2987
1930	1-oleoyl-GPC (18:1)	Lipid	Lysophospholipid	33960	LC/MS Neg	100001272	6120	596	19420-56-5	16081932	.	HMDB02815	0.9655	1.2268	0.8187	0.6269	0.9445	1.0977	1.0115	1.3386	1.2152	0.7577	1.0364	0.7831	1.0333	1.313	0.9163	0.8654	0.6323	0.9159	0.9765	0.9298	1.1641	0.8809	0.7062	1.2982	1.0981	0.9997	1.2181	1.0003	1.072	1.3479	1.0003	0.9402	1.0785	0.3758	0.2295	0.151	0.2377
1928	1-stearoyl-GPC (18:0)	Lipid	Lysophospholipid	33961	LC/MS Pos	100001271	5844	524.4	19420-57-6	497299	.	HMDB10384	1.0186	0.9814	0.6413	2.0898	1.4386	0.505	1.3005	1.4522	1.4548	0.7779	1.679	0.8856	1.4168	0.3891	0.6656	0.8365	1.2981	0.7587	1.3153	1.2971	1.3786	0.8135	1.8297	0.875	1.3178	0.8157	0.9256	1.0658	0.6124	0.7725	1.166	1.0542	1.0407	0.6479	0.3195	0.9299	0.6247
1389	acetoacetate	Lipid	Ketone Bodies	33963	GC/MS	1218	1285	231.1	3483-11-02	96	C00164	HMDB00060	0.6535	1.5033	1.2182	0.3276	0.683	1.5282	1.7757	0.6939	0.8727	0.9766	1.0394	0.9061	0.5605	1.7309	0.757	1.5754	3.8514	0.8919	0.625	0.4729	1.6305	2.9567	1.5643	1.4596	1.5363	0.6274	1.0234	0.8054	1.569	0.8312	1.0233	1.2411	1.4004	0.1828	0.1459	0.3393	0.3782
1155	stearidonate (18:4n3)	Lipid	Polyunsaturated Fatty Acid (n3 and n6)	33969	LC/MS Neg	100001229	5381	275.3	111174-40-4	5312508	C16300	HMDB06547	0.2296	1.494	0.9043	0.2246	0.8849	1.2334	2.3332	0.2246	1.1104	0.2246	0.9116	0.3048	0.6789	0.8795	0.5301	3.1767	1.8267	1.4787	1.1675	0.6506	1.5097	1.2742	1.0176	1.6822	1.2351	0.9824	0.967	0.4785	0.9551	1.6229	0.8864	1.1605	1.1725	0.0782	0.0883	0.6072	0.523
1128	cis-vaccenate (18:1n7)	Lipid	Long Chain Fatty Acid	33970	GC/MS	100001228	1987	339.3	506-17-2	5282761	C08367	HMDB03231	0.2286	1.8312	0.9787	0.4372	0.9154	1.7452	1.9953	0.231	1.1232	0.9867	1.0133	0.4247	0.5924	0.9103	0.7011	2.1292	1.5559	1.8051	1.0236	0.6748	1.8437	1.3193	0.5846	1.2341	1.098	0.9176	0.8588	0.3968	1.2907	1.8023	1.0473	1.083	1.1346	0.4201	0.2449	0.7921	0.5978
1121	10-heptadecenoate (17:1n7)	Lipid	Long Chain Fatty Acid	33971	LC/MS Neg	100001278	5558	267.3	29743-97-3	5312435	.	HMDB60038	0.1475	1.4465	0.9317	0.2415	0.6242	1.1618	1.1881	0.1396	0.7541	0.6093	1.0299	0.2432	0.4311	0.7617	0.4799	1.4699	1.1461	1.1663	0.9701	0.5906	1.4311	1.5519	0.8894	1.5007	1.0632	1.2571	1.1301	0.7649	1.4927	2.4597	0.7244	0.8289	1.3541	0.0054	0.0327	0.0537	0.1519
1133	10-nonadecenoate (19:1n9)	Lipid	Long Chain Fatty Acid	33972	LC/MS Neg	100001277	5775	295.4	73033-09-7	5312513	.	HMDB13622	0.1631	1.5088	0.9337	0.1838	0.6503	1.2284	1.3567	0.2575	0.6358	0.7116	0.7224	0.4092	0.5809	1.0531	0.8208	1.4072	1.1923	1.06	0.7988	0.4877	1.3205	1.8752	1.0768	1.9486	1.1545	1.4627	1.0857	0.8629	0.9469	1.6201	0.763	0.8532	1.3354	0.004	0.0283	0.0619	0.1556
2426	campesterol	Lipid	Sterol	33997	GC/MS	100001269	2353	129	474-62-4	173183	C01789	HMDB02869	2.4612	0.987	0.8134	0.7206	0.9704	0.3438	1.1546	0.8124	3.0765	0.3975	1.4898	0.6299	0.7936	0.2922	0.5367	0.7034	1.013	1.676	0.9442	1.3419	2.6014	0.7889	1.2329	1.4559	1.4564	0.6498	1.0275	1.5322	1.0999	2.0871	1.1737	0.9421	1.3932	0.2167	0.1658	0.0972	0.1798
1164	linolenate [alpha or gamma; (18:3n3 or 6)]	Lipid	Polyunsaturated Fatty Acid (n3 and n6)	34035	LC/MS Neg	100001337	5450	277.3		5280934	C06426	HMDB03073	0.2454	1.157	0.9093	0.3455	0.8465	1.4636	2.0996	0.2652	1.1012	0.698	1.3041	0.3189	0.3814	0.7124	0.641	2.0115	1.2396	2.104	1.0524	0.6317	1.4762	0.9476	0.7704	1.3722	1.1436	1.1056	0.8924	0.5234	1.0566	2.1469	0.9131	1.0397	1.1435	0.1787	0.1435	0.4531	0.4267
1949	1-arachidonoyl-GPC (20:4n6)*	Lipid	Lysophospholipid	34061	LC/MS Neg	100001551	5900	618.1		.	C05208	HMDB10395	0.8453	1.3864	0.8702	0.6441	0.8776	0.7504	1.0527	1.1929	1.4979	0.8936	0.791	0.4141	1.1509	1.1131	0.9503	1.248	0.8504	0.7772	1.0433	1.2545	1.2976	0.9487	0.6512	1.3672	1.3395	0.9567	1.0984	1.0751	0.9504	1.213	1.0011	0.9593	1.0898	0.4434	0.2526	0.2406	0.323
2012	1-arachidonoyl-GPI (20:4)*	Lipid	Lysophospholipid	34214	LC/MS Neg	100001654	5479	619.4		.	.	HMDB61690	0.8021	1.5929	0.8919	0.3986	1.5132	0.9445	1.3752	1.7851	1.0173	0.9969	0.9223	0.9697	0.7116	1.0966	0.9312	1.0362	1.0952	1.0031	1.1702	1.108	1.4007	0.9369	0.7107	1.0856	1.247	0.6764	1.3567	0.6507	0.7552	0.8958	1.1318	1.0044	0.9716	0.4185	0.2449	0.6564	0.5468
3890	stachydrine	Xenobiotics	Food Component/Plant	34384	LC/MS Pos	100001296	860	144.1	4136-37-2	115244	C10172	HMDB04827	1.1552	1.2902	0.6815	0.5999	0.565	1.2319	1.892	2.3666	1.0037	0.9963	0.7465	1.2701	2.3129	0.3382	1.0586	1.46	0.7997	1.4466	0.837	2.9372	0.8747	0.2839	0.8662	1.0564	1.2837	0.2434	0.6553	0.4893	0.8923	1.0589	1.1782	1.3207	0.7704	0.0818	0.0895	0.0528	0.1519
254	isovalerylcarnitine (C5)	Amino Acid	Leucine, Isoleucine and Valine Metabolism	34407	LC/MS Pos	100001393	2533	246.2	31023-24-2	6426851	.	HMDB00688	1.5439	1.0139	0.9184	0.9174	1.4843	0.9574	0.9509	0.9118	0.8311	0.754	1.0736	1.3092	0.9389	1.0148	1.3265	0.8961	1.5255	1.1379	1.0736	0.6646	1.1331	1.0373	0.9861	1.2107	0.9229	1.0832	0.7965	0.8596	0.6147	1.3165	1.0283	1.0961	0.996	0.7946	0.361	0.3734	0.394
1351	stearoylcarnitine (C18)	Lipid	Fatty Acid Metabolism(Acyl Carnitine)	34409	LC/MS Pos	100001391	5300	428.4	18822-91-8	6426855	.	HMDB00848	2.3805	0.5252	0.893	2.6457	1.4034	0.6567	1.3134	2.2312	0.7509	1.0039	0.9961	1.9477	0.5252	0.7486	0.5252	1.7108	0.8527	0.9457	0.5252	0.5252	0.7611	1.0873	0.5252	0.9622	0.8968	1.6664	1.1336	0.7758	1.5338	0.5252	1.3804	0.9302	0.9867	0.2423	0.1767	0.6291	0.5395
1970	1-stearoyl-GPE (18:0)	Lipid	Lysophospholipid	34416	LC/MS Neg	100001461	6200	480.4	69747-55-3	9547068	.	HMDB11130	1.0885	1.1892	0.6846	0.8941	1.453	1.1317	1.0513	1.2903	1.0232	0.9768	0.6922	1.0275	1.1251	1.4014	1.1648	0.6066	0.758	1.0888	0.9094	1.1482	0.9765	0.7228	0.7191	0.8876	0.9355	0.7703	0.8437	1.0791	0.8059	1.0266	1.0783	0.9922	0.8767	0.0458	0.0673	0.2865	0.3543
1933	1-linoleoyl-GPC (18:2)	Lipid	Lysophospholipid	34419	LC/MS Neg	100001395	5844	594		11988421	C04100	HMDB10386	0.9142	1.4593	0.8501	0.7906	1.3039	1.1078	1.0037	1.3949	1.1456	0.9135	1.0027	0.5496	1.1949	0.9729	1.0535	1.1273	0.671	1.0628	0.9973	1.7182	0.8546	0.5648	0.5737	1.1295	1.1404	0.7316	0.9184	0.8526	0.7898	1.2645	1.0884	1.035	0.882	0.0747	0.0875	0.2182	0.3017
1086	phosphate	Energy	Oxidative Phosphorylation	34425	LC/MS Neg	461	627	97.1	7664-38-2	1061	C00009	HMDB01429	1.0454	1.0383	1.0237	0.8948	1.0358	0.9407	1.0465	1.0296	0.9964	1.0263	0.9932	0.9551	0.9608	1.2057	1.0916	0.9809	0.9798	1.0776	0.9371	0.8817	0.8995	1.0308	0.9943	0.8917	1.0174	0.9162	1.053	0.9657	1.0593	1.0036	1.0077	1.0064	0.9831	0.4285	0.2487	0.5023	0.456
433	gamma-glutamylisoleucine*	Peptide	Gamma-glutamyl Amino Acid	34456	LC/MS Pos	100001485	2644	261.2		14253342	.	HMDB11170	1.0012	0.9722	1.1221	1.0004	1.454	1.1777	0.9888	1.3023	0.6909	1.056	0.8172	1.1498	1.1551	0.7389	1.0852	1.2591	1.1533	0.8564	1.0233	0.9727	0.9773	0.7842	0.6373	0.8634	1.3458	0.9996	0.8827	1.0378	0.5733	0.7849	1.0766	1.0211	0.8886	0.0402	0.0638	0.1143	0.1987
1403	4-hydroxybutyrate (GHB)	Lipid	Fatty Acid, Monohydroxy	34585	GC/MS	100001507	1277	233.1	502-85-2	10413	C00989	HMDB00710	1.3431	1.423	1.1806	0.7995	1	2.1402	1.5422	1.0527	0.8486	1.8255	0.7087	1.3323	0.7234	1.2092	1.3136	1.6028	1.4931	0.754	0.8057	0.7188	0.5521	0.8888	0.9467	0.5521	0.7823	1.3894	1.3241	0.6037	0.8628	0.7592	1.3155	1.0662	0.8661	0.0081	0.034	0.1744	0.2683
420	ophthalmate	Amino Acid	Glutathione Metabolism	34592	LC/MS Pos	100001311	1457	290.1	495-27-2	7018721	.	HMDB05765	2.0332	0.5281	1	1.4047	0.5083	2.8445	0.8158	0.3747	0.6839	0.6954	1.4491	0.6105	0.6406	1.863	0.3747	0.968	1.4399	0.6696	0.3747	0.3747	3.2791	1.893	0.859	0.9896	0.8424	1.472	1.5436	3.0207	2.0091	3.0352	1.0889	0.8765	1.8944	0.0229	0.0508	0.0045	0.0527
253	isovalerylglycine	Amino Acid	Leucine, Isoleucine and Valine Metabolism	35107	LC/MS Neg	100001452	1961	158.1	16284-60-9	546304	.	HMDB00678	1.1422	1.0343	0.554	0.554	0.554	0.9778	0.8251	1.1711	0.9463	0.554	0.554	1.1086	0.554	1.3017	1.0222	1.2849	1.4265	0.554	0.7373	0.554	0.7326	0.554	1.5611	0.554	0.5955	0.554	0.9441	0.554	0.554	0.8296	0.8313	0.9097	0.7433	0.4351	0.2502	0.2454	0.3232
3267	7-methylguanine	Nucleotide	Purine Metabolism, Guanine containing	35114	LC/MS Pos	100001456	1353	166.1	578-76-7	11361	C02242	HMDB00897	0.8669	0.9319	0.8874	1.3982	0.9683	0.8561	0.9312	0.7257	0.8054	1.0763	0.9949	1.283	1.3521	1.1262	1.2083	1.2335	0.9704	1.0535	0.8842	1.1668	0.8118	1.0639	1.1878	1.1164	0.8814	1.1516	0.8575	1.0051	1.0574	0.8948	0.9447	1.1273	1.0028	0.3316	0.2138	0.0941	0.1798
860	phenylacetylglutamine	Peptide	Acetylated Peptides	35126	LC/MS Pos	100001417	2868	265.2	28047-15-6	92258	C04148	HMDB06344	1.5055	1.1284	0.419	0.5837	0.9945	0.6421	1.5776	1.0055	0.7249	0.9897	0.6632	1.3437	1.6691	2.2898	1.5722	1.079	0.797	2.129	1.4557	1.7878	0.419	0.419	0.4835	0.419	0.8981	0.9123	0.7751	0.419	1.0235	0.6073	0.9571	1.4786	0.6376	0.0363	0.0601	7.0761e-05	0.0036
369	pro-hydroxy-pro	Amino Acid	Urea cycle; Arginine and Proline Metabolism	35127	LC/MS Pos	100001167	960	229.2	18684-24-7	11673055	.	HMDB06695	1.45	0.9191	0.988	1.118	0.9504	0.8209	1.4262	0.59	1.1054	1.5065	0.6997	0.7704	1.5607	1.1918	0.8234	1.4316	1.3586	0.7272	0.9217	0.5322	1.4479	1.1295	1.2755	0.974	0.9737	1.2295	1.0115	0.9885	1.2501	0.7113	1.0875	1.0017	1.0992	0.8219	0.3658	0.3157	0.3765
3329	N4-acetylcytidine	Nucleotide	Pyrimidine Metabolism, Cytidine containing	35130	LC/MS Pos	100001413	2030	286.1	3768-18-1	107461	.	HMDB05923	1.7285	0.5821	1.0353	1.4229	0.9821	0.8899	0.9354	0.5886	1.0888	0.8373	0.5404	0.9494	1.5312	1.6114	1.4683	1.1064	1.1083	1.9075	0.5984	0.8212	1.3806	2.0281	0.9822	1.2014	0.8264	1.0637	0.8216	0.9026	1.0178	0.9052	1.0091	1.1643	1.113	0.4847	0.2644	0.9629	0.6342
3273	N2,N2-dimethylguanosine	Nucleotide	Purine Metabolism, Guanine containing	35137	LC/MS Pos	100001412	2157	312.1	2140-67-2	92919	.	HMDB04824	1.1106	0.7883	0.9917	1.2058	0.4846	1.1995	0.8634	0.4846	0.8051	1.1961	1.1747	0.9069	1.0675	0.7919	1.138	1.3256	1.1433	0.742	1.4195	0.9422	0.8151	1.0872	0.927	0.4846	1.153	1.3139	0.7612	1.0083	0.7232	0.8941	0.913	1.0652	0.9168	0.8774	0.3814	0.2115	0.2987
3247	N6-carbamoylthreonyladenosine	Nucleotide	Purine Metabolism, Adenine containing	35157	LC/MS Pos	100001415	2656	413	24719-82-2	161466	.	HMDB41623	1.3056	0.4332	0.4332	1.0815	0.4332	0.4332	0.4332	0.4332	0.9046	1.1986	0.4332	0.779	1.1077	0.8103	0.9085	1.0866	0.7623	0.6836	1.2072	0.4332	0.4332	1	0.4332	1.1594	1.5596	0.4332	0.4332	0.4332	0.4332	0.8551	0.709	0.8212	0.7174	0.9962	0.4109	0.3217	0.3782
410	cysteine-glutathione disulfide	Amino Acid	Glutathione Metabolism	35159	LC/MS Pos	100001437	821	427.1	13081-14-6	4247235	.	HMDB00656	1.6313	0.5596	0.3563	0.6961	1.7565	1.9678	0.7493	0.7249	1.3082	0.8062	1.2745	0.6463	0.5197	0.3641	1.3461	1.8381	1.0367	0.604	0.7255	0.5263	4.1347	1.2434	1.1152	0.9633	2.2498	1.0572	0.5637	1.8591	0.8868	3.5578	1.0556	0.8881	1.7631	0.0845	0.0914	0.023	0.1142
1173	mead acid (20:3n9)	Lipid	Polyunsaturated Fatty Acid (n3 and n6)	35174	LC/MS Neg	100001472	5642	305.4	20590-32-3	5312531	.	HMDB10378	0.3825	1.2324	0.5071	0.3124	0.7682	0.6717	1.5827	0.5086	0.475	0.829	0.4541	0.8759	0.6628	1.1049	0.8774	1.0305	1.1858	0.8999	1.1594	0.4932	1.5806	1.5364	1.2298	1.1164	1.4248	1.2876	1.1975	1.1742	0.9695	1.2084	0.727	0.8744	1.2725	0.0003	0.0046	0.0173	0.0994
1981	1-arachidonoyl-GPE (20:4n6)*	Lipid	Lysophospholipid	35186	LC/MS Neg	100001571	5731	500.3		42607465	.	HMDB11517	1.0229	1.7976	1.0022	0.5518	1.3873	1.3665	1.2312	1.5061	0.9682	0.8543	0.4966	0.7053	0.9978	1.4942	1.603	1.2337	1.5584	1.5061	0.6884	0.7866	0.988	1.0058	0.8577	2.0022	0.6803	0.7164	0.8834	0.7086	0.7513	1.2022	1.1688	1.107	0.9796	0.2685	0.1904	0.5335	0.4715
1922	2-palmitoyl-GPC (16:0)*	Lipid	Lysophospholipid	35253	LC/MS Pos	100001562	5604	496.3		15061532	.	HMDB61702	0.848	0.8287	0.5216	1.9309	1.9638	0.4833	1.0129	1.1199	1.1156	1.0427	1.5506	0.7187	0.5849	0.554	0.3534	1.1043	1.6129	0.5252	0.8108	1.1158	1.1293	0.7759	1.0204	1.3431	1.3256	0.5422	0.9871	0.6696	0.6717	1.081	1.0868	0.8931	0.9546	0.6966	0.3342	0.4921	0.4506
1929	2-stearoyl-GPC (18:0)*	Lipid	Lysophospholipid	35255	LC/MS Pos	100001555	5780	524.4		10208382	.		1.01	0.9159	0.8719	2.5056	2.3987	0.675	1.0252	1.9302	1.7508	1.0151	1.8932	0.7256	0.8737	0.4479	0.7142	1.3139	1.3801	0.8897	1.7369	1.256	1.4661	0.7302	1.7057	0.8714	1.3776	0.7883	0.7368	0.565	0.99	0.8195	1.4098	1.1231	1.005	0.1294	0.118	0.663	0.5468
3501	catechol sulfate	Xenobiotics	Benzoate Metabolism	35320	LC/MS Neg	100001605	1928	188.9	4918-96-1	3083879	.	HMDB59724	1.1412	1.3643	0.8676	1.2655	1.5387	1.2034	1.5389	1.0081	1.1406	1.5179	0.9919	1.2691	1.0344	1.6386	1.3959	0.9316	0.4763	1.1811	0.9874	1.1123	0.6765	0.754	0.8188	0.6472	0.6142	0.7432	0.8997	0.7902	0.7791	0.9235	1.2586	1.1019	0.7646	6.7494e-05	0.0014	0.0038	0.051
283	2-methylbutyrylcarnitine (C5)	Amino Acid	Leucine, Isoleucine and Valine Metabolism	35431	LC/MS Pos	100001509	2439	246.1	31023-25-3	6426901	.	HMDB00378	1.1163	1.023	1.0982	1.0065	1.0728	1.1533	1.0436	0.8321	1.0753	0.9265	1.2807	0.7767	0.7362	0.608	0.9448	0.9874	0.6998	1.4612	1.223	0.6692	0.7631	0.7933	0.9692	1.0316	1.3775	1.1021	0.732	1.0403	0.6956	0.9935	1.0348	0.9387	0.9498	0.3104	0.2063	0.7425	0.5842
262	beta-hydroxyisovaleroylcarnitine	Amino Acid	Leucine, Isoleucine and Valine Metabolism	35433	LC/MS Pos	100001594	1683	262.1	99159-87-2	.	.		1.0971	1.0997	0.9331	0.9471	1.3508	0.7304	0.4579	0.9626	1.3034	1.1877	1.0215	0.8573	0.9416	0.9374	1.6402	1.2414	0.9549	0.9514	1.5083	0.6673	1.4441	0.6426	0.7839	1.7832	0.9785	1.5451	1.1611	1.1845	0.5971	1.5687	1.007	1.0721	1.1689	0.399	0.2369	0.7045	0.5668
3546	phenylpropionylglycine	Xenobiotics	Benzoate Metabolism	35434	LC/MS Neg	100001591	2981	206.1	56613-60-6	152323	.	HMDB00860	0.5099	1.3194	0.9244	0.5099	0.9123	1.1738	1.2209	0.5099	1.1464	0.7953	0.5099	0.9843	0.5099	1.4437	1.0043	1.6001	0.5099	0.5099	0.7884	0.5099	0.5099	0.5099	1.8124	0.5099	0.8485	1	0.935	0.5099	0.5099	0.5099	0.9022	0.837	0.7655	0.2995	0.2013	0.6437	0.542
1327	hexanoylglycine	Lipid	Fatty Acid Metabolism(Acyl Glycine)	35436	LC/MS Pos	100001527	3614	174.1	24003-67-6	99463	.	HMDB00701	0.3195	1.493	1.3281	0.7999	0.3195	1.9616	0.5772	0.3195	1.1704	0.6817	1	0.3505	0.5881	0.5986	0.5415	2.2257	2.4511	0.3195	0.7129	0.3461	0.653	1.1473	1.2722	1.979	1.1827	1.6778	0.8404	1.0831	1.203	0.8702	0.8971	0.9134	1.1909	0.1207	0.1128	0.086	0.1768
304	isobutyrylglycine	Amino Acid	Leucine, Isoleucine and Valine Metabolism	35437	LC/MS Pos	100001590	2036	146.1	15926-18-8	10855600	.	HMDB00730	0.596	1.4158	1.1383	1.0591	0.9025	1.0309	0.8489	0.7986	1.5969	0.9972	0.9105	0.8822	0.9384	1.0028	0.8355	1.6755	1.5035	0.9327	1.1333	0.6934	0.7515	1.1267	1.0661	1.3633	0.8684	1.4454	1.1204	0.6648	1.3295	0.7915	1.0384	1.0508	1.0528	0.8908	0.3829	0.9757	0.6384
99	glutarylcarnitine (C5-DC)	Amino Acid	Lysine Metabolism	35439	LC/MS Pos	100001593	1565	276.1	102636-82-8	71464488	.	HMDB13130	0.7249	1.0505	0.9408	0.8329	0.5971	1.3389	0.737	0.5971	0.8581	1.0984	0.7971	0.9963	1.0942	1.0809	0.9958	1.2197	1.5563	0.9986	1.2228	0.684	1.3332	0.8176	0.5971	1.3694	0.8978	1.2062	0.8954	1.0014	1.3199	1.4916	0.8776	1.0646	1.093	0.0768	0.0875	0.9065	0.6214
4449	2-ethylhexanoate (isobar with 2-propylpentanoate)	Xenobiotics	Chemical	35490	LC/MS Neg	100002977	3909	143.1		4072356	.		2.3009	1.0381	0.9021	0.8459	1.1052	1.0148	0.831	1.09	1.5153	0.8886	0.9289	0.9489	0.6991	0.5927	0.9142	0.9003	1.5987	0.8541	1.158	1.1084	1.866	0.8207	1.4169	1.6957	0.681	1.2416	0.6843	1.6922	1.0375	0.9852	1.1532	0.9703	1.2121	0.7897	0.36	0.1904	0.285
1972	1-oleoyl-GPE (18:1)	Lipid	Lysophospholipid	35628	LC/MS Neg	100001569	5928	478.3	89576-29-4	9547071	.	HMDB11506	1.1611	1.2348	1.1405	0.8252	0.8537	1.0941	1.0956	1.7866	1.2908	0.8091	0.5967	1.4187	0.7226	1.3584	1.0312	0.7877	1.1192	1.1342	0.7939	0.8292	0.8774	1.2361	0.9023	0.9359	0.9723	1.1041	0.9978	0.8503	0.9307	1.0022	1.1292	0.9792	0.9809	0.2437	0.1767	0.7514	0.5852
1965	1-palmitoyl-GPE (16:0)	Lipid	Lysophospholipid	35631	LC/MS Neg	100001567	5940	452.3	53862-35-4	9547069	.	HMDB11503	1.3652	0.7972	1.1413	0.7467	1.5765	0.9814	1.3414	2.285	0.9175	1	0.6687	1.2198	1.1908	0.6687	1.4468	0.9133	0.7758	0.7525	0.6687	1.0845	1.2513	1.1946	0.6971	1.2694	0.6687	0.9585	0.9196	0.8031	0.6687	0.6687	1.2152	0.939	0.9099	0.0574	0.0778	0.8476	0.6123
1263	tetradecanedioate	Lipid	Fatty Acid, Dicarboxylate	35669	LC/MS Neg	100001613	3970	257.2	821-38-5	13185	.	HMDB00872	0.115	3.8279	0.5563	0.115	0.2414	2.1269	2.2992	0.1406	0.5049	0.3171	0.2312	0.115	0.239	1.0791	0.3544	5.9159	3.1938	0.9827	0.6128	0.3467	1.9884	1.4131	1.9791	3.1138	0.9339	1.0173	1.3921	0.5705	2.3614	1.2816	1.0244	1.3071	1.6051	0.0318	0.0569	0.0944	0.1798
1409	2-hydroxypalmitate	Lipid	Fatty Acid, Monohydroxy	35675	LC/MS Neg	100001579	5508	271.3	764-67-0	92836	.	HMDB31057	0.5731	1.08	0.9784	0.7631	0.6214	1.0978	0.8468	0.881	1.0431	0.8306	0.9353	0.7438	0.5185	0.9462	0.8976	1.1488	1.216	1.0216	0.8514	0.7484	1.1065	1.185	1.1616	1.3722	1.1328	1.1577	1.346	0.9553	1.7407	1.281	0.8715	0.9028	1.2439	0.0007	0.0073	0.0016	0.0466
1264	hexadecanedioate	Lipid	Fatty Acid, Dicarboxylate	35678	LC/MS Neg	100001614	4650	285.2	505-54-4	10459	C19615	HMDB00672	0.1536	3.8014	0.7432	0.2032	0.3754	2.3763	2.2422	0.3144	0.9826	0.4981	0.3586	0.3826	0.2689	0.8029	0.3488	4.1593	6.5463	1.4549	0.5915	0.6855	3.4465	3.0975	3.0693	4.2602	1.4516	0.9525	1.6137	1.0174	1.9791	1.5126	1.169	1.5599	2.24	0.0195	0.0497	0.0497	0.1519
1166	dihomo-linolenate (20:3n3 or n6)	Lipid	Polyunsaturated Fatty Acid (n3 and n6)	35718	LC/MS Neg	100001739	5600	305.4	17046-59-2	5280581	C03242	HMDB02925	0.5576	1.1025	1.0398	0.3997	1.0832	1.08	1.6152	0.7624	1.3758	0.8512	0.8455	0.6825	0.6217	0.6841	0.77	1.9946	1.7479	1.4751	1.1876	0.7312	1.5151	0.9602	0.8923	1.3861	1.0504	0.8087	1.316	0.6256	0.7217	1.2911	0.9867	1.074	1.0567	0.5682	0.2949	0.8508	0.6124
3316	beta-alanine	Nucleotide	Pyrimidine Metabolism, Uracil containing	35838	GC/MS	244	1582.3	334.1	56-41-7;107-95-9	239	C00099	HMDB00056	0.8768	1.2437	0.7	0.5447	0.9772	0.5409	0.7885	0.7921	1.3429	1.1989	1.5498	1.3391	0.7396	0.9307	1.0698	1.163	0.8969	1.1467	1.2099	1.0849	1.3959	1.0228	1.5985	0.8857	1.2944	0.6308	0.8533	1.5854	0.3533	0.7779	0.9006	1.113	1.0398	0.5205	0.278	0.3926	0.3992
918	threitol	Carbohydrate	Pentose Metabolism	35854	GC/MS	100001419	1513	217.1	2418-52-2	169019	C16884	HMDB04136	0.6501	0.7159	0.8969	0.6935	0.7983	1.0561	0.8313	1.0596	0.5671	1.0271	0.6895	0.9885	1.1791	0.8431	1.1569	1.0197	1.1177	1.1904	1.3355	1.1491	1.0335	0.6462	0.9629	0.7152	1.1363	1.2659	1.0115	0.6024	0.9109	1.3516	0.8296	1.0669	0.9636	0.1947	0.1525	0.2604	0.338
3517	4-vinylphenol sulfate	Xenobiotics	Benzoate Metabolism	36098	LC/MS Neg	100001755	3323	199.1	2628-17-3	6426766	C05627	HMDB04072	1.9558	0.9977	0.5815	1.5992	1.1579	1.7119	2.5728	1.9531	0.7744	1.4722	1.0023	0.766	1.1289	0.6004	1.9865	0.7573	0.4628	1.4965	0.9077	1.1982	0.8274	0.4628	0.5206	0.4628	0.8119	0.4628	0.5589	0.4628	0.4628	0.4628	1.4776	1.0306	0.5495	1.213e-05	0.0004	0.0027	0.051
3516	4-ethylphenylsulfate	Xenobiotics	Benzoate Metabolism	36099	LC/MS Neg	100001756	3570	201.1	123-07-9	.	C13637		2.5365	1.4089	0.5071	3.2864	0.8372	2.2925	3.8105	2.0939	1.4638	1.7485	1.2	0.8479	0.8926	1.1074	1.54	0.8714	0.4875	1.7979	1.1792	1.2263	1.1832	0.6278	0.5073	0.6509	0.4863	0.4169	0.5783	0.2255	0.2821	0.5222	1.9985	1.115	0.5481	5.1214e-06	0.0002	0.002	0.0504
3538	p-cresol sulfate	Xenobiotics	Benzoate Metabolism	36103	LC/MS Neg	100001315	2896	187.1	3233-57-7	4615423	.	HMDB11635	1.6695	1.1745	0.581	1.3739	1.1125	0.6611	1.2643	0.9801	0.9824	1.0766	0.8928	1.4722	1.0524	1.8695	1.8333	1.4921	0.6213	1.3749	1.0176	1.5886	0.6261	0.4765	0.9061	0.5035	0.7632	0.9415	0.9259	0.828	0.9761	1.2063	1.0876	1.3215	0.8153	0.0604	0.0779	0.0031	0.051
2008	1-linoleoyl-GPI (18:2)*	Lipid	Lysophospholipid	36594	LC/MS Neg	100001778	5487	595.3		.	.		1.0162	0.9478	0.4154	0.4154	1.0678	0.9925	1.345	1.8391	1.2986	0.8437	1	0.8545	0.9656	0.4154	0.4154	0.8756	0.4154	1.1883	0.4154	0.4154	1.4228	0.4154	0.4154	0.7828	0.8528	1.161	0.4154	0.4154	1.0299	0.4154	1.0181	0.6961	0.7326	0.1113	0.1076	0.8971	0.6214
429	gamma-glutamylglutamate	Peptide	Gamma-glutamyl Amino Acid	36738	LC/MS Pos	331	1036	277.1	1116-22-9	92865	C05282	HMDB11737	1.3875	0.9764	1.5963	0.718	1.0686	2.1774	0.8394	0.7729	1.7132	1.0211	0.6496	0.9669	0.4626	0.9167	0.7484	1.3635	1.5147	0.874	1.0337	0.8199	1.6294	0.7932	0.8336	1.3657	1.0315	1.3473	0.31	0.9789	1.2168	1.9973	1.2271	0.935	1.1504	0.5954	0.3028	0.3981	0.3992
1385	deoxycarnitine	Lipid	Carnitine Metabolism	36747	LC/MS Pos	100001662	759	146.1	6249-56-5	134	C01181	HMDB01161	1.1706	0.4244	1.0254	0.8511	1.1778	0.7432	1.0353	1.4071	1.1417	1.4233	0.8458	1.4423	1.1434	0.6429	1.2481	0.8738	0.7752	0.7444	0.9746	0.9665	1.1665	0.7222	0.9674	1.2454	1.2031	0.8001	0.7483	1.2185	0.8624	1.2043	1.04	0.9657	1.0138	0.9816	0.4095	0.6647	0.5468
86	N6-acetyllysine	Amino Acid	Lysine Metabolism	36752	LC/MS Pos	100001734	1134	189.1	692-04-6	92832	C02727	HMDB00206	1.4026	1.0859	1.0047	0.9528	1.2653	0.9624	1.0345	1.3225	1.0255	1.2199	0.8297	1.4216	1.2389	0.951	1.0926	1.0359	1.071	1.0918	0.899	0.9953	0.9442	0.6856	0.8004	0.6591	1.0538	0.9119	0.9454	0.857	0.9667	0.7886	1.1276	1.0627	0.8613	0.0004	0.0049	0.0041	0.0516
1265	octadecanedioate	Lipid	Fatty Acid, Dicarboxylate	36754	LC/MS Neg	100001615	5033	313.3	871-70-5	70095	.	HMDB00782	0.4389	2.6177	0.7068	0.4739	0.6019	1.434	1.349	0.5687	0.9911	0.6994	0.5283	0.5091	0.4001	0.7744	0.4568	2.2088	4.3375	1.3856	0.5727	1.258	1.8797	2.5558	1.8445	3.0743	1.9681	0.7441	1.3336	1.3821	1.0089	0.7936	0.9881	1.2431	1.6585	0.0466	0.0676	0.079	0.1724
2411	7-alpha-hydroxy-3-oxo-4-cholestenoate (7-Hoca)	Lipid	Sterol	36776	LC/MS Neg	100001609	5268	429.4	115538-85-7	3081085	C17337	HMDB12458	0.5456	0.7572	0.8928	0.8861	1.0545	1.0542	0.7529	0.4321	1.0042	0.7686	1.1058	0.5583	0.4043	0.6439	1.0444	1.1969	1.332	1.3704	0.9958	0.8812	1.156	1.5194	1.0091	1.3974	0.8686	1.6747	0.7657	1.7762	1.1225	0.9505	0.8148	0.9533	1.224	0.0109	0.0367	0.0707	0.1637
359	dimethylarginine (SDMA + ADMA)	Amino Acid	Urea cycle; Arginine and Proline Metabolism	36808	LC/MS Pos	100001810	812	203.2	102783-24-4	123831	C03626	HMDB01539	1.0453	0.8631	1.0617	0.9275	0.9569	0.9674	1.0218	0.7563	1.143	0.9117	0.8858	1.0568	1.114	0.8755	1.1675	1.0107	1.3219	1.2265	0.9007	0.9494	0.9893	0.7838	0.9024	1.1258	1.2232	1.2944	0.8004	1.1482	0.7907	1.1812	0.9655	1.0509	1.0239	0.4963	0.2691	0.6362	0.542
2612	taurolithocholate 3-sulfate	Lipid	Secondary Bile Acid Metabolism	36850	LC/MS Neg	100001658	5002	280.8	64936-83-0	440071	C03642	HMDB02580	0.7424	1.2762	0.8923	0.9593	1.063	1.3378	0.9925	0.8849	0.8484	1.8048	0.8648	0.9802	0.7424	1.546	0.9929	1.7092	0.7424	1.3735	0.7908	1.1212	0.7424	1.0071	0.7424	0.7424	0.7424	0.7424	0.7424	1.0725	0.781	1.6778	1.0802	1.0863	0.8993	0.1445	0.1264	0.1525	0.2383
1069	succinylcarnitine (C4-DC)	Energy	TCA Cycle	37058	LC/MS Pos	100001948	1401	262.1	256928-74-2	71464481	.	HMDB61717	1.1199	0.7587	1.1387	1.1762	0.6148	1.2874	0.956	0.4854	0.9195	1.0898	0.7928	0.7778	1.0307	0.7638	0.849	1.0294	0.8237	0.8661	1.0883	0.8121	1.1699	1.2277	1.4739	1.1537	0.9503	0.9869	1.0131	1.3111	0.9453	1.2256	0.9546	0.8834	1.1457	0.0354	0.0601	0.0124	0.089
266	3-methylglutarylcarnitine (C6)	Amino Acid	Leucine, Isoleucine and Valine Metabolism	37060	LC/MS Pos	100001742	1900	290.1	102673-95-0	128145	.	HMDB00552	0.821	1.0417	1.2746	1.4468	0.8844	1.2393	0.5198	0.4319	0.9864	0.9873	0.9773	0.9411	0.8427	1.6699	0.9215	1.3458	1.8753	1.0455	1.0127	0.8118	0.7339	1.7548	0.6812	1.2501	0.8833	2.0349	0.9092	1.9446	1.9178	1.988	0.9633	1.1443	1.4098	0.0454	0.0673	0.3433	0.3782
427	gamma-glutamylalanine	Peptide	Gamma-glutamyl Amino Acid	37063	LC/MS Pos	100001843	1108	219	5875-41-2	440103	.	HMDB29142	2.1477	0.9516	0.8601	0.8783	1.4764	1.481	0.482	1.0847	1.3931	0.8035	0.8655	0.8503	0.785	0.4761	0.947	1.4657	1.3295	0.8666	1.2094	0.9163	2.7824	0.9472	1.0484	1.166	1.6482	1.5096	0.6194	1.1954	0.9199	1.7496	1.1558	0.9711	1.3586	0.3709	0.2286	0.0973	0.1798
205	tryptophan betaine	Amino Acid	Tryptophan Metabolism	37097	LC/MS Pos	100001743	2464	247.1	20671-76-5	442106	C09213	HMDB61115	0.817	0.8479	0.6191	0.8869	1.1807	1.1325	0.8387	0.5484	0.836	0.6728	1.2136	0.5019	0.8593	0.5019	1.0036	0.8562	1.0034	0.7547	1.4682	0.9921	1.8392	1.0758	1.0623	1.4003	1	1.439	1.0924	1.2377	0.5072	1.277	0.838	0.9155	1.1931	0.0238	0.0508	0.0631	0.1556
1245	2-hydroxyglutarate	Lipid	Fatty Acid, Dicarboxylate	37253	GC/MS	100002070	1576	247	40951-21-1	43	C02630	HMDB00606	1.1766	1.2264	0.9163	0.5703	0.9484	1.1803	0.975	1.0753	1.2563	0.9725	1.0167	1.1463	0.75	1.0319	0.9132	1.1278	1.1622	0.903	0.9351	0.9316	1.4164	1.0337	0.8317	0.5685	1.0401	1.1387	0.9833	1.159	0.8373	0.8595	1.0298	0.9918	0.9868	0.6182	0.3107	0.8061	0.5978
372	N-methylproline	Amino Acid	Urea cycle; Arginine and Proline Metabolism	37431	LC/MS Pos	100001956	833	130.1	475-11-6	557	.		0.7358	1.0851	0.8103	0.5496	1.1011	1.1339	2.1099	1.2627	1.236	0.9149	1.2209	1.36	0.8426	0.2729	0.8383	1.3021	0.7225	0.707	1.3742	1.4685	0.6647	0.2023	1.0955	1.2379	0.5061	0.4194	1.1263	0.2876	0.3469	1.3425	1.0939	1.0109	0.7229	0.0307	0.0567	0.0823	0.1763
3317	N-acetyl-beta-alanine	Nucleotide	Pyrimidine Metabolism, Uracil containing	37432	LC/MS Pos	100002102	1460	132.1	3025-95-4	76406	C01073		1.137	0.8635	1.0787	1.1431	0.6363	0.7723	1.3514	0.8746	0.8581	0.8655	0.6292	0.9915	0.9645	1.4987	0.9135	0.7299	1.1934	1.5355	0.8821	0.9013	1.448	1.2809	1.4026	0.8124	1.0085	1.2771	0.8724	1.448	1.3785	1.0936	0.9581	1.024	1.2022	0.0434	0.0662	0.1122	0.1972
3776	ergothioneine	Xenobiotics	Food Component/Plant	37459	LC/MS Pos	100002154	847	230.2	58511-63-0	3032311	C05570	HMDB03045	1.9952	1.2437	0.6567	1.2925	1.3717	2.1792	0.7581	1.1048	1.0222	1.2195	0.8101	1.4869	0.88	1.3176	1.1553	0.5599	1.8054	0.3659	0.9778	0.768	1.3658	0.9452	0.5545	0.6765	0.521	0.9118	0.5974	0.5112	1.1307	1.2365	1.2844	1.0127	0.8451	0.0298	0.056	0.4148	0.4098
1169	docosapentaenoate (n6 DPA; 22:5n6)	Lipid	Polyunsaturated Fatty Acid (n3 and n6)	37478	LC/MS Neg	100001580	5625	329.4	25182-74-5	6441454	C16513	HMDB01976	1.0653	1.7573	0.2446	0.4612	1.0135	0.6773	1.4708	0.6567	1.0791	0.7866	0.405	0.6709	0.9865	0.4499	0.9693	1.6045	1.9485	0.9119	1.4474	0.9804	2.1457	1.1866	0.9727	1.459	1.5557	1.2783	1.2279	1.1216	0.5217	0.6423	0.9212	1.0374	1.2111	0.1527	0.1308	0.3968	0.3992
2271	palmitoyl sphingomyelin (d18:1/16:0)	Lipid	Sphingolipid Metabolism	37506	GC/MS	100002107	2524	311.3	6254-89-3	9939941	.		0.9329	1.6551	0.4599	0.7926	1.2901	0.6931	1.2467	0.9405	0.9772	0.7961	1.3995	0.774	0.9292	0.815	0.5948	0.8064	1.5494	1.3602	1.3164	1.3818	1.6396	0.8252	0.9451	0.9171	1.5054	1.0228	1.3834	1.0523	1.1384	2.2023	0.9784	1.0927	1.2631	0.0853	0.0914	0.3317	0.3782
1532	12-HETE	Lipid	Eicosanoid	37536	LC/MS Neg	100002167	5295	319.3	71030-37-0;73837-14-6	5312983	.	HMDB06111	0.7667	0.2204	1.7904	1.394	1.0321	1.6943	3.5208	2.8171	2.4218	1.2762	0.1132	0.1167	0.5245	0.2009	0.2786	1.1352	1.0683	1.6603	1.8927	0.9679	1.2537	0.1714	0.517	2.8432	0.3362	0.1625	0.1861	0.8459	0.7817	1.2505	1.6934	0.7958	0.8348	0.0434	0.0662	0.8858	0.6193
1434	13-HODE + 9-HODE	Lipid	Fatty Acid, Monohydroxy	37752	LC/MS Neg	100002196	5270	295.2		43013	.		0.3751	1.5215	0.8756	0.67	0.9327	1.5062	1.6904	0.4654	1.7164	0.7671	0.617	0.4968	0.5845	0.562	0.7316	3.4111	1.5302	1.5515	0.9454	1.0201	1.4577	0.8241	1.0931	1.8598	1.07	1.0335	0.7392	0.9799	1.0918	1.6314	1.0521	1.145	1.1781	0.3854	0.2332	0.4263	0.4171
2588	chenodeoxycholate	Lipid	Primary Bile Acid Metabolism	37789	LC/MS Neg	1123	5250	391.4	474-24-9;474-25-9	10133	C02528	HMDB00518	2.6908	0.1628	3.5923	12.066	1.9015	0.6003	0.9432	2.3899	0.8485	2.3799	3.2671	1.2357	0.5087	1.1582	0.9092	0.5681	0.2115	1.0024	0.1522	1.1521	0.3034	1.335	0.7717	1.124	0.4607	0.9862	0.9976	3.4332	1.4167	0.1662	2.7575	1.0165	1.0995	0.1427	0.1256	0.8156	0.5978
4403	1,2-propanediol	Xenobiotics	Chemical	38002	GC/MS	100001176	1041	117	57-55-6	1030	C00583	HMDB01881	3.2904	2.6319	2.305	2.513	1.9715	2.8994	0.0446	0.0336	4.342	1.2493	0.0523	1.53	0.0457	0.0398	1.161	1.3121	0.6876	0.578	1.0805	0.5961	3.2629	0.9195	2.0285	1.4246	0.5546	0.0671	0.0452	0.7207	0.0579	0.0623	2.1281	0.7083	0.9143	0.1472	0.1278	0.9568	0.6342
3337	5-methyl-2'-deoxycytidine	Nucleotide	Pyrimidine Metabolism, Cytidine containing	38159	LC/MS Pos	100002300	1480	242	838-07-3	440055	C03592	HMDB02224	1.0392	0.6462	1.0176	0.9515	0.8214	0.825	1.0944	0.5719	0.9693	1.1134	0.5721	1.3186	1.1485	0.8126	1.2156	1.0524	0.7855	0.9922	1.1162	1.175	1.0078	0.827	1.1762	0.7924	1.1485	1.026	0.6949	0.8958	0.5345	1.1169	0.905	1.0189	0.922	0.9035	0.3858	0.3705	0.3932
2445	pregnenolone sulfate	Lipid	Pregnenolone Steroids	38170	LC/MS Neg	100002129	5089	395.3	1247-64-9	105074	.	HMDB00774	0.6703	1.1069	0.8755	0.8334	0.9152	0.9079	1.2798	1.3001	1.0571	0.9062	1.025	0.9495	0.7239	0.975	1.9954	1.0792	0.88	1.1888	1.4034	1.6035	0.9377	0.7367	1.0496	0.8078	0.9492	0.766	1.0786	1.1446	1.3481	1.232	0.9852	1.1824	1.005	0.8561	0.375	0.2096	0.2987
1225	13-methylmyristate	Lipid	Fatty Acid, Branched	38293	LC/MS Neg	100002344	5498	241.3	2485-71-4	151014	.		0.2739	1.8904	0.8226	0.3264	0.9064	1.4623	1.6326	0.3282	0.7043	0.6798	0.9802	0.3262	0.5012	0.7936	0.5597	1.5505	1.1338	1.0479	1.0198	0.6825	1.3167	1.071	1.0285	1.3397	0.9576	1.3335	1.1904	0.7997	1.7041	1.6275	0.9027	0.8596	1.2369	0.0362	0.0601	0.0668	0.1589
1227	15-methylpalmitate_1	Lipid	Fatty Acid, Branched	38295	GC/MS	100002350	1936	327.3	1603-03-8	164860	.		0.4495	1.3449	0.709	0.4578	0.9142	1.0014	1.6178	0.5403	0.8613	0.8333	0.6877	0.5647	0.6641	0.7478	0.8126	1.4276	1.7389	1.1983	1.1335	0.5793	1.4864	1.4612	1.0946	1.2243	1.0801	1.3235	0.9986	0.7187	1.3286	1.9947	0.8729	0.9554	1.271	0.0164	0.0437	0.0607	0.1556
1231	17-methylstearate	Lipid	Fatty Acid, Branched	38296	LC/MS Neg	100002356	5987	297.4	2724-59-6	3083779	.	HMDB37397	0.2531	1.4403	1.3621	0.4892	0.5673	1.193	0.8489	0.5126	1.1272	0.6445	1.4135	0.444	0.3814	0.7776	0.4921	0.9654	1.305	0.9823	0.8995	0.8086	0.9838	1.2871	1.0162	1.0941	1.1895	1.4614	1.0273	1.048	1.5902	1.2201	0.8438	0.8469	1.1918	0.0219	0.0508	0.0375	0.1426
1457	9,10-DiHOME	Lipid	Fatty Acid, Dihydroxy	38399	LC/MS Neg	179	5177	313.3	263399-34-4	9966640	C14828	HMDB04704	0.9651	1.6403	0.3507	0.3507	1.0117	1.6183	1.0135	0.7775	0.711	0.8881	0.643	0.3507	0.3507	0.765	0.4807	3.4341	1.5887	2.2623	0.3507	0.3507	1.8581	1.2167	0.7007	0.9883	0.6055	0.8043	0.3507	1.4954	1.1287	2.0144	0.9327	1.0577	1.1163	0.5592	0.2926	0.3146	0.3765
3745	cinnamoylglycine	Xenobiotics	Food Component/Plant	38637	LC/MS Neg	100002253	3139	204.1	16534-24-0	709625	.	HMDB11621	0.4149	1.8529	1.0183	0.41	0.6917	1.911	1.4533	0.37	1.9329	0.8385	0.8054	0.6448	0.6695	1.7178	0.7484	1.8662	0.7166	0.9838	1.1621	0.515	1.0162	1.8186	2.0312	1.2639	1.2169	3.1512	1.2325	0.4832	0.807	0.9309	1.0893	0.983	1.3952	0.2173	0.1658	0.2103	0.2987
1228	15-methylpalmitate_2	Lipid	Fatty Acid, Branched	38768	LC/MS Neg	100002945	5698	269.4		17903417	.		0.2554	1.3912	0.9669	0.3449	0.7308	1.294	1.2309	0.348	0.937	0.7561	0.9306	0.3311	0.457	0.951	0.5997	1.3302	1.5439	1.0456	1.058	0.6745	1.0619	1.3073	0.9225	1.3588	1.0902	1.3183	1.0331	0.8042	1.4355	1.7632	0.8255	0.8922	1.2095	0.0235	0.0508	0.0848	0.1763
2134	1-(1-enyl-palmitoyl)-GPE (P-16:0)*	Lipid	Lysoplasmalogen	39270	LC/MS Neg	100003000	6153	436.4		.	.		1.7238	0.9793	0.8909	1.0711	0.7713	1.4015	1.0211	1.3811	2.4184	1.4768	1.0184	1.5459	0.9157	0.8603	1.0085	0.7064	0.9994	1.0388	1.0696	0.8992	0.9456	0.9078	1.0325	1.0413	0.8064	0.8427	0.9142	1.0006	0.7147	0.9776	1.3135	1.0062	0.9183	0.0076	0.034	0.4674	0.4361
2138	1-(1-enyl-stearoyl)-GPE (P-18:0)*	Lipid	Lysoplasmalogen	39271	LC/MS Neg	100003001	6500	464.4		.	.		0.9107	1.1704	0.7457	1.2793	1.2104	0.9265	1.0986	0.7367	0.7908	0.9991	0.7653	0.7176	1.4104	1.149	0.9041	0.819	1.4717	0.8217	1.3747	1.3134	0.8396	0.7524	1.0129	1.1283	1.3139	0.8768	1.0009	1.2957	0.7416	1.1065	0.9868	1.0747	1.0069	0.8541	0.375	0.6455	0.542
328	S-methylcysteine	Amino Acid	Methionine, Cysteine, SAM and Taurine Metabolism	39592	LC/MS Pos	100002749	869.1	136	1187-84-4	24417	.	HMDB02108	0.9796	1.2792	1.0421	1.0276	1.5575	1.1147	0.7504	1.1137	0.8438	0.8406	1.1509	0.8864	1.0223	0.6839	0.7328	0.8778	1.2584	1.1379	0.8161	0.7649	0.7542	0.7313	0.6654	1.0658	0.8113	1.0019	0.9981	1.1859	1.1748	1.0692	1.0549	0.9331	0.9458	0.2664	0.19	0.8817	0.6193
3476	3-hydroxyhippurate	Xenobiotics	Benzoate Metabolism	39600	LC/MS Neg	100002122	1670	194.1	1637-75-8	450268	.	HMDB06116	0.9467	1.2476	0.6999	1.0299	1.1298	1.8673	1.2989	0.5953	1.0969	1.6038	0.6292	1.0615	0.8466	2.4606	2.0677	0.7449	0.5969	0.5953	1.2785	0.903	0.5953	0.5953	1.0069	0.5953	0.7049	0.7303	0.5953	0.6114	0.7145	1	1.1516	1.1184	0.7149	0.0125	0.038	0.0489	0.1519
4417	ethyl glucuronide	Xenobiotics	Chemical	39603	LC/MS Pos	100002849	1574.1	240	17685-04-0	152226	.	HMDB10325	0.8956	1.8692	0.5413	0.721	0.5413	0.9049	1	1.132	1.0698	0.5413	0.5413	0.5413	1.5114	0.7507	0.5413	0.5413	1.47	0.5942	0.5656	0.5413	0.9997	0.5413	1.2364	0.5891	0.9464	1.3051	1.494	1.0373	1.1057	0.5413	0.9216	0.7598	0.9796	0.6688	0.3258	0.119	0.2051
1430	16-hydroxypalmitate	Lipid	Fatty Acid, Monohydroxy	39609	LC/MS Neg	100002953	5232	271.3	506-13-8	10466	C18218	HMDB06294	0.2913	1.4049	0.5721	0.6266	0.8283	1.2422	1.3881	0.3644	0.7731	0.817	0.4972	0.5666	0.5984	0.5812	0.663	2.3151	1.7269	1.0375	0.854	0.8932	1.4468	1.2816	1.8743	1.7644	1.2484	1.0659	0.9625	1.2211	1.4817	1.0713	0.8308	0.9733	1.3418	0.0074	0.034	0.0391	0.1447
1266	eicosanodioate	Lipid	Fatty Acid, Dicarboxylate	39831	LC/MS Neg	100002951	5199.1	341.4	2424-92-2	75502	.		0.9409	0.7991	0.8939	0.796	1.0284	0.9609	1.2721	1.1403	1.1697	0.9099	0.9923	0.8744	0.9732	1.0384	1.2798	1.1462	1.1968	1.0476	0.9852	1.3551	0.9424	1.4423	1.3082	1.3512	1.2356	0.9766	0.9224	1.0077	0.8127	0.9469	0.9911	1.0889	1.0946	0.2182	0.1658	0.96	0.6342
1267	docosadioate	Lipid	Fatty Acid, Dicarboxylate	39837	LC/MS Neg	100002952	5283.5	369.4	505-56-6	244872	C19625		0.946	1.2642	1.0001	1.4136	1.1001	1.2275	1.7255	1.3921	1.1769	1.1386	1.2105	0.8662	0.8877	0.6934	1.314	0.8523	0.9242	0.8528	0.8117	1.4122	1.2344	1.2006	0.717	0.9999	1.3355	0.9207	0.509	0.9622	0.4384	0.9586	1.2385	0.9825	0.9276	0.0115	0.0376	0.4734	0.4396
2478	pregnanediol-3-glucuronide	Lipid	Progestin Steroids	40708	LC/MS Neg	100003470	5136.9	495.4	1852-49-9	123796	.	HMDB10318	1.0032	0.761	0.7937	0.654	0.8975	1.091	1.3568	1.7734	1.1466	1.5388	1.5265	0.993	0.732	1.9597	0.6688	0.6211	0.5161	0.9968	1.0825	1.1269	1.2413	0.4562	1.0776	1.0131	0.9263	1.157	0.9826	0.5643	0.702	1.2195	1.1016	1.0224	0.934	0.3146	0.2063	0.7183	0.5743
4001	5-hydroxytryptophol	Xenobiotics	Food Component/Plant	41498	GC/MS	100002534	1956	290.1	154-02-9	9061	.	HMDB01855	0.7427	1.8929	0.7264	1.9029	0.8983	0.8598	1.7778	0.9769	1.0111	0.3032	0.8626	1.3063	0.4721	0.3032	0.6249	1.2556	1.5067	0.7312	1.1174	1.1565	1.0177	2.7331	2.3863	2.6618	0.5899	0.4535	1	2.4793	0.9423	0.8993	1.1092	0.9337	1.5163	0.3403	0.2151	0.1341	0.2145
3437	heme	Cofactors and Vitamins	Hemoglobin and Porphyrin Metabolism	41754	LC/MS Pos	100001386	5057	616.2	14875-96-8	26945	C00032	HMDB03178	4.4679	0.5484	0.9085	0.9722	2.1989	3.3586	1.1376	0.447	2.7295	0.6232	2.3355	0.3536	1	0.3536	0.3536	0.3937	2.0698	0.4304	0.3536	0.5319	3.7193	6.3019	0.7774	0.5128	0.8968	2.3308	0.3846	1.9269	1.3408	1.6438	1.7392	0.8176	1.9835	0.8196	0.3658	0.0277	0.1186
1292	palmitic amide	Lipid	Fatty Acid, Amide	42095	LC/MS Pos	100003915	5758	256.3	629-54-9	69421	.	HMDB12273	0.8563	0.3616	0.808	1.5011	0.7176	1.1061	0.7583	0.7554	1.2415	0.388	1.0237	1.1168	0.9229	0.6447	1.0036	1.8657	2.1131	0.9341	0.9412	1.2561	2.8347	0.5891	1.0663	1.4815	0.9964	2.3977	0.6221	1.4234	0.7676	1.3535	0.8494	1.1822	1.3532	0.0437	0.0662	0.7423	0.5842
1406	2-hydroxydecanoate	Lipid	Fatty Acid, Monohydroxy	42489	LC/MS Neg	100004089	4826	187.2	5393-81-7	21488	.		0.628	1.454	0.7143	1.0036	1.1661	1.5135	0.9986	1.0655	1.7436	0.8278	1.1289	0.628	0.8901	1.0108	0.9692	1.9481	0.8104	0.9194	1.0455	1.5687	0.9866	0.8593	0.628	0.9469	0.8707	0.9719	0.8463	1.032	1.1311	1.0014	1.1115	1.0919	0.9274	0.2645	0.1897	0.3304	0.3782
3506	4-methylcatechol sulfate	Xenobiotics	Benzoate Metabolism	42493	LC/MS Neg	100004111	2666.4	203		.	.		1.7189	1.836	0.6688	0.9696	3.0108	1.0252	1.617	1.2796	1.2009	1.087	1.1336	1.6835	1.4265	3.4322	1.1847	0.9748	0.7404	2.023	0.7699	1.2425	0.5587	0.457	0.5606	0.4807	0.5369	0.838	0.7744	0.477	0.5395	0.7481	1.4414	1.4611	0.5971	4.8593e-05	0.0012	5.6759e-05	0.0036
1914	1-arachidonoyl-GPA (20:4)	Lipid	Lysophospholipid	42768	LC/MS Neg	100004442	5488.5	457.3	799268-65-8	.	.		1.0455	1.1848	0.6985	0.6985	0.7431	0.8161	1.7407	0.722	1.139	0.6985	1.3046	0.6985	0.809	0.6985	0.6985	0.7505	1.8445	0.7171	1.2093	0.6985	0.8947	1.1137	0.6985	1.1385	0.9545	1.1946	0.6985	0.7366	0.6985	0.6985	0.9487	0.9429	0.8827	0.7236	0.3381	0.8334	0.6064
363	N-delta-acetylornithine*	Amino Acid	Urea cycle; Arginine and Proline Metabolism	43249	LC/MS Pos	100004523	836.2	175.1		9920500	.		1.3699	1.7118	1.0483	1.1283	1.2742	0.7392	1.2089	1.0704	1.1245	1.2389	0.6985	1.1829	1.4385	0.7782	2.6233	0.6916	0.7698	0.6438	0.9517	1.5626	0.8435	0.6148	0.9492	0.7039	0.8795	0.8492	0.9371	1.1046	0.7911	1.2988	1.1914	1.1341	0.8972	0.0547	0.0759	0.2973	0.3631
1337	3-hydroxybutyrylcarnitine (1)	Lipid	Fatty Acid Metabolism(Acyl Carnitine)	43264	LC/MS Pos	100003926	1475	248.2		53481617	.	HMDB13127	0.3719	0.879	1.2638	0.6383	0.3719	1.4801	0.4471	0.6555	1.6673	0.9669	0.9669	0.3719	0.8719	1.3859	0.3719	1.7293	1.6838	0.7763	1	0.8152	1.2448	3.3023	0.5964	2.5202	0.7149	2.5686	1.1282	1.9317	0.8969	2.4663	0.8742	0.9973	1.737	0.0136	0.038	0.0491	0.1519
4431	2-aminophenol sulfate	Xenobiotics	Chemical	43266	LC/MS Neg	100004322	1670.8	188		181670	.	HMDB61116	1.0464	1.1601	0.6579	1.0222	1.199	0.8706	1.0843	0.821	1.0423	1.2264	0.6579	1.1268	1.2383	1.5587	1.9102	0.9254	0.6579	0.781	0.809	0.8477	0.6579	0.6579	0.9778	0.6579	0.6579	0.6579	0.9086	0.8103	0.6579	0.683	1.013	1.0513	0.7327	0.0087	0.034	0.0104	0.0839
1304	2-aminooctanoate	Lipid	Fatty Acid, Amino	43343	LC/MS Pos	100004227	3384	160.1	644-90-6	69522	.	HMDB00991	1.1863	0.5818	1.9153	0.9555	0.6801	1.208	0.9528	0.6652	1.0094	1.7611	0.687	0.5818	1.4418	1.2889	1.113	0.8281	0.6799	0.7386	0.5818	0.5818	0.7238	1.2465	0.8542	0.826	1.829	1.5493	1.6223	1.2814	0.5818	0.9906	1.0915	0.8523	1.1505	0.7157	0.3359	0.0915	0.1798
4492	N-methylacryloylglycine	Xenobiotics	Chemical	43375	LC/MS Pos	100004417	1922	144	23578-45-2	152645	.		0.3394	0.976	0.7687	0.3394	0.3394	1.0499	0.3394	0.3394	1	0.3394	0.5815	0.3401	0.3394	0.6812	0.3394	1.8931	2.5377	0.3512	0.3394	0.3394	0.7704	4.053	1.2583	1.5892	0.8312	2.6842	1.0227	1.3807	1.2447	0.9428	0.5831	0.7742	1.5777	0.0014	0.0125	0.0032	0.051
3550	3-hydroxy-3-phenylpropionate	Xenobiotics	Benzoate Metabolism	43497	GC/MS	100002482	1592.8	179.1	2768-42-5	92959	.		0.5206	1.454	0.7026	1.0797	0.5817	1.5827	1.1323	0.2839	1.5058	1.2387	0.7791	0.7568	0.7758	1.0815	0.4531	1.4117	0.5172	2.3412	0.827	0.9664	1.0869	2.7515	1.5094	0.9301	0.2836	1.0336	1.692	0.5319	0.6061	1.3933	1.0082	0.991	1.1818	0.6738	0.3271	0.6641	0.5468
1330	N-octanoylglycine	Lipid	Fatty Acid Metabolism(Acyl Glycine)	43502	LC/MS Neg	100003940	4340	200.2	14246-53-8	84290	.	HMDB00832	0.4111	1.2741	0.6495	0.4111	0.4111	2.415	0.737	0.4111	0.8086	0.6807	0.6187	0.4111	0.4111	0.9643	0.4229	1.6632	3.2135	0.4111	0.6558	0.6428	1.4914	1.2333	2.1641	2.2368	1.1084	1.2622	0.8326	0.5442	1.0357	1.3387	0.821	0.9415	1.3247	0.0318	0.0569	0.0495	0.1519
863	4-hydroxyphenylacetylglycine	Peptide	Acetylated Peptides	43525	LC/MS Neg	100004418	1630	208.1	28116-23-6	440732	C05596		1.2828	2.3227	0.7597	1.7408	1.0268	0.9732	2.6781	1.8116	0.5547	2.3062	0.5738	1.7807	2.7143	1.4811	3.0029	0.406	0.8116	0.7791	0.7051	1.4283	0.5039	0.406	0.8872	0.406	0.8796	0.7704	1.3155	0.413	0.8856	1.0974	1.5457	1.3683	0.7565	0.0103	0.0367	0.0635	0.1556
1299	2-aminoheptanoate	Lipid	Fatty Acid, Amino	43761	LC/MS Pos	100004542	2524.2	146.2	1115-90-8	227939	.		1.7956	1.3764	1.7338	1.176	0.9532	0.8771	0.7542	1.0984	1.9105	0.4059	1.1761	1.365	0.8907	1.3019	0.5412	1.4638	0.7596	0.9803	0.7747	1.4304	0.6712	0.4059	0.952	1	1.3491	1.341	0.4523	0.9936	0.9957	1.3308	1.2081	1.0684	0.9492	0.2345	0.1751	0.4376	0.42
1935	1-linolenoyl-GPC (18:3)*	Lipid	Lysophospholipid	44562	LC/MS Pos	100005350	5527.9	518.4		.	.	HMDB10388	1.0869	1.2532	0.3919	1.3693	2.1547	0.76	1.1527	2.0218	1.8099	1.1413	2.0047	1.4107	1.0126	0.6536	0.8616	0.6552	0.7591	0.8029	1.0327	0.9937	1.0522	0.8926	0.8792	1.063	0.9046	0.8107	0.9466	1.0063	0.763	0.9513	1.3142	1.0187	0.927	0.122	0.1128	0.8072	0.5978
2136	1-(1-enyl-oleoyl)-GPE (P-18:1)*	Lipid	Lysoplasmalogen	44621	LC/MS Neg	100005372	6105.2	462.5		.	.		2.3435	1.2107	0.7479	1.4634	1.243	1.1947	0.9621	0.7845	2.6444	3.7996	0.9198	0.8103	0.9762	0.6004	0.6004	0.6004	0.6004	0.6004	1.4853	0.6004	0.7156	0.7558	0.6004	0.8891	0.7134	0.6598	1.0238	1.1224	1.5087	1.7047	1.6394	0.7794	0.9694	0.0227	0.0508	0.2722	0.3486
1136	arachidate (20:0)	Lipid	Long Chain Fatty Acid	44679	LC/MS Neg	893	6282	311.3	506-30-9	10467	C06425	HMDB02212	0.8299	1.8344	0.7629	0.6259	1.1677	0.9881	1.7752	0.9551	0.8157	1.4836	0.8141	0.9649	0.6393	1.5562	1.2401	0.909	1.5699	1.6929	0.7149	0.8726	1.1394	1.2414	1.5189	1.306	1.8585	0.8198	0.9438	1.0119	1.4006	0.9456	1.1238	1.0974	1.2186	0.4399	0.2518	0.378	0.3943
313	methionine sulfone	Amino Acid	Methionine, Cysteine, SAM and Taurine Metabolism	44878	LC/MS Pos	100004635	736.3	182.1	820-10-0	69961	.		1.2339	1.4668	0.9206	0.8956	1.4481	1.1777	1.0608	1.2322	0.901	1.0418	1.1329	1.0849	0.8306	0.5899	1.0757	0.9226	1.61	1.1722	0.936	1.1417	0.8806	0.7927	0.8721	0.9293	1.0623	0.793	0.7694	0.9582	0.8097	1.2489	1.1379	1.0497	0.9116	0.0249	0.0508	0.1931	0.2858
4522	N-methylpipecolate	Xenobiotics	Chemical	47101	LC/MS Pos	100005383	1142	144.2	41447-17-0	11286529	.		1.6099	0.6753	1.0552	0.882	0.7893	0.8934	1.7262	1.5186	3.5126	1.0101	0.527	1.3658	1.2635	0.8274	1.8813	0.803	0.939	1.3439	0.7961	1.2946	0.4824	0.5393	0.7591	1.6542	1.4753	0.896	0.673	1.0431	1.3069	0.9899	1.3673	1.1042	0.9819	0.1512	0.1304	0.4942	0.4506
203	C-glycosyltryptophan	Amino Acid	Tryptophan Metabolism	48782	LC/MS Pos	100006379	1920	367.15	180509-18-6	10981970	.		1.0121	0.8353	0.8054	0.9983	0.7541	1.1241	0.8727	0.7518	0.9693	0.8602	1.0051	1.1157	1.031	0.9786	1.0742	1.0857	1.0017	1.1058	1.248	0.9315	1.2563	0.9788	1.11	1.2764	1.0124	1.2068	0.817	0.9403	0.9117	0.9894	0.8983	1.0577	1.0499	0.0102	0.0367	0.802	0.5978
[truncated: 12 more columns]
